# Supplementary material for: High-density genetic linkage mapping in Sitka spruce advances the integration of genomic resources in conifers
Source: G3 (Bethesda). 2024 Feb 15;14(4):jkae020. doi: 10.1093/g3journal/jkae020 (PMC10989875; doi:10.1093/g3journal/jkae020)
Supplement: jkae020_Supplementary_Data [file jkae020_supplementary_data.zip]

Archive with 2 entries (2 files):
- Data_S2_G3-2023-404751.xlsx
- Supplemental_Material_G3-2023-404751.pdf
