# Supplementary material for: High-density genetic linkage mapping in Sitka spruce advances the integration of genomic resources in conifers
Source: G3 (Bethesda). 2024 Feb 15;14(4):jkae020. doi: 10.1093/g3journal/jkae020 (PMC10989875; doi:10.1093/g3journal/jkae020)
Supplement: jkae020_Supplementary_Data [file jkae020_supplementary_data.zip › Data_S2_G3-2023-404751.xlsx]

## Sheet: Feuil1
#	SNP	Origin	GCAT cluster id	MAF in GS population	Nb. Beads	Mapped in P. glauca	Composite map linkage group	Composite map position	Sequence
2	GCAT_2.0_GQ0072.TB.1_E18_EPB_09	recycled	GQ03109_A05	0.25	1	Y	LG04	135.589	CCYAGGCCTGCTGTTAAGTAGATAGAAATAAATCTGGTTAAATATCTTTT[T/C]AGTGTATAATTAAATTATGAAATTTTTTATATATGCTTTTGGAAGGTTTT
3	GCAT_2.0_GQ0023.BR_M10_EPB_01	recycled	GQ03915_D23	0.17	2	Y	LG01	8.821	GATGAACATTGTCATAGATCTTTCTTTTACTTTACTGACAATTCAAATAT[A/T]TTAATAGAATAAGCATTTTTTACTTAAATAACTATAACAACATTGTGGTT
4	GQ0046_G08.1:1177	recycled	GQ0046_G08	0.17	2	Y	LG09	143.392	TCTCCAAAGATTGTACATTAATTGATTTATTTTATATACGATTTGCAATA[A/T]TTTCCAGAGAGTCGACTGTAGAANNNNNNNNNNNNNNNNNNNNNNNNNNN
5	GQ03402_C18.1:1293	recycled	GQ03402_C18	0.17	1	Y	LG11	140.912	TTATTTGACTTTACTTGTATATAATTTCATGTATGTAATAATTGTGATAC[A/C]TAAGTAATTTACAAAACATTATAAGCTAAAAATAAAAAANNNNNNNNNNN
6	GQ02810_A05.1:1410	recycled	GQ02810_A05	0.17	2	Y	LG06	31.86	TTATTTAAATTGTATTTGTCTTAATTCTTATATCATAATTGGGAAGCAAA[A/T]TTGCACCCACTAACTTGTATTTTTTCCAATTAAAAATTTAACATTTTTTA
7	GQ03719_B23.1:273	recycled	GQ03719_B23	0.50	1	Y	LG11	117.147	GGCGGAGCTGCTGCTCTCACAGCAGTCAAGAGGCGAGAGACGTTGCGTCC[T/G]CCCGCTCCGAGAGCCAACAACGATGCGCCGGTCCCTCCCGCTTCAAGCAA
8	WS0075_K23.1:141	recycled	WS0075_K23	0.25	1	N	NA	NA	CCATTATATGCTTATTAGCAACCAAAATTATTTGAGTTGCATAAGAATTT[T/C]CAGGGCAGCGGTCTTACAGTCTAAGAATTGGCAGATGGCAGGGATACGTT
10	GQ03806_I15.1:2358	recycled	GQ03806_I15	0.42	1	N	NA	NA	TAAGCTGTTTGTTTTGTTTTTAAGATGTAATTTCCTTCCATTTATTTAGT[A/C]TAGTATGTTGGTTACAGAAAAAANNNNNNNNNNNNNNNNNNNNNNNNNNN
11	GQ03506_C17.1:294	recycled	GQ03506_C17	0.33	1	Y	LG04	95.432	GCCCCCGCCGCCCTTCAGAGCCCACACAAGGCCGCCGGCGCCGCGCTGGT[A/G]ATGGCAGCATCCTCATCTTCCCCGGCAACGGAGACGGAAAAGGAGGCCCC
13	GQ03519_P23.1:1819	recycled	GQ03519_P23	0.17	1	Y	LG02	37.48	AACACTTTGTATTTGAACAAAGTTNACTGTAACATAATACTACAAAAGTA[T/G]TCTAGAAAAGCCATATTTAGAAATGAAAATGCAGTGCTGCAAAAGTAGTC
15	GQ03103_E24.1:1239	recycled	GQ03103_E24	0.50	1	Y	LG01	60.558	AACAATAATAAGAATTCCACTAAATCGCTGTAACAATAATAAGAATTCCA[A/C]TAAATTTGCCTACAAAAAANNNNNNNNNNNNNNNNNNNNNNNNNNNNNNN
16	GQ03237_C10.1:579	recycled	GQ03237_C10	0.17	1	Y	LG07	16.405	AAATTATTGTAGTGATAAAGAATGTGCAGAGTCTGAATAAGTGAAATAAA[T/C]TGGTTGAAGATAAATGATCAATAGATAATTTTGGAATCAATTTTTTTCTT
17	GQ03321_J18.1:1420	recycled	GQ03321_J18	0.33	1	Y	LG01	166.796	GGATTATATTAGCCATCTTCAAAGATGATCCATTCTTTAAATTATATTTG[T/G]ATATATATAGCAAATAAAAGGACCGAACAGTAAAAAANNNNNNNNNNNNN
18	P16275-3	recycled	GQ0011_N04	0.25	1	Y	LG06	115.423	GATAGAAATATACAGAGGATAACTAATTGCTTTTAAATAAACATCGAGTT[A/C]AAAAGGAATATATTATTGAGGCCATCTAATCAACWGTTCTCAGTATGAAC
19	PGLM2-0804	recycled	GQ03113_C07	0.42	1	Y	LG07	178.992	GATTGTTTATAAACTATTATGATCCATGTACAACATTCTCATGAATTACA[T/C]ATTGAGAGACAAATTATATAGGCTCATATTGTATAAAGAATAAAATATTC
20	PGWD1-1251	recycled	GQ03819_E16	0.25	1	Y	LG09	18.28	GTCTGTTTTGTGTGTTATAATTACAGCCTTAAAGGTTTTGGGCATGATCA[A/G]AACAAAACTCAGTTTATATGAAATAAAGCACATCATCGAAAATACTTTGA
21	GQ0258_A23.1:118	recycled	GQ0258_A23	0.42	1	Y	LG02	156.8	AGGGCGCCGCTGCCAGTAGTCCCAGCAGTCCGCCAGCCACGGCCTCCTCC[T/C]CCAAACCTGCCCCTGGTACTCCGTCCACCACTAACACTCCCTCCACCAGT
23	P07840F1-2	recycled	GQ03213_K13	0.33	1	Y	LG11	123.228	GTTACYGGGGGCTGGAGTTTCCTGGGTATTCACATCGCAAGAATGCTGCT[A/C]GCCCGGGGTTACTCAGTCCGCTTCGCAATTCCGGTAACGCCAGGTGAGTT
25	GQ03207_K07.1:873	recycled	GQ03207_K07	0.25	1	Y	LG07	68.994	CACCCGGGTATTACCATCTAATGTTCTTCTTGGCCATTTAATGGATTAAT[T/C]ATTACAAATTATCACCATGAATTTCTATATGATTGGAATCTGACATTTGA
26	GQ03006_D16.1:296	recycled	GQ03006_D16	0.17	1	Y	LG01	38.066	AGAAGTGCAACTAATCTGTGTTTCGCTGGTTCTCTCGACCGGAAACTAGT[A/C]GCTGGAAAAATGGTCGTCTGCGACCGTGGAATCTCCGCCCGCGTAGCGAA
27	GQ03715_O10.1:32	recycled	GQ03715_O10	0.50	1	N	NA	NA	NNNNNNNNNNNNNNNNNNNAGGCCTTGAAGAGTCTCCAACCTGCCTTATG[T/C]GATATCTAGATTTTTGAGATAACTGGTTCTTCTTCTACTGCCATGGCTGG
28	GQ04004_E20.1:1474	recycled	GQ04004_E20	0.33	1	Y	LG07	163.01	CCTGTCTGTTTGTGTGCATGTATGCCCCATTTTCTTGTTGAATTCAGACA[T/C]GATGACTGGGATTCTTGCAAAAAANNNNNNNNNNNNNNNNNNNNNNNNNN
29	GCAT_2.0_GQ0011.BR_H24_EPB_01	recycled	GQ03414_F20	0.17	1	Y	LG05	66.993	GGGCGAGTGCGATGCATGCAGGTGGGTGTCTGAGATCAATTAGAAATTGA[A/C]GAAATAATAGATTTAGCAGTTCAGAAATGTTGATTTGTTAATGGAATGCA
30	GCAT_2.0_GQ0024.BR_C10_EPB_03	recycled	GQ02904_A20	0.25	1	N	NA	NA	AAWTTTTAATCAGTCTTTTTTCTAATTTGCCAAAGTATTGGTTCTTCAGG[T/C]TTTATTTCCATGTTTACTTCCTTCTATATATACGAACAAAAGGAAGAAGA
32	GQ02829_D10.1:868	recycled	GQ02829_D10	0.33	1	Y	LG04	16.847	TGCTGTTGGGTATTTATTTATAACNATCATAATTTTATGTATTTTAATAT[T/C]GTATTCTCTCTTTTAGAGTACTGGTTTCAAATTTATGGTATCATCTAAAA
33	GQ03210_P09.1:1029	recycled	GQ03210_P09	0.17	1	Y	LG04	41.752	TCTGTATGGCAAAAACAAGGCAAGAGGTAGAGTGTATTCTTTTTGTTTTT[T/C]GGAAACGCATCATATATTACATTAAAAATCAGTTTGTAAGTACTTCAAGA
34	GQ03225_G02.2:2159	recycled	GQ03225_G02	0.42	1	N	NA	NA	TTTGGGATTGTTTAAATTGCTGTTATTCTAGCTTCATGTATTTTACTAAG[A/G]TATTAAAGCTTGTTATGGAAAAAANNNNNNNNNNNNNNNNNNNNNNNNNN
35	GQ03304_F02.1:1150	recycled	GQ03304_F02	0.17	1	N	NA	NA	AATGAGATATTTATATGATGTATTNATGTTTCTCCATCCTTTTCTACTTA[T/G]ATTTTTAATGTAGATCTACCTTCACATCATAGATAAACAAGAGAATGAGT
36	GQ03512_P11.2:1194	recycled	GQ03512_P11	0.30	1	Y	LG04	18.653	AATTACATTTCTATAAGATGTCTAGGTTTTTCAGTGGAAACTCTAATTAC[T/G]ATGTCTATGTTTTTTTTAAGTGGAAACTCTAATTAAGCATATAAACCAAA
37	GQ03918_F10.1:43	recycled	GQ03918_F10	0.17	1	N	NA	NA	NNNNNNNNAGGGGGAACTCATCTTATCTGCAATTTTACGAAGTTGATTGT[T/C]TCAGTTTGTTGATTGATATATCTATCTGCTTTTGAAATTGAAAGTAGTAC
38	paP02700F1-3	recycled	GQ0197_M04	0.17	1	Y	LG02	90.628	AAAGGAAAAAAAAATTCTGGTTCTGATTGAAATAAGAGGCTATTCATTTG[T/C]ACTGAACTCTTTCAWGAAGAAACATTGAAGATTATGCTTTTATGACTTCT
39	PGLM0-0516	recycled	GQ03715_M21	0.50	1	N	NA	NA	CTCTTATTTTTTCATTAYATCAAGAAAAACCAGCTGTTGTAAACCACTGA[A/C]AGGGATAATGGAAAAATAACTAATAAGTTCTTATCAAACCCAGATTTATG
41	PGLM1-0735	recycled	GQ0195_G24	0.25	1	N	NA	NA	TCTTTCTTGATCAGCGATTGAATTAAAGCGTCGTGAAATAAAATAAAAAA[A/C]NCTGCAAGAAACTGTGAGGTTCTAGGTTCGGATCCTGCCGTTGTACCACC
42	PGLM2-0867	recycled	GQ03919_L08	0.33	1	Y	LG09	79.709	TATCATATGCTTAAACTGTAATTTTTGCTGACAACAAATGTGTGAAAAGT[T/C]TTTGCAATAAAAAANNNNNNNNNNNNNNNNNNNNNNNNNNNNNNNNNNNN
43	GQ03908_K08.1:32	recycled	GQ03908_K08	0.25	1	Y	LG04	100.886	NNNNNNNNNNNNNNNNNNNAGGGGCTTCGATCTTGAGATCCAGGGATTCT[A/G]CAACGAAGGGAACATGGAAGAAAGCGTTGGAGAAAACGGGGCGAGCACCT
44	GQ00410_P08.1:111	recycled	GQ00410_P08	0.50	1	Y	LG09	14.239	GACGGCCTCCTCGTTGTCTCCGACGGGAAAATACAAACCCTAGGCCACGC[T/C]CACGATCTGCTTCCCAGCCTGAGCCACGGCACCGAAGTCGTACATTACCA
45	GQ0192_O01.1:280	recycled	GQ0192_O01	0.33	1	Y	LG09	91.358	GACATCGCCATGAATTTCCTCGTTGCGGATCGAACCGGGACCGGGCCGCT[A/G]TTAGTGCGCGGTAATCCTAGGGATTGGGGTGACACACGGAATTCCGGCGG
46	GQ02016_B05.2:73	recycled	GQ02016_B05	0.33	1	Y	LG02	50.29	TCGACCGAGAGCTCCGAGCTTCCGAATGGCGGGAGCGGGTATCGTCGTCA[T/C]TCTTCTGAGGACGCTGCTGCATGGCAGAGCGAATTCGGGATCTTGGGCGA
48	GQ0205_K03.1:1113	recycled	GQ0205_K03	0.17	1	Y	LG06	45.596	ATCACCAGTCCATTCTCACCGTAACTCCCATTAGTATTACTTGAACTTAC[T/C]ACATTGTAAGCCTGAGACTGCAACAGCTGCGCGCTGAGCGCCAAAGCCAG
50	GQ02811_M07.1:911	recycled	GQ02811_M07	0.30	1	N	NA	NA	CCAAAAATGTCAAAGTTACCGCTATCCAAGGATGAGGAAGATATCTTAGA[T/C]GAAGAGGAGGATGAGGAACATGGAGAGACCCTCTGTGGAGCCTGTGGTGG
51	GQ02814_H11.1:582	recycled	GQ02814_H11	0.25	1	Y	LG01	11.239	CGGCGTACTGGACTGCACTGGCGCCGAGGGTGGAAAACTATAACAGTGTG[T/G]TGGCCAAGGCTATTGCTGCTGGTTCGGGGCAGATTATCAAGGGCTTATTC
53	GQ03118_N08.1:292	recycled	GQ03118_N08	0.25	1	Y	LG03	31.216	GCTTCCGTGGGAACAGATGTCGTGAAGGCAGCCCCCGATGTGAAGTTGCA[A/G]AAGGCCAGGACATGGGACGAAGGCGTCAGTTCCCAGTTCGCAACCACTCC
56	GQ04006_N11.2:103	recycled	GQ04006_N11	0.33	1	Y	LG11	0.3	CCCCCAGCGGTGCTCCACTACGAAGTTGAGTGCAGATCTGTGCTGTTCCA[A/G]CTTTCCTCCATACGCTAACCCCGCAGACACCGCCATCGATCCTCCAAACG
57	GQ04109_D07.1:46	recycled	GQ04109_D07	0.42	1	Y	LG12	47.772	NNNNNAAGATGAGCTGGTCGTGGAAGACCAGTGCAGCGTTGGGGTTACGA[A/G]CCAGGGGTGAAAGCGGGTGGCAAGTCGCAACTGATACTTTCCGATTGGCG
58	PGLM1-0270	recycled	GQ0081_K03	0.17	2	Y	LG02	83.417	ACTGCAAGGAGCATACTCTCAGGCCTCTGCAGCTGCGACGCGATCCTCAC[C/G]GCAGAGTAACCACAGTACGTTCCGATCTCGAGGGCGACCCTGGGATTGTA
60	PGLM2-0722	recycled	GQ0204_G01	0.17	1	Y	LG01	134.988	TACGTGGGCGGGCCGACAATGGCCATGATCGCGTTCAAGTGCCCGGAGAT[A/C]GAAGTGGTGGTGGTGGACATCTCTGTGTCGCGCATCAACGCCTGGAACAG
61	WS03212_I22.1:151	recycled	WS03212_I22	0.17	1	Y	LG09	25.573	ATGGAGAACAGCCGCGGAATGAAGATTTTCACGCAGTCCTGGCACCCGGC[T/G]GAGGCCCTACCGCCACCGAGGGGCCTGGTGGCTGTCGTGCACGGCTTCAC
63	WS0339_M12.1:158	recycled	WS0339_M12	0.40	1	Y	LG12	55.803	GTGCTGTGGAGACGGAGAACCTGTGGGAGGGGGTTTACAGAAAGCACTGG[T/C]CTGCAGCTGGCGAGTCGCAGAATATGAGATCTGTGGTGATAGCGCTGGGA
64	08Pg10672d	recycled	GQ03207_P07	0.42	1	Y	LG09	131.53	AACTGATTTATAATTAATGCAAATATCACAAATAACCACACCCAGATCAC[A/G]ATCTTCCTCCCTTAATTATAGACTAAATTTAGCTGTAGAATGAAACATTT
65	GQ02808_P02.3:1956	recycled	GQ02808_P02	0.33	2	Y	LG11	4.198	TGAAGAGCCCTGTGAATAACTGGATTTAGAAATCAGTTTTAAAATAGTAT[A/T]TTAATAGCAATGTTCTTGAGTCGAGGATGAGCAAAATTTGCTAGATTTTT
66	GQ02819_P12.1:632	recycled	GQ02819_P12	0.42	1	Y	LG01	138.584	CCAAACTGTTGGGAAAATGTGACAACTAACTACAGAGCTCCCCCTTTATA[T/C]TCATAGAGGCATTGATAATTAAATTAATGAAATCCAAATTGTCCATTCCC
67	GQ03102_B23.1:412	recycled	GQ03102_B23	0.17	1	Y	LG11	133.903	AGTATTATGAAATATGATGCTAGTTTCTGGGTCTTCTGCTTATAGAATAT[T/G]TGTGATGGTTTATGAGTTTGAAATGTTTGTATAAGTGTATATTGTCTGTG
68	GQ03304_C11.1:953	recycled	GQ03304_C11	0.30	1	Y	LG04	68.826	TGTCATGCTTATATGAATTCACATCATGCTTTATCTGAAAAACATCTCAA[A/C]GATAAATTTTCGATATTGTGATTACTTTGACCTTTTAAATTCATTACCAG
69	GQ03319_O02.1:1750	recycled	GQ03319_O02	0.25	1	N	NA	NA	CTATAGGCTTATAGACTTCTTTCAGAAGATTGTTGTAAAATTATCAGGTA[A/C]ACCCTAAATCTATTTAAGTCTATTAANTGTATCACACTTAATTATCATGT
70	GQ03323_N20.1:697	recycled	GQ03323_N20	0.50	1	Y	LG06	162.647	TTAAATAAATGGTTGAATCATCATCAATATCTATCTGTTGTTGTCAGGCA[A/C]TTTGGATTTACATTATTAGTTGTAGCATATGTTGGGATGTAATGAATTGG
71	GQ03326_I14.1:489	recycled	GQ03326_I14	0.42	1	Y	LG10	69.835	AGCTTTTACAAGATTTATAATGGTTGTAGAAGTTCCTTTTCAGCAGAAAT[T/G]ATCAGCGATATAACTAGATTTATTAACAGTGTACTTATTAACAGGCAAAA
72	GQ03509_P11.1:941	recycled	GQ03509_P11	0.42	1	Y	LG11	141.926	AGAGAAACACCAAAGTTACTTCAAGTATACTTATAATTGCTGTGTTCTCT[A/G]TTATGGTAGTGAATTTGAGTTCCTGGTACTGATCATATTTTGTCTTTTAT
75	GQ04011_I01.1:1040	recycled	GQ04011_I01	0.25	1	Y	LG07	4.537	GCCAACAATTTTAATATGCTTTGACAATTCTGTTGTGGTGTTTAAACATT[A/G]AAGTATTTGATTATCACTGAACTTCTTAATCATCACAACTTTTGGCTATC
77	PGLM0-0307	recycled	GQ03308_J18	0.17	1	N	NA	NA	CAATTGACCTTTCCATTTCTTCATGTTTGTTTCTATTTCTTTATGACTAG[A/G]TCATGAATCAAATTGAACACATCCTTTTGATTTTATCACATAATTTTTKT
78	PGLM1-0325	recycled	GQ0197_M23	0.50	1	Y	LG04	67.863	TAGATCAATACCATCGCTATAGAGTTATTTTTTAATGAATCTCGACCATT[A/G]GTTTTTGTATTTGATATTTTGAACGTYATATTTCTGTATTTTATCGATGG
79	PGLM1-0616	recycled	GQ03601_O17	0.33	1	Y	LG11	11.327	TAATCTATCTGCGCTGAGAATAATTTTAAAAACTTGAACGGGATAACAAT[A/C]ACAAAAAGCTACCTTAACCACCACATGCTGTTGAATCCATGRCCATGGAA
80	PGLM1-0865	recycled	GQ00411_C12	0.42	1	Y	LG07	176.328	TTTCTAGTATGCAATTTTTTAACAGATAGGTTATGGCTCATGATCTATAC[A/C]ACTAAAATGGTTCACATGTCTTGGATCGTGTGARATTTCAATAGGAGCAA
81	PGLM2-0144	recycled	GQ02818_F08	0.17	1	Y	LG12	120.34	NNNNNNNNNNNNNNNNNNNNNNNNNGTGCTGCGTCATACAACAAAGGTAT[A/G]TGTATCCATTAATCTTTATGGATCTTGAACGAATCAGTAAATGTTGTTCA
82	PGLM2-0620	recycled	GQ03907_G10	0.33	1	Y	LG09	107.398	TTTCTTTTCAAATCCTCTATGATTCCAAGCTAAATGGTCATATTCCAAAT[A/C]AACAATACTCAGCTTATAACAGTTGAATACTGTAACATAGATTTCAATAC
83	PGLM2-0747	recycled	GQ03218_K22	0.33	1	Y	LG05	142.383	AATTGTTGCATTGTTTTGTAAAACAGAATTGCAAGTTCAACTTTCTACCA[A/G]ATAAAAGTTACTAGTCAGAACTTATTTTCTCCTCCTGTTATTTAATGTTG
84	PGLM2-0924	recycled	GQ03507_M15	0.33	1	Y	LG09	129.061	GGTTCAAGTCCTGCGAGCCTCATACTGATCGGGAGATAACGTTTTGTGAC[T/G]ACATCTCTCTCCGTTAGTTTTCAAATAAACAGAAGTATTTAATTCCGTTT
85	PGLM2-0963	recycled	GQ03919_P20	0.25	2	N	NA	NA	TTTTTTGTAATTAATGAAAACATGGATGTTTATGCTGTGCTCAAATGTGG[A/T]TGTTATGAAACTATTTGGAGTTGACTNNNNNNNNNNNNNNNNNNNNNNNN
86	PGLM2-1170	recycled	GQ03212_C22	0.42	2	Y	LG01	1.23	ATGGACAGCTCGGTTCCTCTGTGTGGAAGGACGTGTGAATGAAGAGTACT[C/G]AATAGAATTTCTTCAATTTTCCTTCCCAACTTCGATTTTAATCAATTCCG
87	GQ0069_A11.1:113	recycled	GQ0069_A11	0.17	2	N	NA	NA	TAACTGTAAGTTATTCTAAAATTAGGGTAGTTGGGCTGTGATCTAGCAGT[A/T]GGCCTGTGGGAATCTATCAGATTGGAGTTCCAAAAAAGTTGGCTGGTTCT
89	GQ04002_F10.1:1065	recycled	GQ04002_F10	0.33	1	Y	LG08	22.692	TTTTTTACTTCCATGGAAGAAAACCCTAATTGCGGATGAGATACGTTTCT[A/G]ATGTTGAATATCGCTTGATGTTGAGTTTTATTTTAAGGATATGTGGATGT
90	208PG03539f	recycled	GQ02011_M20	0.25	1	N	NA	NA	TCTGGTTGGGATCCGTTCTTCCCTGAGCTGTGATTGTGTTCTCCTGCCCG[T/G]TSATGGGCCTTCTTGGGAAGATGTTGCTGTTCTGGATTACTGCGGCCGCG
91	GCAT_2.0_GQ02010.B3.r_E06_EPB_01	recycled	GQ03311_K12	0.17	1	Y	LG01	1.23	GGCCCTATCAAAGCCGGGGAGGTCGTGAAGCAATATCCTGGATACTGGGT[T/C]TGCCATTCTGAGGCCTTCTACATTGGAAAACCCATTGTTGCTATTCCTTC
92	GQ0064_N01.1:717	recycled	GQ0064_N01	0.17	1	Y	LG02	155.775	GGGAGCATTGATTTCATTCGGAGGCGCAGTTGCTGCTGCAGAGCGTACTG[T/C]TATACTCTTATGCTCTGAGTAATATTAGATGACATATTGTTTCTCTTCTT
94	GQ0204_G11.1:285	recycled	GQ0204_G11	0.20	1	Y	LG01	48.403	CGGTAAGCCGCGTTGACGAAACCCTGGAACGCGCACGGGACGAAGGCAAC[T/C]TGCCCCTGAAGGGCTTCTACGATCCCAAGGACTTTGTGCTCTCGATCCAG
95	GQ0207_N08.1:742	recycled	GQ0207_N08	0.25	1	N	NA	NA	CGGCCACTACTGGCGGGGTTCTTCNTCCGTCTAAGGCGCCTGTCACCTCA[A/G]CAGCTCTTCCTCCAACTGCGACAACTACTGGTGGGGTACACTCTCCATCG
96	GQ0252_I08.1:15	recycled	GQ0252_I08	0.17	1	Y	LG10	62.851	NNNNNNNNNNNNNNNNNNNNNNNNNNNNNNNNNNNNAGTTCTTGTCACAA[T/C]GCAAACTCAGGCAAAGGACCAGGTGGTTGGGCGGAGCTTTCTGTCTCTCT
97	GQ02804_B16.1:530	recycled	GQ02804_B16	0.25	1	Y	LG03	19.862	GCCATAAACGGGAAGGATTTTTTCTTGACGGTTCTGATAAGTAATGTCGG[A/G]GGAGCCGGAGCCGTTACAGGTGTAAAGGTCAAGGGTTCGAAGACAGGATG
98	GQ02818_N18.1:467	recycled	GQ02818_N18	0.17	1	Y	LG05	56.336	TGTTCTGCCCGTGCATTGGCAAGATACTATGCAGCGCTTGCTACAGGCGG[T/C]GTTATTCCTCCCAGACCTTCTTCAAGTGAGCCTCGCTTGGGCAGCCATCC
99	GQ02903_I19.1:372	recycled	GQ02903_I19	0.33	1	Y	LG08	45.317	CAGCGAGACTTACCACGCTGGTTCNGGCAGTGGAGCCGGCTATGGAGAAG[A/C]CGGGAGCGGCTACCGTTCCGGTTCTGGTAGAGCTGGTGAATACTATTCAC
100	GQ03008_J10.1:425	recycled	GQ03008_J10	0.33	1	Y	LG06	133.136	GCGCTTGCCAACAGGAATCCCGGGGACATCAATTACCCGTCGTTCTCAGT[T/C]GTCTTCGGCGTGAACGAGGACGACAAGTCGTCCGGCACCGTCGTGAAATA
101	GQ03013_H01.1:561	recycled	GQ03013_H01	0.25	1	Y	LG06	46.851	TACCTGCAGCCGACGCCCGACAATGCCTTCATGCTTCTTGGTTGCTCCAA[A/G]GCCTCCCCGCTCTTCGAGGGCTTCCCCGACAAGCACCTCCCGTGTCGGAA
103	GQ03124_F19.1:238	recycled	GQ03124_F19	0.25	1	Y	LG03	85.298	TGATCGAAAAGAGGAGTGGCATTGAGGCAGAAATGAATGCAATAATCGAT[A/G]GATTGTGTGTACCCAATGGGCCTGGCATTTCTGGCAGCCTCCTTGACGCT
104	GQ03203_F05.1:212	recycled	GQ03203_F05	0.17	1	Y	LG03	80.221	GGAGGTACTCGCATGGACAGCAGGTCATCAACACGCTATGGGCCAGCTTC[A/C]GTCTTCACTGGGCCTGTTCGCAAGTGGAGGAAACGATGGATTCCCATCCC
105	GQ03312_M09.1:453	recycled	GQ03312_M09	0.50	1	N	NA	NA	AAACCGACTGGAGCAAGGCGCCCTTCATCGCCTCCTACAAGCAATTCCAC[A/G]TCGATGCCTGCGAGGCTTCTGCTCCANATTCTGTCTGCGCTACGCAGGGG
106	GQ03401_D15.2:1150	recycled	GQ03401_D15	0.25	1	N	NA	NA	GGAGCGACGAGGCAAGTACTGAGCGAATATGGAAACATGTCGAGCGCGTG[T/C]GTGCACTTCATCTTGGACGAGATGAGGAAGTCGTCTCGAGAAAAAGGATG
107	GQ03801_J06.2:1417	recycled	GQ03801_J06	0.25	1	Y	LG09	134.083	AGCCAGATTTTGGGGGTCCAATGATGCGGGAGGGGAGCAGTTCGAGCCTG[A/G]CCAGCATGAAGCAGGAGGGCAGTGTATCGAATCTCTCCGACGACACCAGA
108	GQ03803_M05.1:96	recycled	GQ03803_M05	0.33	1	N	NA	NA	CTATCCTTCCTTACAGCGGCGCGGCGCGGGTAATTTAGCATCCCATCCAA[T/C]CCAGCTTCTGCTCTCGACCTCTGTTCGCTCATCCGTTATTGACAAAATTC
109	GQ03806_D05.1:300	recycled	GQ03806_D05	0.33	1	Y	LG04	141.963	GGTCAGGGGATGTATATGTCCGACTCTCTCTCCCTCGTCACGCGCCCCGA[T/C]CTCTTGCTGGTCTTCACCGCTATCTTGGATTGGCCGACCGAGTACAAGGG
111	GQ03909_B20.2:377	recycled	GQ03909_B20	0.25	1	Y	LG05	74.613	GCTTCGAAGGAAACAGCAACCGTGCCAGGTCCCACTATCGAGGCCATCCA[A/G]GGCACCTCTACGTTCGTGAGGTGGGAGAATCATCTTCCCTCCCGGCATTT
112	GQ04005_N23.1:590	recycled	GQ04005_N23	0.42	1	Y	LG10	1.97	CTCAAGGGTTACATTGGTCTCAGCACCGCCATTTTCACCGACCTCTGCAG[T/C]GCCCTCTTCGCTAGCAGCCCCTCTTCCTTCGTGCTCATGCTCACTCTTAT
113	GQ04104_K10.1:275	recycled	GQ04104_K10	0.25	1	N	NA	NA	CCCGAACAGAGAGAAGATGCAGTGAGTTCTTTGGCGTACGAGGCAGAGGC[A/G]AGGGTGAAAGACCCTGTTTACGGTTGTGTGGGAGCGATCTCAGTTCTGCA
114	PGLM1-0740	recycled	GQ0197_H14	0.50	1	Y	LG11	144.102	AGCCTCTTAAGCCGACGAGACTCGACCTCGGCATCTCCCGGATTGTCATT[A/C]GCGCTGCAGCTACTATTGCTCCGTTTTCTGCTGCTGTCCGCAGCCGCTGC
116	PGLM1-0961	recycled	GQ03610_M12	0.17	2	Y	LG10	114.242	GGCTTCGTCGAAGTGAAGCGCAAATCCATGGCGGCCCAGTATGGTTTGCT[C/G]GACCGGCCCAAGTCCACGATCCCGATAAGCGTTTTCTGGCTCATTCCGCA
117	PGLM1-0967	recycled	GQ02820_N02	0.50	1	Y	LG03	18.997	ACAGTCGAGGATATGGCAGCAACACCGCTGCACTCAGCACTGCTCTGTTC[A/G]ACAGTGGGGCGGCCTGCGGCGCGTGCTTTGAGATTAAGTGTGTTGATGAT
118	PGLM2-1119	recycled	GQ0164_B11	0.50	1	Y	LG05	149.349	CCTGGAGCTTCTGTAGCTTCAACCTTAACCCAACCACCTCCTGGCACTCG[T/C]AGCAATGCGCTGTCCAGTAAATTGCTTAATGCTTGCCGTAATGCGGTTTC
119	WS0266_F16.1:380	recycled	WS0266_F16	0.25	1	Y	LG03	152.003	ACGGACAGCCGAGGGCTTCAGGCAAAACCAACAACTGACGGATCCGGCTG[T/C]GATTGTCTCTGCGTTCGCTGAAGGCAAGTCCCAGCTAGAGGTGGCGTCAA
120	GQ0047_G12.2:428	recycled	GQ0047_G12	0.50	1	Y	LG11	137.299	GGAGCGAGGGTGGGAAGAGCCCGGTGAAGAAACTGCAGCAGAGGGCGGTT[T/G]CTCTGTGTGTCAATATCCCAGAGGAGAAGAGCCCGGACAACGATTCGATT
121	GQ02013_F08.1:14	recycled	GQ02013_F08	0.42	1	Y	LG09	72.635	NNNNNNNNNNNNNNNNNNNNNNNNNNNNNNNNNNNNNTTTAGGGAGATCA[T/G]TCCTCCTTCGGCCGTGACATATGAGGATGACCAAGAGACTTGGAATGTTC
122	GQ0203_M18.1:1152	recycled	GQ0203_M18	0.20	1	Y	LG06	100.246	AATAAATCGGGCGAAATCTTGGATGTAAAGGAAATTAAATACAGTCAAGA[T/G]AAGAGGAGGACACACTCTTCCAGAAGAAGGCATAAACTCCCCCATCCATC
123	GQ03403_L11.4:1213	recycled	GQ03403_L11	0.20	2	Y	LG11	37.631	AGAGGAAGAGGGTGTGGGGGAAGGATCATCTGTTAATATTATACCGCCCA[C/G]TCGAGACGAACTGGATATTCCATCTGTAACCAATTTATACTCCGCGGGAG
124	P13612-1	recycled	GQ0177_D02	0.50	1	Y	LG07	92.13	CTCCAGAACGGTGAATTCTGACCATATTCTATCGCCTGGCCTCCGGAATT[A/C]GAACCGGCRTCTGTTTCTGCACGGGAATATTGTTGCTCCGTCTGGTTGTA
126	GQ02510_F10.1:606	recycled	GQ02510_F10	0.50	2	Y	LG03	97.87	AGTATATTGTAACCGAAAGCCCACACGTAATTGAGCTTGATTCTGAAGAA[A/T]GTCTTCCTGGATAAATCTATGGCTGTGATAACATCTTGCAAGTTGCTCCT
127	GQ0168_L11.2:1112	recycled	GQ0168_L11	0.50	1	Y	LG04	127.99	TATGGTATGCACAAATTGAAAAGCCCTAGGCTCTGGCTTAGCCCTCCTAG[T/C]TCTTGGCTATGCAATAACAACACCACNCCCCGTCCCATTGGCCCTTCCCC
128	GQ03502_G12.1:291	recycled	GQ03502_G12	0.17	1	Y	LG01	76.432	TCCAGGCAGTCCAGTCTGTCCGTTCGTCCATTCATTTCGCCAGAGGAGGT[A/G]GAGATTCAAGAACGAGCAGGGGTTTGATCTTTGTATCTCTGTCTCCCGGT
129	PGLM1-0505	recycled	GQ03819_I19	0.33	1	Y	LG10	75.471	TCAATTTCAGGTGCTGGATCCATGTCGACGACATCAATGTCGATCGGATC[A/G]AGAATCATTGTAGGAGCTTCACAGACTCCCTGATTGGCTGCGCCGGCTGC
130	208pg02635a	recycled	GQ02821_G21	0.25	1	Y	LG12	61.671	GGCAGTAAGTGCCTTTCAGATGCCATTTACTATTAATTTACTTTTATAAG[A/G]CACAATAGTTTCCCTGTAAAATCAKAAAATTGATGATGTTGATTATTGGT
131	GCAT_2.0_GQ0046.B3_L09_EPB_07	recycled	GQ03104_D05	0.17	1	Y	LG02	57.815	GGGATTTTTGGAATTTATCAGAATTGACATGGTGAAATAACAAGACTATG[A/G]CAATCTGCAGAGTCTAATAATGTTATCAATGTGGGGNNNNNNNNNNNNNN
132	GQ0066_F18.1:205	recycled	GQ0066_F18	0.17	1	Y	LG08	150.086	ACCTCAACATCATAATTATTGCTAACTACACATAACATCATCAACACACA[T/G]AGATGATTTGATAAATGCAAAAAGTACACATCTAAATGATTCATGCCTTC
133	GQ0203_E11.1:794	recycled	GQ0203_E11	0.42	2	N	NA	NA	TAGCAGTCCATATACTTTGCTGTGTTAGTTTTTATATATGTATATCTACT[A/T]TCAGATCTTCCAAAAATGGCGATACATTGTATATACGTCGAATACAAAAT
135	GQ02821_M18.1:530	recycled	GQ02821_M18	0.50	1	Y	LG06	119.781	AACATTTGGACAACATAAAAAGGTATAGTACAGTACAGTGTTCAGAAATT[A/G]TGAATGTGTATGAATGGAAACGATGAACATGGTATTATGTAAATAGAAGG
136	GQ02902_M05.1:1358	recycled	GQ02902_M05	0.20	1	Y	LG03	125.495	TTTCAGATGAATCTTTCTTGGTTATACCAGTAAACAGGTATTAAGTCTAC[T/C]AAGAAAGGAGATCTCCAGATTTTGTCAAATGTTTAATGAAGTCGTTTGTT
137	GQ03010_C22.2:1633	recycled	GQ03010_C22	0.50	1	Y	LG05	16.361	CATGGAGAAATTATTCTCGCACAGTTTATATCCAGTCATATATTGATGAT[T/C]TGGTGGATCCAGCAGGTTGGGTAGAATGGTCCGGGGATTTTGCTCTGACC
139	GQ03109_J19.1:782	recycled	GQ03109_J19	0.25	1	Y	LG09	36.928	AACTGCTATTCTGTGGAGTTTTTCACAATACCATTGTAATGGAATGTATA[A/C]TGATTAATAATATTAAGCCATCTCCATAAATACATCCATTTTTGTTTGAT
142	GQ03204_B09.1:1245	recycled	GQ03204_B09	0.42	1	N	NA	NA	GACATTAGTGATATTCTTTCGGCAATGAAATATTTCTCATACTAAGAAGT[A/C]CAAGACAGTAAAACACAGTATTTGGTTAAGGAAATGCATTTTTAGCTGAA
143	GQ03211_O07.1:1362	recycled	GQ03211_O07	0.25	1	N	NA	NA	TAAATCTTAGGAATCATGTAGGTTAAAACCGGCCATCTTTATGTTTTTTC[A/G]TAAGTACTTTTATTGGTTGGTTTATANTTTATTACTAATTAGTAATGACC
144	GQ03222_L20.1:787	recycled	GQ03222_L20	0.25	1	Y	LG07	140.557	ACAAGATGAACCATCATGATACAGACATTGCAAGTGAATTGTAAACAAAA[A/G]CTGCAGCGAAGAGCATTCTCAAAAGTGTTTCTAAGCCAGGCACCAGGCAT
147	GQ03310_D22.1:499	recycled	GQ03310_D22	0.25	1	Y	LG07	6.947	GTGAAGTTTATTCCGTGATTTGCTTGAAAGGAAACCTTAAATTAGCTATA[A/G]CTTTTGTGCACGTTCAAAAGACCTTTAAATTTTCTCCAGCTGGAGTGTAT
148	GQ03310_K14.1:837	recycled	GQ03310_K14	0.25	1	N	NA	NA	AGCTTTGTTGAGTGAAGGAGGTCATGATCTATATTGTCAATAAATAAATC[A/G]AGTACTTCATAGTCTGTGTTTAGCTTCTAGAATGGGATTTCATCAAGTTG
149	GQ03312_J19.1:49	recycled	GQ03312_J19	0.25	1	Y	LG03	79.062	NNAGAAAGGAAAGCAATAACTATTCTCTATTCTCTTTCGGCTCTGAAGCC[T/C]AAGTCTCTCTTTGCAAATCCTTTCAAACTTCTTTTTGTTGAGATGAATAG
150	GQ03406_K09.1:1469	recycled	GQ03406_K09	0.17	1	Y	LG10	14.964	TTCCAGATGCCACTACTCTGTATATATCCCAAGTTTTAATATTGATAATG[A/C]TATTAAGAGGTAAAAAANNNNNNNNNNNNNNNNNNNNNNNNNNNNNNNNN
151	GQ03410_O07.1:1386	recycled	GQ03410_O07	0.42	1	Y	LG03	85.006	GGTATACTTTAAAGTTTAACCAAATGGATTTTTATGTTTCAATGCCACTC[A/G]GGTAGCTCCAACACAGCAAACATGGTATTAAATTGGAGTTTTTTATAATA
152	GQ03506_P18.2:1451	recycled	GQ03506_P18	0.17	1	Y	LG07	175.458	AGTCTTGTCTCTACTTCAATTAATGGTGAAGATATTCTAATTTCTTTCGG[T/C]GGGTACAATGGAAAATACAACAATGAGGTACATATTTTAAAACCAAGTCA
153	GQ03512_J05.1:2107	recycled	GQ03512_J05	0.42	1	Y	LG06	4.182	GTAAACTGGTAAGAGATCAAAACANGCTTTTATTTTCATATTAATAAAAC[T/G]TGGTTTTCATGTGGGGTTGACATTGTAATTTGTTATTGGAATATGTAACT
155	GQ03611_B02.1:592	recycled	GQ03611_B02	0.25	2	Y	LG09	132.479	CTGCTACTTATATTTCAGTAGTAATCAGGACCGTATTGATAAGATATTAC[C/G]ATAATATAGTTCTATATGTTATATTCTAGAGTGGGGCAATTGTTCTAATC
157	GQ03801_K21.1:1796	recycled	GQ03801_K21	0.33	1	Y	LG03	62.576	ATTGCCAATCAAATTGTACATTCAAGGATGCAGAGGAACAATTTGATTAT[T/C]TTAAAAAANNNNNNNNNNNNNNNNNNNNNNNNNNNNNNNNNNNNNNNNNN
158	GQ03909_N13.1:830	recycled	GQ03909_N13	0.25	1	Y	LG10	15.207	GAAAGGCAGGCATGTATAATTGCTTATTAGAGGTTATCTTTTGCATTTTT[A/C]CATATTTCTTGTATCCTTGCAATTTAGTTTTCATTTTATGTATACATATA
159	GQ03911_J17.1:17	recycled	GQ03911_J17	0.33	1	Y	LG03	119.148	NNNNNNNNNNNNNNNNNNNNNNNNNNNNNNNNNNACTCTTTGAAAGTCAA[T/C]GAAGTTTAGAAGCATTGCAACAGTAATCTACGACTGTAAGAATTCATATA
160	GQ04005_G11.1:2065	recycled	GQ04005_G11	0.17	1	Y	LG12	16.431	GGATTCCGAAAGTTTTCTGAAGTTGATACAAGTCTTATAATTTTTACGGA[T/C]GACTAGAATTGTATTGAGGTGCAGCATTAATTCAAATGTCTAAAAAAAGA
161	GQ04101_H16.1:645	recycled	GQ04101_H16	0.33	1	Y	LG03	109.004	ATCCTAGTATACACATCTATACCTCTAAAATTTTGGCCGTAATAGAATCA[T/C]CATAATGATGTATATCATATAGGTTTTTGGTTTTACATTTGAAGGCAGAA
162	GQ04101_L12.1:2056	recycled	GQ04101_L12	0.20	2	Y	LG02	34.966	TTTTGCAGTGAACTTTTATCAATTGTTAATCTGTCAACCAGTATTCTGAG[A/T]CTGTTTACAGGGTATTTTTATTAGTTGTGTTGATTTAGTAAATGATTGTT
163	GQ04106_D22.1:733	recycled	GQ04106_D22	0.25	1	Y	LG06	156.664	AAAAGAAGAGATGAGATGATATTGGAGATGCAAGCTCAGATTACTGATCA[A/G]CAGCAAATCCTAAGTAATCAAATTTCACAGATGACAAATTTACAGTCACA
164	GQ04113_M23.1:549	recycled	GQ04113_M23	0.42	1	Y	LG05	147.366	AAAATTTGTTAAAGTTGTATTTTCCTTTATTGGTAATTTAAATTTAAAGT[T/C]TATTAGAGATCTTAGTTTGAAGAAGTCGTCCTGAATTTTATCCCTTCTTA
165	PGLM0-0739	recycled	GQ0202_O05	0.25	1	Y	LG03	21.589	GAACAGATCGGTGTATTCATTTAATAACTTTGTTTCATGGGACTCTAATT[A/C]TGAGAGTTTCTATGATCGGCCAGAATAACTTCTCATCTTTAGTCCTTTTT
166	PGLM1-0702	recycled	GQ03508_K14	0.25	1	Y	LG02	99.001	CCATCAGATCTTCCTTTTTGGCAATGAATTCATAGGAATTTAAATGGAAT[A/G]AACATGAAGATGGTAGAAAAACCTTCTCATATTCAGGGTGTCANNNNNNN
167	PGLM1-1136	recycled	GQ04105_K15	0.17	1	Y	LG10	5.864	NNNNNNNNNNNNNNNNNNNNNNNNTTGCATCAGATGAGATGATTCTTTCT[T/G]GAGGATTTCTTCTAATGATGTGTTATTGTGATCAGGCTTTGGATAAAATT
168	PGLM2-0159	recycled	GQ02815_F12	0.17	1	Y	LG02	151.955	ATTTTATGATAGCCTTGATTCATTCTTAAATATTCAACAGGCTCTCTGCT[A/C]GAGTAATTTACATTCTATCAATCATTTTTCAAAAGGAAAGTGAAATGGAT
169	PGLM2-0348	recycled	GQ03005_C12	0.25	1	Y	LG02	32.011	CATTTGTAGAATTAGATCYTACTAGTTCAGACCTACTGAAGTATTTGTTT[A/G]TGCAATCCTTTATCATCATTAAGATTTATTGTCTCTTGATTTCAGTTGGC
170	PGLM2-0533	recycled	GQ03320_F17	0.50	1	N	NA	NA	RAAAAGGAGRATTCTAGTCATTAAGCACCAACTTCTCTTTTTGACGAAAC[A/G]TAATGATTTTGAAAATCCTTGATGCATTGTTTCAGTAGGTTAGAGTTCAG
171	PGLM2-0885	recycled	GQ03701_O10	0.42	1	Y	LG09	70.955	CGCCTTATAAATCTTTGAAAATTAGCTAATTCCCAATAGCAGATACACAA[A/G]AAACCATATAAACAAAACTACAGGATCAACCTTATGCCGTAATTACAATT
172	PGLM2-0948	recycled	GQ03215_J18	0.33	1	N	NA	NA	GAAGATCAACCATTGTGATTTCAACCTTAAGATCGACCATTTTTATTTCA[T/C]TAAATTGGGTAGTCCAATATTGCTCACAATGATTAATGTCCAATATTGTC
173	WS0073_I10.1:341	recycled	WS0073_I10	0.25	2	Y	LG12	3.225	CGGCCAAAGCTGCCGAAGTACAGCCTCCTCACTTCGACTACTATTGATAT[C/G]ATGATCAAATGAAGGATTCCAATGCATTATTTTTCTTTTCGAAGTTCAGA
174	WS00811_L04.1:156	recycled	WS00811_L04	0.25	1	Y	LG09	109.722	AAGGCTGAAATTGTATAAATGTCGTCGACTGAGTAAAATAGAAGGTATTT[A/G]TAATCTTACAAAACTTCGAAAGCTAAACATCAGAAAGTGTATAGAAGTGG
175	208PG07757b	recycled	GQ03514_M24	0.40	1	Y	LG03	24.701	GAAATGTTCATATCAGTGCCACTATTTCCTATTTCTGTTGCTCTAGGCAC[A/G]ATCTGCATCATCTCCCATATACCAGTTTTTTAGAAGAYGCAAAGCTCCAA
176	GQ02015_G17.1:738	recycled	GQ02015_G17	0.25	2	Y	LG05	142.769	AATGTAGAGGACTTTCAGAAAACAGCAGCAGATTTCACAGAAGGCACTTC[A/T]TAAGAGAGAGTCAAGGATCATGTAAAGGTTGCTTGATATCTTTTTGAAAA
177	GQ03115_L04.1:1042	recycled	GQ03115_L04	0.17	1	Y	LG02	28.725	AAACAATTCTACATTTCTAAATTTTGTATATGTCCTGGTGGTTCTCAAGT[A/C]AACAGTGCACGCATTGCTGATTCAATCCATTATGGATGTGTACCTGTTAT
178	GQ03117_D06.1:1907	recycled	GQ03117_D06	0.30	1	Y	LG08	158.93	TCTTCGATGTTCAAAACAGAGGCTGTATAAGGTGGCGGTGAGAAAGAAGA[A/G]AGACTTATTATTAGTATTAAGTAAAAATAAAACATACAAATCAAGGCTCA
179	GQ03222_M16.1:1420	recycled	GQ03222_M16	0.17	1	Y	LG08	52.061	TTTTCAAGCCAAAGCGTGCCGCATACTACTGTCATGAGTCAAATATGACT[T/C]CTTTGTAAATGTGTTTGTAATAGGCAAAGTGGAGGTCCCTTACCGGTTTT
180	GQ03232_O10.1:28	recycled	GQ03232_O10	0.25	2	Y	LG05	46.395	NNNNNNNNNNNNNNNNNNNNNNNCTATCCGGGACAAGCTGGGGGAACAGC[C/G]ATTGCAGATGTGATATTTGGAGGATACAATCCAGGTGGGAGATTGCCTGT
181	GQ03418_K23.1:168	recycled	GQ03418_K23	0.17	1	N	NA	NA	CGGGTTCGAAACAGGCTGCTCGGTCTTTGGTTTAGAATCCATGGGCTAAA[A/G]TCTTTAAGGTGGCTTCGGATTGGGCTTCGCAAAAGACTCAAGATTGTAAG
182	GQ03610_P12.1:679	recycled	GQ03610_P12	0.25	1	Y	LG09	41.634	ATGCTCAGAATGGGAATAATTCCTTATGACAAAACTTGTTTTGTTTGACT[T/C]GTGTTCTTGAGCTCAGGATAATTGGAAACTGGAATAAACACTGCGTAGAC
183	GQ03713_L14.1:286	recycled	GQ03713_L14	0.42	1	Y	LG04	41.708	ATCTTGTAGAGATATAAGAATTTGNAATCAATGAAAAATGATTTTTCCTT[T/C]GTCTCCTCGAGACTGAAATGGCGTGTGTTTGGATAAGTTGAAGGAATTGC
184	GQ03806_B06.4:167	recycled	GQ03806_B06	0.40	1	Y	LG04	37.653	CTTCTGTTGGGGTATTTCATATTGCTCGGGGTAAAAGTGGAGTGCCAGAA[A/G]GGGAGCTGGTCGTTCAGTTATGTGGCNCCTTCATGCCGAGCGCAGAGCGT
185	GQ03816_E16.1:748	recycled	GQ03816_E16	0.17	1	Y	LG04	105.198	TCATGTAATCCAGAGCGTCTTAGCAGTGATCATGTATTAAGTCTTCTCTG[T/C]TGTCTCCCGTACAGACAGCTCGGAAGACTTGTTGTTTGTGTGTGGTCCTT
186	PGLM2-0206	recycled	GQ0161_C14	0.25	2	Y	LG09	87.122	CTAAACCCTAACTTTACCCGAACCCTGGACTTCATCAAAACCCACCGAAG[A/T]AGCTTTTCCTTTGTTTGATATTTCTGCCGTCTACGGTGCAGGCGAAGACA
187	GCAT_2.0_GQ0014.BR_B23_EPB_01	recycled	GQ03706_A16	0.40	1	N	NA	NA	ATAACACAGAGCTGCATGGCTGTGCAGTATCCTGTTGGAGGCAGCCAAGG[A/G]TGGGATCTCAGTACCGATTTCAATACATGGGAATCTGGCAAAACCTTCAA
189	GQ0186_E07.1:17	recycled	GQ0186_E07	0.42	1	Y	LG02	59.663	NNNNNNNNNNNNNNNNNNNNNNNNNNNNNNNNNNAAGAGATTGATTGTTG[T/C]AGGCTGCTTTCTGCACACTCTCGGGTTCCATTGGGTGGTCACTCCAAGAA
191	GQ02805_M09.1:229	recycled	GQ02805_M09	0.33	2	Y	LG06	92.717	CCTTGCTCCCAGCAGAGCGGGGAGCGAATTTATCGTGGGAAGATTCCTGT[A/T]TAGCGGCCATGGAGCTGCCCCTGCAAGGATTAATAGCAACAGCTCCCTGG
192	GQ02808_D07.1:16	recycled	GQ02808_D07	0.33	1	Y	LG04	125.569	NNNNNNNNNNNNNNNNNNNNNNNNNNNNNNNNNNNAGAGAAGGTTATAGC[T/C]GAAGGAGAAGGAGGAGGTTATACCAGGCGAACCGGAACCAGAGCTTCAAC
193	GQ02810_J24.1:719	recycled	GQ02810_J24	0.25	1	Y	LG04	133.075	AAAGGGGGGAAGCGGCCACCGCTAAGAAACAGGAAACCGTGGTTCAAAAC[T/C]CTGCACCGCCTCAGTCCGTGGTTGCGTCCACTGGCAAATCTGCCGAAAGT
194	GQ02815_P23.1:472	recycled	GQ02815_P23	0.25	2	Y	LG11	45.106	TCACCGCAGCTTCCATAGGAGGGANGTTGGAAACGGGACCCTATGCGAGT[C/G]TCATCGCATACGCGGGTGATAATCCGCCATTCCGATCTATGGCGAAGTGA
195	GQ02819_E02.1:743	recycled	GQ02819_E02	0.20	1	Y	LG07	48.044	TCGGCCATCATGGTGGTGGGGTGCTGGGAAGCTACAAGCCTTGAGATGGA[A/C]CAAACATGGTGGTTGTGGGGAGGGCCAGATGGGGCTAAACAGTGGGTATT
196	GQ02823_G23.1:369	recycled	GQ02823_G23	0.50	1	Y	LG05	53.388	AAGACAGCAGGAAATGGTGAATTTGATGACAAGTACAGAGATAAATACTT[T/G]ACGTTTTCGACAGCCCGGGAACACGAAGAATCCGGTATTGCTGATGAGGC
197	GQ02824_K24.1:1562	recycled	GQ02824_K24	0.17	1	Y	LG05	26.398	ACTCTCAGCGATGAGGAGGTCACACCTTTCCGCTCAACCTCCTTCATCAG[T/C]GGCCAAAAATGGCTAATGGGAAATCCAGTCTCATCTCTTGGCCTGCATCC
198	GQ02829_F05.1:515	recycled	GQ02829_F05	0.25	1	Y	LG08	114.25	CACTCAATGAGAGCAGCTGCTGCCGAGAAAATATTGCGGCCACCCCTTCT[T/C]GGATGGAATTTACCGGACGTTTGGAAGCTGCCGCCACGTCCAGTCCTCTC
199	GQ03008_J21.1:638	recycled	GQ03008_J21	0.33	1	Y	LG03	1.403	ACCGCCAGCGAGGCTTTGTTCCAAATTCCCCTTCGAGCACTAGCAACATC[A/C]TTGAACGTCGGCCTTAGGACAGTGAGGAAGCTGAATTCAACCCTCTACCG
201	GQ03101_P11.1:568	recycled	GQ03101_P11	0.25	1	Y	LG12	24.324	GGAAGCGGTACGACTCCAACACTATGGAAGAATGGAGAAATGCTCTTTCT[T/C]GCGTTGCAGACATAAGCGGTTTTGAGCTGGAGAAGTGCAATGGGGACGAG
202	GQ03102_J18.1:65	recycled	GQ03102_J18	0.40	2	Y	LG05	137.959	TGGTCGTGCTTGGCCTTTGAGAGCACCAGTTAGAGATGGCAATGTTCCGA[C/G]CTGGCCGAATCTCTTGGGGGACGTACCTTGTACGGATATGAGCGTTGCTA
203	GQ03112_P21.1:511	recycled	GQ03112_P21	0.25	1	Y	LG03	78.71	TCTCATTCCACTTGCCCGTTGTGTAGAGAAAGTCTGCTGCAGTATTTCTC[A/G]AATCTCCCACCCGCAGGTCCAGGCTTCACTTTTGAGTCAGGGGATGAAAG
204	GQ03126_O11.1:220	recycled	GQ03126_O11	0.20	1	N	NA	NA	GCTGTACGCTACTCGTTGCTTCGACAGCAGTTTGGTCCTCCCAAACAACC[T/C]GAGATTAGCATTTTAGATTACCAATCTCAACAACACAAACTCATGCCTAT
205	GQ03205_D18.1:121	recycled	GQ03205_D18	0.20	1	Y	LG08	48.066	TCCACGACATGGGTTTTGTGCGGGATTGCCTCGATTGGGTATGCTGGTAG[A/C]AAATCTGCAAAATTGTTAAAGGTTTGAGAGATTTTTCTGTTCTTCTGAAG
206	GQ03226_A06.1:166	recycled	GQ03226_A06	0.20	1	Y	LG09	96.634	ATTCACTCCCCAAAGAAGCTGCCCAGGCACTTCGTTCAACCGGTCAAGAG[A/G]GGATTTTTACTATTGGTGCAAGATCAAAACAATAAAACGGATGTTATTGG
207	GQ03301_N10.1:297	recycled	GQ03301_N10	0.17	1	N	NA	NA	GAGCCCCTCTTCAACTTGGCAAATCGAAACTTGCCGGGCAAAGTCCAGGT[A/G]GGGGAACTGCCATTTCCGGCGGTGGAAGGGTTGCCTCCCGGGATCGAGTG
208	GQ03307_E06.1:195	recycled	GQ03307_E06	0.33	1	Y	LG02	32.35	CGGGTCTTCTCCGCCAAAGGGCGANCAGGAGACAGAGGTGGGAATGCCAA[T/C]GCTCCAGACCCATCGCAAGTAGATTGGAAGGAGTGGGTTGCATCCAAGCT
209	GQ03319_D11.2:501	recycled	GQ03319_D11	0.17	1	Y	LG06	40.593	TTGTTTCAGCCCCTCATGGAGAAGGCCAGTGTGCGCAGAATTTCCAGGGA[A/G]GATCATGGCAGAAAAAAATCACGTAATGATTTCATTTTTTTGGACTGTGA
210	GQ03322_L12.1:508	recycled	GQ03322_L12	0.25	1	Y	LG04	133.07	AGAAATTTAGATTCCATCAGAAGAGCATTGGGTTATTTCAAGCCCAACCA[T/C]GAGGGGCAATGGGTAGGGTTAGCTTCTGGTCCCTTGAGTTTATCACCGGA
212	GQ03503_O12.2:1007	recycled	GQ03503_O12	0.30	1	Y	LG10	61.368	GCTCTTATGCCCACTTTCTATGGGATTCAGAAGAGGGTGAAGCCGGGAGC[A/G]CTGATTCTGAGATGCAGCAGAGCTCGGCTGCCCCGGTGATGTCGTATAAT
213	GQ03619_O16.1:181	recycled	GQ03619_O16	0.25	1	Y	LG07	112.604	CGATGTGGTTACGTCTGAGCCCTGAGCTTCGCTGGATCGAGATCGAAACT[A/G]CTTGCATAGTATTTCCCCGTATCCTTGGCGACAGTAGTTCGGCGCGCCGG
214	GQ03705_N23.1:188	recycled	GQ03705_N23	0.25	1	Y	LG03	86.069	TGGGACGTTTCCTGCAAGCAATCCACGGCCCTGCATCAGAAAATCCGTGA[T/C]GGGGTCGCCCTGCAGGAGCCCGTCATCTCCATGGGCGGTGCCGGGGTCCC
215	GQ03712_B02.1:269	recycled	GQ03712_B02	0.17	1	Y	LG02	143.953	GTACTGTGGGTATCAACTATGGTCGCGTGGCCGACAATCTTCCCTCCGCT[T/G]TCAAGGTGGTGCAGCTGATCAAGAGCCAAGGCATCGACAAGCTGAAGCTC
216	GQ03712_G09.1:353	recycled	GQ03712_G09	0.50	1	Y	LG11	4.302	ATGTTCGGATTCTTCGTCCAGGCCATCGTCACCGGTAAAGGACCCATCGA[A/G]AATCTCGCTGATCACCTGGCCGACCCNGTTAACAACAACGCCTGGGCCTA
217	GQ03717_D02.1:1045	recycled	GQ03717_D02	0.25	1	Y	LG02	57.8	TACAACTTCACCTGGGCTGCACAATGTGGACTGACCGGCCCTGTTAATGG[A/C]AAGTCTGTGACGGTGGGCTCCTGTTCGGATCCCGCCTCTTATATCATCTG
218	GQ03812_J09.1:969	recycled	GQ03812_J09	0.50	1	Y	LG11	59.925	TGCAGGAAGGCGATCCCAGAGACAGGGAAGGTGATCATACTAGACGTGGT[A/G]CTGGGCGCGGATCATGGAAACGATATTGATAAAAAGGCGGCGGCGGCGGC
219	GQ03815_D09.1:423	recycled	GQ03815_D09	0.42	1	Y	LG05	127.095	TCATTTCGTTTGGTGGATGGAAAACCCCCTCCAAAGCCCAGGTTTGGCCC[A/C]AGGTGGAGGTTCCAGCAGCAGAGGCAGCTTCCTCAGAGAAAGGATGAAGA
221	GQ03907_D16.1:689	recycled	GQ03907_D16	0.33	1	Y	LG04	131.104	TCGCACTCAGACACGGCTGAAGATGGTATAAGCGACACCACACAGGAGGA[T/C]CAGCAAAATGCTATTTCCATGGCGGTTCCTGCTGCCGACGCCGGCAAGGG
222	GQ04001_H11.3:298	recycled	GQ04001_H11	0.33	1	Y	LG05	19.642	GCTCATCCGGACTGGAGCCCTGCAGCCATAAAATCGGCGCTTATGACGAC[T/C]GCTTACGTTCATGATAATAGGCTCCAGCCGATGCTCGATGAAGCCACGGG
223	GQ04008_E12.1:1155	recycled	GQ04008_E12	0.42	2	Y	LG12	41.129	GAAGATGTGAACGCCGCCTTCAGGNGTGCTGCAGATGGACCCCTCAAAGG[C/G]ATTCTTGCAGTGTGTGATGTCCCCTTGGTGTCCGTGGACTTCCGCTGTTC
224	GQ04011_M14.1:293	recycled	GQ04011_M14	0.33	1	N	NA	NA	GAGCAGCAGCTGGAATGTCAGCTGGTGGAACACAGGGACTCGGTTACTGG[T/C]GTGGATGAAGCCCTTGCCGGAGACCCAGAAAATGCCGAGCTTTTGATGGT
225	PGLM1-0987	recycled	GQ02822_F20	0.17	1	Y	LG09	94.637	GCGTCGTAGATCCGGACGTTTGTCAGGTTGGAAGACTGTAGCAACTCCAC[A/G]ACCTCGGACGGGGATGGCAGGTTGTTCGCTATTTGCCCGTAGTTTATTCC
226	208pg16111e	recycled	GQ0133_E03	0.33	1	N	NA	NA	CTATACGTAAGTATGATTTGCTCGTGATCTCTGTAATGGCAAAATAAATG[A/G]ATTTCTTGAGMTGATATATCGCTGTATGAATCATTAATACGTTCAGKGAA
227	GCAT_2.0_GQ0025.B3.r_L22_EPB_02	recycled	GQ03708_J16	0.33	1	Y	LG01	159.464	TAGATAATGAATAGATTCAASCTGTTCGTTTTGTGAAGTGCCTGTTTGAA[T/G]AAGAGTATTTTGAGCTTTTAACTACAAGCGCGTTTTTGTCATGAATTGTG
229	GCAT_2.0_GQ00411.B3_K10_EPB_07	recycled	GQ02907_L08	0.50	1	N	NA	NA	GATACATATATTTGCAATTGTTAGAAGCCTTGGGATACATACTATACCTG[T/G]TTTTGCAGTGCTTAAACTTGATAATCAGTTTTTCCAATGGATCAACTTCA
230	GCAT_2.0_GQ0063.TB_E03_EPB_03	recycled	GQ0206_L04	0.25	1	Y	LG12	13.831	TTTCATATACATATTCATCTTCAGCAGGATCTGTTTTCTCTGTGCTTTTC[T/C]TTCTTTTGATTTTCCAGATCGTTATGAGCAATGAATTAGAAGTGTATATA
231	GCAT_2.0_GQ0074.TB_C10_EPB_05	recycled	GQ03012_J09	0.50	1	Y	LG05	127.639	TATGAAAGTTCAGGTTACAAAAAGTAGGAGGCTACTAGTTCTACAGTATA[T/C]GGATCATAATAAGGAAAAAGGATAATGCCTATTCTAGATACAACTTAGAG
233	GQ0046_H18.1:26	recycled	GQ0046_H18	0.17	1	Y	LG01	130.653	NNNNNNNNNNNNNNNNNNNNNNNNNAGAACAGCTAATATCTACAAATCTC[A/G]TCAAACAGGTGCGTAAAAACGTCTCTCTTGCTATAAATTTTCTGGTTTTT
234	GQ0064_F10.1:460	recycled	GQ0064_F10	0.17	1	Y	LG04	60.565	TCAGGAGTTTTAAACTATAGTCTGCCATTGCTTATTAGATTTTGGACTTA[T/C]GAAGAGACCTATGTTTTATTTGATGCAATGGAAGACTGCATGAAAAATAC
236	GQ0195_G17.2:1862	recycled	GQ0195_G17	0.50	1	Y	LG08	140.449	GAGCTCTAAGTTTATGGTGATTATGCGTTAAGACACAATATCATCATTTA[T/G]AAGTTAATGATGTGCTTAATTCGGCTGGATTGATAGAAACTGTGATTTCT
237	GQ0198_P22.1:1245	recycled	GQ0198_P22	0.25	1	Y	LG08	154.932	AGTACGGTTTGTTAGTTTGGCATATGATCATTTTAATCTTAAGAAATAAG[T/G]AGTTGGTATCCATATCAGTATTAGTGACTCGGTACTAAGTGTTAGAAATA
238	GQ0255_I02.1:652	recycled	GQ0255_I02	0.33	1	Y	LG10	54.99	GTATTTGCCAGAGAACTGGAAGAAATATGGAAGGAGCAATAAAAAATCAT[T/G]AACAGGTTCTATTTATTATTTTATATATTCAAAGAGATCATAGCAAGAAT
241	GQ02808_N08.1:944	recycled	GQ02808_N08	0.25	1	Y	LG02	119.35	GAAGTTTTATCTTTTATTTATTTTNATTGTGTACTATGTTCGGTAAGAGT[A/C]GGTCTCTCTGCATTCTATAAAATACAATGCAGAGAATATAAAAGTGGGAA
242	GQ02814_L01.1:779	recycled	GQ02814_L01	0.25	1	Y	LG04	95.634	GACAATACATTGAGGCTTTGGAACTTTGCAACGGGCAAGTTTTTGAAAAC[A/G]TACACTGGTCATGTTAACAGCAAATATTGTATATCCTCCACATTTTCTGT
243	GQ02821_P14.1:1012	recycled	GQ02821_P14	0.50	1	Y	LG01	99.246	CCATTGCAGACATAGGAGATTTATAGATGGTCGTGTTATTATATGCTAAT[T/C]GATTCATGAGTTTATTACTTTATTTGTACAAATTAATCAAATGTACAAAA
245	GQ02904_O01.3:1624	recycled	GQ02904_O01	0.42	1	Y	LG03	96.648	CCACGAGATTTCAGTTTCATGGGATGGGTATTGATTCATATACAAAAATC[T/G]GAATCAAGCACAGGCAATATGTATTCAATTTGTCATTATATGTGAAGGCT
246	GQ03010_O15.1:916	recycled	GQ03010_O15	0.30	1	Y	LG12	7.913	AAAAAAAAAAGCTTCACCAGATCACTTGAACGCAAATTCAAGTTAAAATG[A/G]ATAGTATATATAAGAAGATCCTTCTCCTCCTCGCTCTACAGGAAATTTTT
247	GQ03011_P12.1:1519	recycled	GQ03011_P12	0.40	1	N	NA	NA	CTTCCCACTTTAAGCAAGATGAAAAGAATCTTAGTAATGCTTTTGTCTTC[A/C]CTACAGTGTCTGGAACAGGGATACAATTAACACTTAAAAAATAATAGTAT
248	GQ03101_A19.1:571	recycled	GQ03101_A19	0.33	1	Y	LG06	2.128	ATTGAAAATCAACTAAAACATAACAGGCATATTCAGCAGACTGTGTTAGT[T/C]TTAGTAGTTTAGGAAATGTTGTGTTGGGTTATCATCTACAGCTTTTGCAA
250	GQ03108_G20.1:836	recycled	GQ03108_G20	0.33	1	Y	LG04	57.608	AAGAAGAAAAATCAGTGTGTCACTCTAGATTCATTTTTCTCCAGGTCAAA[A/G]TGATATTATTCTAAATCAAATCTAAGAAACTTTATCAGGGATTTAGGTCT
251	GQ03204_F21.1:478	recycled	GQ03204_F21	0.40	1	Y	LG06	29.468	TTTACCAAGGAAATAGATGATGCTCTTTTAGGTGGTAAGATTGATATTGC[T/C]GTGCACTCGATGAAAGATGTGCCTACATATTTGCCTAGCGGGACAATTCT
252	GQ03207_L03.1:776	recycled	GQ03207_L03	0.42	1	Y	LG06	98.176	AAGATTTCCTCTCAATTCTTTTCCGTTGATCAAATGAGTATCTAAAGGCA[T/G]CTTTAGACCCTGATGTTGAAAAAATGGTAAAAGGAGTTGTCATAACTTCT
253	GQ03210_I22.1:733	recycled	GQ03210_I22	0.42	1	Y	LG01	0.073	ATCGATGATAGTTATGATTTTCATGGAACAAATCAAGAAATAAATAATGA[T/C]TGAAATGCATTGTTAGGGTGGGCATTGGATATATCGTTGATAATATATCT
254	GQ03226_D09.1:1314	recycled	GQ03226_D09	0.42	1	Y	LG08	157.343	CACATAACTTTGTCTCCGGCCGACATACTTTATTTGTTGGAAAATGCAGA[A/G]TACGATGAAGAACAGCTGGTTTCTTTTTTGAACAATAATTCAAGAAACGG
255	GQ03228_A14.1:1400	recycled	GQ03228_A14	0.33	1	Y	LG11	118.246	GGATATCAAATCATTATAGATTCTCTAGCAAGTAACTCTGGAGATTGAAG[T/C]TTGTGTAGATAAACAAGTGGTTCCATTGTATTCAGAATATTCTGTTGAAT
256	GQ03228_P24.1:1256	recycled	GQ03228_P24	0.25	1	Y	LG09	30.024	CATTTTCTGTTGACTTTACTGCTAGACAAAAATGTATTAACGGAAGAAAT[A/G]TTTGCATATTCTGTTGATTCTACTGCCAGACAAAAATGTATTAGCTGATG
257	GQ03303_C19.1:448	recycled	GQ03303_C19	0.25	1	Y	LG02	28.773	ATTGATAGGAAGTAAAAGGAGAATTGTTGTTCCCATAAATTCTTAGCTCC[T/C]GTTCCATCATTTTAATATAACATATAAACATTTTTCTGTGGCCTTTGCTG
258	GQ03303_H10.1:781	recycled	GQ03303_H10	0.25	1	Y	LG01	31.685	AGACTATTGGTGATGGTTTTTGTACTAGTAAATAATTTGGATAAAATCCT[T/C]TTCCTAAGCGATTCATTTGCCTAGTTTTTAAAAGTTTGAAGACACAAGTC
259	GQ03309_H18.2:1365	recycled	GQ03309_H18	0.17	1	Y	LG05	138.576	CAGCAAACGCTGATTTGAATGTGTCATTAGACCACTTGAAAGTAATTTTA[A/C]ATAAGGAACTCAATAAAAATGATGAGTTGAAGAGGCAAAGAGATGAAGCT
262	GQ03325_A15.1:350	recycled	GQ03325_A15	0.17	1	Y	LG08	40.59	TCGATTATATATTTTGAGCATTTTATGGTGTTATAGATCGTGAAGCGGTA[T/G]CAAATGTCAAATATGGCGTATGCCTATCTTTTCAAGTACATTATCATAGG
263	GQ03325_B05.2:639	recycled	GQ03325_B05	0.33	1	Y	LG08	41.792	TTTCCCAACAAATATTGTGTTACAGTGCCAATAATATTGTGCACTCATTG[A/C]TACTATAATAGTATTAGTGTTAATTTGAATAGATATTGAAATTTATGTAA
264	GQ03418_C23.1:1070	recycled	GQ03418_C23	0.42	1	Y	LG01	90.745	AAAATTTGTTTCCAGCATTTCCAACAAATGTTGTTCCACATTGCTAGTCA[T/C]TGAATGAGCTTAATGAATGATGCAGAATGCAACAATACGAAAAAANNNNN
265	GQ03519_N24.1:1051	recycled	GQ03519_N24	0.25	1	Y	LG05	7.48	TATGGCATCCTTCTATTCTATCTAATTATGTTTGTAAGAATGGAGGTGAC[A/G]AGCCTGTTACTTTGCAGGAAGGCTAAACTTGACCTCCAATGTATAAGCCC
266	GQ03606_M14.1:1014	recycled	GQ03606_M14	0.25	1	Y	LG05	131.088	GTGGTGGTGGTTTTTAAAAGTAAAAGTTATGTTGGTGTTTAGCGATTATC[A/C]TAGCAGGGTATGAATAACAGGTGTTTCTGTAAAAAANNNNNNNNNNNNNN
268	GQ03704_B07.1:554	recycled	GQ03704_B07	0.50	1	Y	LG02	82.846	GCAACTGTTTTTTAAAGCCACTTTCAAATGTTTGGTAACATCCATTTACC[A/G]AAATAAACGCATAAGTGGAAACCTTTTTATGCTGATTCCTCACATTTCAC
269	GQ03712_I20.1:846	recycled	GQ03712_I20	0.42	1	Y	LG04	71.684	TTATGTCCCAAATAAATAATGGCAGAAGTTCCTATTTATACGTGAACGGT[T/C]GTTTTGCGATCTTTTAATATATATTTCAATAATACGGGCAAAAAANNNNN
271	GQ03717_F04.2:354	recycled	GQ03717_F04	0.17	1	Y	LG04	28.011	GGTGTTGTAAGGCACAATTATGTTCTTATGCCTACATTTTATCGAGAAAT[A/C]ATGGATGTAGGATTTGAGTCATTTATTTGTGCTTTTTGTTCTTCAAAGTA
272	GQ03809_F11.1:518	recycled	GQ03809_F11	0.50	1	N	NA	NA	ACCAGTATATTAATTTGTGTATGTTCTTAACTTGTTACAATGTTGGAGCC[A/G]AGATAGGCTGTGTTTTGAGTGTTTAGCATTTACTCCGTGTGTTTTTTAAT
273	GQ03817_I15.1:566	recycled	GQ03817_I15	0.17	1	Y	LG08	133.115	AATGTAATAGCTTGCTGTGTGCACTACCTACAAATAAAATCATAGTTCAG[A/G]TTTCTCATCAATTTTTTTATAAATTANTAATATGGTGTCTCCCTAAACTA
274	GQ03902_C09.1:391	recycled	GQ03902_C09	0.25	1	Y	LG05	86.521	AACAGAGAGCTCAGTATTCAAAAAAGTAATTCTCAGAAAAACGGAGAGAT[T/C]AGCATTAAGAAGAGTAATTCTGATGTAAACGTCAATTCTCAGAAACACAG
276	GQ04008_E02.2:2043	recycled	GQ04008_E02	0.17	1	Y	LG01	150.204	TTGTATATGTGATCCTCCAATAAAGTTATTCAGTTCTAACTTCTCACTGG[T/C]AGCATCTTATATTAGAATCATCATCGAAATATTTCTATTCTAAATGCCTC
277	GQ04009_G17.1:1070	recycled	GQ04009_G17	0.17	1	Y	LG04	87.344	ATTAAAGTCCAGTTTTTCCCTATTTCGGGTTTCAGAACTTGTTATGCTTT[T/G]ACTTCAGCATGATTCTATATATACATATATGTCTAATCCAATTATCCTCC
278	GQ04011_P06.1:650	recycled	GQ04011_P06	0.33	1	Y	LG08	148.454	ATACTGCTAATAACAATTGCTTTTCCACAGAAAAACAGGTTGCTTATAAG[A/C]TTTCCAGCAATAATGTATATGCTGGATATGAAAACCAGAAGAGTAAGTCT
279	GQ04012_A01.1:867	recycled	GQ04012_A01	0.33	1	Y	LG03	29.285	TAGAGATAAGAGTAAACTTATTGCTGCGATTTGTAAACATACCTCAAAAA[T/G]TGTAGAATAGAAAAAACTCCGATGTATATATTTCTTCTATGCGGCAGTTC
280	GQ04102_E05.1:370	recycled	GQ04102_E05	0.33	1	Y	LG09	128.336	AAAAATGTTTCTGTATGATTCGATCATTTTTCCAAGGAGAGGTTTACGGT[A/C]ACAATTTCATCCAACTATATCATTATATCGTTATTGTTGGTAATTTGCAT
281	GQ04107_G04.1:477	recycled	GQ04107_G04	0.25	1	N	NA	NA	TTCACATGAGGAGGCTGATAAATTCAATGAACCCAATTTAGACAAAGAAA[A/G]ACAAATGGTCCATCCTGTCAGTGACCCTGCAAGAATGGGACCTCGTCCTC
282	GQ04110_L13.2:534	recycled	GQ04110_L13	0.25	1	Y	LG08	91.257	TTTTGGAGGTTTGGAGAGGAGAATTTTATTCAAAGCAATTACAGTGTAGA[A/G]GATGCAGGATCGAGCACGATGAACGAGGGGACGGACGCAAAGACAGGAGG
283	P09572-1	recycled	GQ0195_H02	0.17	1	Y	LG03	114.74	CCTATATAGAATCGCTGGAGAGACCATAACAAGTTTTATTCATGCATATT[T/C]ATACCCTGATTTTCAGTCCTGTATAGAATAKCTGGAGAGGCCATAACAAA
285	PGLM1-0170	recycled	GQ03811_A08	0.42	1	Y	LG09	142.483	NNNNNNNNNNNNNNNNNNNNNNNNNNNNGGGTGGGTAGGATGTGATCGGC[A/C]ATATTTTCTCATCATTTGCCTCTTTATTTGGTCTTATGCCCACATTTCTC
286	PGLM1-0948	recycled	GQ02801_D20	0.17	1	Y	LG02	86.919	ATCTTGGGAACTATACATTGCTTRTTAGTTTTGCTATCTAACACTTCATG[A/G]AAAAACAGTTGCCACAGCTCACAAATTGGAACATGAATTCAGAGAAAAAT
288	PGLM2-0092	recycled	GQ03302_D18	0.42	1	Y	LG01	147.579	AAAATCACTCCATAATATCTTTGAAGATCTGTCTCTCAAGCATGATTGGA[T/C]ATCAGCAATATATGATGAAGCTAAGAAGTATATACTATATCTACATACAT
289	PGLM2-0745	recycled	WS02626_L21	0.17	1	Y	LG01	91.335	AAAAGATAATGCACAAGGTACCAACAATTAAGGAAATGGTTGTTCGAGAA[A/G]GAAGAAAGCCAAATGGTACTTCTATTCCTCTTCGATGTCACTGTACATGA
291	WS0081_O09.1:327	recycled	WS0081_O09	0.42	1	Y	LG07	191.819	TCATTTGTTGTAAGGATTGTCCAAAGTTTGACATCCATCAATTAGAAGGT[A/G]TATCTATATAAAATAAAATAAAATTATCTTTGTGCCTGGTTGTTAACAAA
293	GCAT_2.0_GQ0025.BR_C19_EPB_01	recycled	GQ00411_E18	0.50	1	Y	LG09	63.32	TTCGTAATCTTCATCCTAATTCTGGTGATGCGAAGCGCCTCCGTCCCCAG[T/C]AGCAGCATACCAGTGAGCAATGCTGTCATAGCCACAGGTCTGCGGATCGA
294	GCAT_2.0_GQ00410.B3_C18_EPB_05	recycled	GQ0041_C08	0.17	1	N	NA	NA	ACCAAAGCCCATGGAATGAATGCGTTCGAGTACCCAGCTAAGGACCAGAG[A/G]TTCAACAGGGTTTTCAACCGAGGAATGTCTGAGCATTCTACCATGTTRAT
295	GCAT_2.0_GQ00411.B3_E16_EPB_08	recycled	GQ04010_B06	0.42	1	Y	LG08	45.731	TCGGGCTCTGGCTCTGGCTCCGGCNCCGACTGGCATGGCTCTAATGGCGG[A/C]TATGCGCAAGGTGGTGAAAAATACGCCTCAGGCTACGATGGACGTTCGGA
297	GQ01301_F05.2:210	recycled	GQ01301_F05	0.33	1	Y	LG02	119.676	CTCCTTACAGTCCAGGGAATATCAGTTTCCCCGATCGCCTGCAAAGAGCA[T/G]TAAGACGAAGCAAGCAAAGGCTGCAGAAGCTGCAACGCATACCAGGCCAG
298	GQ0181_B06.1:373	recycled	GQ0181_B06	0.17	1	N	NA	NA	CACGGGCTCAGACTGAGAGCCACCGTATTGATGGGAGTCTTCCCACATTC[A/G]CCAGCGCCATAAGCAGTCTGCAATATGTGTGAGCTCCACACTGCAATCAG
300	GQ0201_P21.1:771	recycled	GQ0201_P21	0.38	1	Y	LG04	20.778	TGGAGCTTACAGAGAAGTTGCTGGGTCTTCTTTCGGAGGGTTTAGGGCTG[A/G]ACCCAAATTATATCCAAACCCTCATCAAGGAAACCCCTGGTCCAACTCNN
301	GQ02016_L16.1:128	recycled	GQ02016_L16	0.42	1	Y	LG11	121.599	GGACTACGCAGCAAGGATCTGATGCTGGGGATTCAGCCCAGAACGATCGA[T/G]CCCAGTCTAAGCTACAAAGAAGAGCAGCAGCTCGTTGTCCAGCCTTTTCG
302	GQ0203_B06.1:1221	recycled	GQ0203_B06	0.17	1	Y	LG02	104.572	AGTTTTGGAACTGGTGGTGGAATCAGTCCTATCCCAGCGACAGCTAGTGC[A/G]TTTGGCCAACCAGCTCAGCCTGGTCCTGGACAACAGGCTCTTGGAAGTGC
303	GQ02803_P03.1:581	recycled	GQ02803_P03	0.50	1	Y	LG07	63.291	ATGGTGGCATTCAGACCTCGAATGNTGGAAGCTGTGAGGATGCTGGAGGG[T/C]GAGGGCGACATTCCTGAAATTCCAGACAGGCCTTTGCCGCTTATGTTGCA
304	GQ02804_I03.1:862	recycled	GQ02804_I03	0.25	1	Y	LG10	15.8	CTGATTGATTTAAGACGTGATTATTCTGTGTAAATTTATTCAAGCCTCAA[A/C]AGAGACTGCCGTCGAGGCGTAGCTAGCTAGATGGAGAAAGGCAAAATCTG
307	GQ02809_H11.1:871	recycled	GQ02809_H11	0.50	1	Y	LG01	9.535	GGCATTCCCTCCAATCAAAAGGATGGGCGAGGAGATCAGGCGAAATACGA[T/C]CTCCGGAGCAGAGGATTATGCCTGGTTCCTGTATCATGTACTCTCCATGT
308	GQ02812_P16.1:33	recycled	GQ02812_P16	0.33	1	Y	LG02	155.854	NNNNNNNNNNNNNNNNNNATACTCATGGAGCTTCTTTAATAATTTATGTT[A/C]CTGGCCCATACAGGCACTCAATTGAGGGTTTCCACATCTTAAACCTCCGG
310	GQ02814_J18.1:173	recycled	GQ02814_J18	0.33	1	Y	LG07	96.836	AGCAATGTGCTGCCAACGAAGGAGGCTTGTGTTCTGAAAGGGCATGAAGG[T/C]GCAGTGTTGGCCGTGCGCTTCAATTCCGATGGGAATTATTGCCTCAGCTG
311	GQ02815_A09.2:983	recycled	GQ02815_A09	0.20	1	Y	LG10	72.73	TGGTGCACTTGTCTTCATGTGGGGATGGATCCATCAACTCCGGTGCCATA[A/G]GATACTAGGATCTTTGCGAACTGAAAATCAAGAAGAGACAAATGAATATG
312	GQ02815_F22.2:1481	recycled	GQ02815_F22	0.17	1	Y	LG03	145.971	ATAGCTTTTGGAGAGGGATCAGGACCTGAGCCCATGGTTGAGACCTGATG[T/C]GTAACAAAAAAGCCCTAGCTAATTGTGCAAATTCATTTACCAAATGATGT
313	GQ02815_I14.1:318	recycled	GQ02815_I14	0.42	1	Y	LG05	63.242	CCAGGTGGTCCAAGCAGCGTGGACGCGGAGCTAATAGTGTTGAGAAAACG[T/G]ATCCACGAGCTAAGAAGGCAGGAAAGAAACTACGCTCCTCCACAGCACTG
314	GQ02815_L01.1:445	recycled	GQ02815_L01	0.20	1	Y	LG07	13.078	AAGGTCTGTGAAATGTGCCATATGACTGTAAATAAAAATGCTGTTTTTGG[T/C]GATAGTGGAGCTATGGCTCCTGGAGGGGTTCGTATTGGAACTCCAGCAAT
317	GQ02828_F13.2:1042	recycled	GQ02828_F13	0.17	1	Y	LG12	24.273	GGTTTTGAATGGCAGACGACGAACGGTAGCAACAACAGTGAAGCTGGGCT[T/C]CTTGAAATACAGAGCGATCTTGGCCCATGGGGTGCTGGAAGTTGGCCAGA
319	GQ03001_F18.1:845	recycled	GQ03001_F18	0.17	1	Y	LG10	15.501	CCTTGGCGTCCTTCGTAGCCAATGATCTGATCTACGACACTCAGAAAGGG[T/C]TGCTGAGCTTGACTCTGACGATGTACNGGAGGATCCGCTGGAAGGTGGGC
320	GQ03011_H12.2:1089	recycled	GQ03011_H12	0.42	1	Y	LG09	32.467	GTGTTTGTGAGTACGGTGGATCCACTGAAGGAGCCTCCTCTGATTACAGC[T/G]AATACTGTTCTATCTATCCTCGCCGCGGACTACCCCGTGGACAGGGTATC
321	GQ03125_C23.1:228	recycled	GQ03125_C23	0.42	1	Y	LG07	43.901	CCTCATCTTTCATCAGCTCTTCCTCCAACTCTCCCCTGGAAGGTTGCAGA[A/G]CCAACTCAACCTTCTGGACTAGCTCGTCAAGGCAGTTCAGTCATTGGCAC
322	GQ03208_N23.1:142	recycled	GQ03208_N23	0.25	1	Y	LG03	149.911	CCCGTTTCATGGACTCCACCCTCTAGGTTGGGTCACTCTCTTACTGTCTA[T/C]GGAGGCCGAAAGATTCTCATGTTTGGGGGCCTGGCTAAAAGTGGGCCTTT
323	GQ03208_O07.4:1607	recycled	GQ03208_O07	0.17	1	N	NA	NA	CTTCTGTACCTCCTGCCATTTCTCCGCAGAATGGTCCTCCTAAAGCCCAA[T/C]GTCGGAATTGTCACTTGCCTTCTTCTCCACTGGCTTCACCTGCCCCTTCA
325	GQ03236_M06.1:100	recycled	GQ03236_M06	0.42	1	Y	LG07	17.128	TTTTATTGCGTGTGGACGAATATACACATATATTATAATTATTCTTCACT[T/C]GTGTATATACCCCATCTGGGTGTCAGCAGCTCCCATGGCTTCTGCAAGTA
326	GQ03301_N12.1:157	recycled	GQ03301_N12	0.17	1	Y	LG11	43.201	CAGAGGCAAAATGCCCAAGTTTGGCTGGCTCAGTGGTCTCTTCACTTGGA[A/G]GAAATCAGCCAACGCTCGAGGAGCCTNTAGAGTCGCAGCAGCCGCTGAAA
327	GQ03302_I13.1:126	recycled	GQ03302_I13	0.25	1	Y	LG07	89.535	TCAAACCCTCGCACGTCCTGAAATCTTGAGCACGAAGGGAGGCGGAAACA[A/G]CCGTTGGAAACCAACAGGAGAGGCGGCGCAGAACAGATAGAAAATCATGG
330	GQ03406_D09.1:1231	recycled	GQ03406_D09	0.25	1	Y	LG11	76.269	CCATACCTGAACGCCGTGGTGAAGNAGACTCTGCGCCGGCATCCTCCGGG[T/G]CATTTCGTGCTCTCTCACGCTGTTACACAGGACTGCAAGCTCAGGGGATA
331	GQ03417_K07.1:260	recycled	GQ03417_K07	0.33	1	Y	LG02	159.99	GGCCACTGAGGGGCGCAAGCTCACATCAAAGTTTCTCTTCTTGGCACATA[A/G]CATTAAGCCTTGTAAGATGCCATTTCTAATATGGAGATAATTGTGCAGAA
332	GQ03510_B17.1:485	recycled	GQ03510_B17	0.42	1	Y	LG12	10.206	GATCATCAGTTCCAGGGTTTGTCTTTGTCCACCGTGAAGCTCGAGGAGTC[T/C]GCAGGCGCCGGAAACCCTAGAAAATCTCTCAAGGACACACAAAACCTGCA
334	GQ03604_O12.1:630	recycled	GQ03604_O12	0.33	1	Y	LG11	142.334	AGCGTTTTCAGTGGTGTCCTGGGAGGTGGACTTGGAATCTTCATGGGCTT[A/G]TTCTTAGGTGCTCTAGACAACCCACTTATGCAAGAACAGATGACTGCTAG
335	GQ03609_K13.2:501	recycled	GQ03609_K13	0.33	1	Y	LG01	167.693	AGCAACCTGGATGCCTTGGCTGCCAAAATCGACCTGAATCTTCACGACTG[T/C]GGTCTCTTGGTGAAAACCGGCGTATTAGGCGAGGCAACCATTCCTTCAAC
336	GQ03709_C10.1:609	recycled	GQ03709_C10	0.42	1	N	NA	NA	TGCTCCCTCGGCTGCTACTACACCNATTTCGACGCCTCCGGTTTCTGTTT[T/C]TACGCCCTCGAAATCCCCAGCTTATACACCAGTCAAGCTGCCATCTCCTT
338	GQ03712_M04.1:1039	recycled	GQ03712_M04	0.50	1	Y	LG10	102.904	GTCCATGGGAATTCGTATGCCGTCNTGGTGAGCACCGAGACCATCACGCC[T/C]AACTGGTACTGCGGGAACCAGCGATCCATGCTGCTTCCGAATTGCTTGTT
339	GQ03713_G12.1:335	recycled	GQ03713_G12	0.25	1	Y	LG09	97.275	GCCCTTCCACCCGTGCTGGTCGTTGCCGGGGGCCGCGATCTGCTGCGCGA[T/C]AGGGAGATGGAGTACGCAGAGGTGTTGAAGAGTTCCGGCAAAGAAGTGGA
340	GQ03809_K17.1:305	recycled	GQ03809_K17	0.33	2	Y	LG04	81.237	CCTACACTTCTCTATCATCCCATGGAGCCTGCGCCTACAATCAATGTGGG[C/G]AAAATGGAATCGAATCCCATGGAGCCTACGCCATTAATGAATGCATGTAG
341	GQ03817_P18.1:303	recycled	GQ03817_P18	0.25	1	Y	LG11	73.442	AAGCCCGACTCCTCATGCTGCTCTGCTCTCATCTCTGTCATTGACAAGGA[T/C]TCCCAATGCCTCTGTAATCTCCTCAACAGCAACACCGTTAAGGAGCTCGG
343	PGLM1-0126	recycled	GQ0193_P18	0.17	1	Y	LG03	11.491	AATTGCTGTCAAAAGCCGATCTGCTGTGGCTGTTCGTCGTCATCGTCGAG[T/C]GGCGGTGGAAGATTCAGGTCCAGAAGAAAAGGCCTCTTAGCAGCAGGAGG
344	PGLM1-0556	recycled	GQ03615_A17	0.17	1	Y	LG07	51.679	GCAGACGCGAAGCCTCTTGAAACCGGGGTGAACGGTATAATGGATTTCCA[A/C]ATGTTCAGCTCTCGAAATTGATWTTTCCTGAGGAAGAGATCCATGCTCCC
345	PGLM2-0441	recycled	GQ03121_M05	0.50	1	Y	LG05	15.517	AAAGCAAAAGGCATATCGTCCTTGCCACCAGCGGTAAACCCGCTATCCTG[A/C]CGCATTTTTCTCCATTTTTTAACGGATTCAATGTCATGTTTCTTCTGCTT
346	PGLM2-0575	recycled	GQ03509_C05	0.17	1	Y	LG11	71.705	GTGACTGCGATATCCCCTCCTAGTGTGTCCCTTCCAGAAGAGTCAGATGC[A/G]TCATCCGTCTTTGAGCTGTCACTATTAGCCCTTCTGGTCTCAGTTGGGCC
347	PGLM2-0720	recycled	GQ02908_K15	0.25	1	Y	LG05	146.026	TGGAAAACGACCGTTGGCACGTCGACGGATTCTTTCGAGGAGAGATCGTA[A/G]CAGGTGTCGAAGAGTGAGACTCCGTCTGTTGACGGCAAATTCTTCGTCCC
348	PGLM2-1061	recycled	GQ02816_F23	0.20	1	Y	LG08	35.694	AGAATGGAACCTTGGTGGATGGCTCAACCCTGCCGACATTTCAGTTGGAG[T/G]ATAAACAAGCCGTGAAAATGAAAGTCTGGCAGACGATTGCACCCTTTCCC
349	PGWD1-0276	recycled	GQ0206_M13	0.25	2	Y	LG12	126.181	GATCCTCCTCGTCTTCTTCAATCTCTGACCTCGAAATGCACGAATCAGCT[C/G]GTTCTCCACCTACTGCTTCCCCTAGCAAGCTCATAACTGGAGACTCCATT
350	WS00736_D18.1:470	recycled	WS00736_D18	0.17	1	Y	LG08	158.024	GTCCTTCCATCTCCTGCGCCTTCTACAACTGGGCCTTCTACAACTGGAAA[A/C]GGAAACGGTGGGGCAATGACGAACGTTGGGAGCCGAGCAGCTTCCTTTTT
351	GCAT_2.0_GQ0033.TB_H23_EPB_03	recycled	GQ03912_H23	0.42	1	Y	LG10	62.66	TAGAATGTTTGGTTATTTCAAGCTATAACGACGCAGATTCAAAAGGTTCC[T/C]TACCAGCACTGAGTTTTTATGAACCTTAGAAAGTCCTTGTTACAAAAATT
352	GCAT_2.0_GQ0044.TB_A08_EPB_05	recycled	GQ03220_K17	0.17	1	N	NA	NA	TACATCACTTCAGGTTGAAGCTGAGAAATCCACAGATAGTTTTAGAAACA[T/C]RTCAACTTTGGATATGGATTCTGTCTCAAATCAGCCTAAAGTTGAARCTG
354	GQ0046_N15.1:104	recycled	GQ0046_N15	0.33	1	Y	LG04	33.446	AAATTGAAGAATTAAAAGAAGAAGAATGGAATCAAATGGAGAGAATGTCT[A/G]CCTTGGAGTTTCTTTTTCATCGTTTGGAAATTGTATCAGATCAGGTTAAG
355	GQ0047_G05.1:268	recycled	GQ0047_G05	0.25	1	Y	LG12	53.98	GCATTGTTGGGAACAGCCATCTGGGGAGGAGGCCTTGCAAACCAGCTAAG[T/G]TATTCTTCGGATAAACCATTAAAGGAGTTGGACTTCAAAAATTCTGGCTC
356	GQ0065_A10.1:696	recycled	GQ0065_A10	0.25	1	Y	LG07	166.269	TTGCTACATCACACGTTTTTCACTATACCTCTAATTTCGCTAGATTATAC[A/G]CATTATCTTTAATTTTGCTGTGGGTAGGTATTCTGATCAAATGGCAGTGT
358	GQ0074_I15.2:1127	recycled	GQ0074_I15	0.42	1	N	NA	NA	CGGCCATGGCCGCTGCAGTGTCTGAGTGGACAACAAATGCAGAAAGCTCT[A/G]CAGGTATAATCCAGAGTTAACAAACACCAATTCGGAAATCTGTAATCTAC
359	GQ01307_K21.1:262	recycled	GQ01307_K21	0.33	1	Y	LG12	89.9	TTCAGTCTAAACGGTGAAATTATTTTGTGGATATTGGCAAGAGAGAATGG[T/G]TCGGCTACTTTTTGTATCATTCCAAGTGAAAATAGAACTGGAATGAAATG
360	GQ0202_B05.1:708	recycled	GQ0202_B05	0.42	1	Y	LG09	118.304	GATCAAAGAAATTCTTCTGTTAGCCGGTTCTTTCAACATCGGAGATTATA[T/C]ACCATACTTGGCCTGGATCGATTATCTGCGAGGTCTCCACCGCCGCTTGA
361	GQ0204_D17.1:1364	recycled	GQ0204_D17	0.33	1	Y	LG10	43.199	TATTTCTTTGGGCTGATGTTATGACTGTAAGATAGCTGTTTTAATGAATA[T/C]TCAAACCAGGTTTCCGGTTCAAGATTAGTAAGTACATCAATGCATTCTTA
362	GQ0206_D02.1:961	recycled	GQ0206_D02	0.50	1	N	NA	NA	CGGTATAATGTTCTGACTGTAATCCAATTGCATTATAATAGTCCCGAAAG[A/G]TGTTTATCTTCATTGGAATCATTTACATGGTATTCAGTCCTAATTCTGCA
363	GQ0256_I22.1:492	recycled	GQ0256_I22	0.50	1	Y	LG08	118.605	AGAGAGCTAAATTAGAATACAAGATCTTTACATGAGTTGATCCTGATAAT[T/G]AACTGTAAAAGAACTCTGCTGGCCTGTTCAAAGCCATCGTTTTTTTATAA
365	GQ02810_F08.2:1152	recycled	GQ02810_F08	0.17	1	Y	LG10	5.591	AATGTTAGGTATGGAGGTCAGAAAATGGGATCAGAGGATTTTTCCTTTTA[T/C]TCACAGACAATACCAGGTGCTTTATTTTGGATTGGTGTGAGAAACGAGAA
369	GQ02824_J04.1:909	recycled	GQ02824_J04	0.30	1	Y	LG03	140.709	AGGAACAACATAAAAAATGTGCAAAAGCATTTCCCACAACAGGATCTTTA[T/G]TCAGAAAGGCTTGATGTTTTTGAATAGTCCTTTCCCACTCTGTAAATGAA
371	GQ02829_L24.1:231	recycled	GQ02829_L24	0.25	1	Y	LG04	95.554	ATATTGATGAGTTTCTTGCACAAGTTTTCGGATTCAGCAGAGAAGTTGTT[T/C]CCAGCCTCCGTACACAGTTTTATAAAACCAACGGAAGCACTCTGGCAGGG
372	GQ02829_M19.1:677	recycled	GQ02829_M19	0.33	2	Y	LG03	116.323	ACATTGATGAATTGTCAGACGTTGAAAAAAATAGCAAACAAGTTAGCGTG[C/G]TTGTTGAGAGATGCATGAGGCCCACTTTGGTGAATCCACCACTGACTGGA
373	GQ02901_C04.1:1282	recycled	GQ02901_C04	0.17	1	Y	LG09	95.874	GGATGTAATGGAGTAAATTCAGTGTTCTAACATCGTAATCTGATACAGTC[A/G]GACAATAAATAAATAGTAAATCTATGGGCACAGGTGAAAATCAGAGCCAT
376	GQ03108_F01.1:206	recycled	GQ03108_F01	0.33	1	Y	LG07	111.328	ACCGAGACACAGTAACTAAATATTTCAAATCTATAATTATGCTCTACTTT[T/C]AGTTGGAAGTAGGCATGCATATTTTTCCAGGAAGGTTAATGTACTTTTCA
379	GQ03115_D20.1:828	recycled	GQ03115_D20	0.17	1	Y	LG08	97.529	CTTGTAAATGAAAGTTTTGGTATTGGTACATCCAATAGCCAAGGTGAAGT[T/C]GGAGGAAGTCTAAGGCATCGGCGACCCAGATCTGAACTGTTGGGTAACGG
380	GQ03116_D18.1:1278	recycled	GQ03116_D18	0.25	1	N	NA	NA	ACATCGATTTAGCTTGAGATTGTAATTATTTATCAGAAACCAGAGCCAGG[A/G]TTTAGTTTATGAAGGCTGAACAAATTTAAAACAGATTGTAATGGATAAGA
383	GQ03122_M14.1:283	recycled	GQ03122_M14	0.30	1	N	NA	NA	TATTGCACCTTGCCTGCTATATGTTTGCTCACTGGAAAATTTATAATTCC[A/C]GAGATTAGCAATTATGCTAGTTTGTGGTTTATTGCTCTTTTCGTGTGCAT
384	GQ03125_J12.1:704	recycled	GQ03125_J12	0.25	1	Y	LG09	132.547	TATATAATTGTGTCTTATGATTGCTGTAAATAGTTGAATTCACTTTGTAC[T/C]AAAAGGAGACTGTTTGCTTAGAGACGGCTCCTTATTTATTTGGTAGTAAT
385	GQ03202_L02.1:762	recycled	GQ03202_L02	0.17	1	Y	LG09	95.891	TCACTGTAACTTATTACAAGGAATTTGCTGAAAGCAAAGGTTTGGTACTG[A/G]TTCGAGGAGATATTGTTTTTACCAGTAAACTAAGTGATGAAGAGGCAACA
386	GQ03208_B24.1:1197	recycled	GQ03208_B24	0.25	1	N	NA	NA	CATGTGTAGCTTTGGCTAAATGAACATCCATACTATTCCATCATGTTCTA[A/C]ATAGTAAATCTAGTATATCAGTTAACTTTAGTTTGGACTTCTGGGGCAGC
387	GQ03211_O16.1:224	recycled	GQ03211_O16	0.42	1	Y	LG01	159.931	TTGAGAAATGAAACTGGTTACTTTGATGCTTTCAAAAAGAAGCAACGAGG[T/C]AATGTAGACTTCCAGGCTAATCTCAACAGGCTGGAGCTTGCAGGCTGGTG
388	GQ03218_K02.1:687	recycled	GQ03218_K02	0.25	1	Y	LG04	103.073	AATCCTAAATTGATGGAGAAGATTTGTCATTTGATACTGTTTACGTTATC[T/C]CCAAGATGGTAAGATCTACTATCTAGGGTATGATAAAATGTTAGGTTCCA
389	GQ03220_M23.4:1505	recycled	GQ03220_M23	0.25	1	Y	LG03	154.16	GTATTTGAACTTGTAATGTTACAACTTAAAACTGAGCAGCAAGTCCTGGT[T/G]TATAATTTATCTCCAGCACTTGTAAATTTTGCTCGATAATTTTGGAGAAA
390	GQ03222_P15.2:448	recycled	GQ03222_P15	0.42	1	Y	LG06	4.164	ACCAGCTGGAGAAGGAGATTACTGACTTCGTTCGGTACCAGATGCCTGTC[A/C]ATTTAAGTCTGGATGTTAAGAACTTCATAGAAGAGCTGAAGAATCTTCGC
391	GQ03231_D24.3:2909	recycled	GQ03231_D24	0.17	1	Y	LG12	62.957	CTGTACTTTCTATTAGAAAATACTTAACAAAGGCACTGATTTAGAATTTT[A/G]CTGCCGACAAACACAATGGCTTTCACATAAACATTTAAAGTTATGTCATG
392	GQ03234_A20.1:1137	recycled	GQ03234_A20	0.17	1	Y	LG08	91.277	CTTTCGATCTCTGGACCTGTTATAGTTGATGATTAATCAGATAAATTCAG[T/C]ACATATAAGCTATATGCTTATTTTCAGTGACAGTGAGTCCCTAAGATGTG
393	GQ03235_H18.1:242	recycled	GQ03235_H18	0.17	1	Y	LG03	0.425	TGGGAAAATAAACTTTATGATGAAGTGAAGGCAGGTGAGCTTATGAAAAT[T/C]GAGTATCAGAAAAAGATTGCATCACTGAATAAACAAAAGAAGAGAGGGAG
394	GQ03236_F08.1:1637	recycled	GQ03236_F08	0.30	1	Y	LG01	21.4	CATCAGAGAGTGAATTTTTTTCTGAAGCATCGGCGATGTTACACATATTT[A/C]ACAGTTCAACAAGATTTTGAATTCAGGCTGTAAATCTGAATCATGTACCA
395	GQ03239_G03.1:691	recycled	GQ03239_G03	0.50	1	Y	LG01	12.392	AAACCTGTAAAGTATATGATTTCTTCCTAGGTTGCTGCCATTTCATACCT[T/C]TGAAACCTAGGTTTTATGTTCATCAATTGATGTTCAGCGGCTCTTAATTC
396	GQ03301_D13.1:464	recycled	GQ03301_D13	0.17	1	N	NA	NA	CGCAAGGATAAAGATTCTAAATTCCGATTGATTTTAGTGGAGAGTAGAGT[T/C]CATCGGTTAGCTAGATACTACAAGAGGGTCAAGAAGCTCCCCCCTGTCTG
398	GQ03303_F03.2:757	recycled	GQ03303_F03	0.42	1	Y	LG06	5.27	GCTCTATCAGAGGAATTCTCTTGCGATTACAATTATTTCAGCGATTTTCA[A/G]TCCTCTAAGACAGCTTCTGATTCAGCCAGCGAAGAGGCCAGAGCTGATTC
399	GQ03303_M20.2:222	recycled	GQ03303_M20	0.33	1	Y	LG01	91.433	CAATTAACTTGAGGAGCTTACATTCTTACTAGTCAACTACATTATCTGGC[A/G]AAATTTGAAGTTATTATTTCTGTTTTTAGGCCAGCATTGATTCCCCAAAA
400	GQ03310_J18.1:1148	recycled	GQ03310_J18	0.17	1	N	NA	NA	AGGGTATACGCTCTTAAATGCCCAACTTTTGAATTGTAACATAGAATCAC[A/C]TCAGGATTTTGAATCAGGTTATTGAANATATTCATTTGTTTGCTATATAG
401	GQ03314_J09.1:1336	recycled	GQ03314_J09	0.17	1	Y	LG02	123.958	CATGCAAGAGTTATTTCTGGAATATTTTTTCACCATTCCCTCTGGTTTAC[T/C]TCTAGTTCATCCCAGGGGTTAATGTATCAGTAAGTACTAGATGGTAACTG
402	GQ03315_B12.1:1447	recycled	GQ03315_B12	0.17	1	N	NA	NA	TTTGCAAGGAATAGTAACATTGTAGTTTTCAGGTTCTTCAAAAGACGGAC[A/G]ATTAGTATTATTGCTTTATTGTTATANTACTGTTTTCTCTCTTTTACAGT
403	GQ03315_K24.1:594	recycled	GQ03315_K24	0.25	1	Y	LG12	121.575	GTTTACAGAAAACTATGTGGAAAGGATGTTGTTTTTGAGTACCCTCTATC[T/C]GAGGCTAGTTAAATTATGTCCTTGAATTTTTTGTTATCCCAAATTGGGGC
404	GQ03317_O18.1:710	recycled	GQ03317_O18	0.25	1	Y	LG02	28.588	GTGAAAGTTGAAGCATGTGAACCCATTATTGATGGACAGAACTTTATTCA[T/C]GATGGAGAACATAGAGAAGCCAGTAAATTTCCAAACAAATTGATCGAGAA
405	GQ03321_C20.1:527	recycled	GQ03321_C20	0.33	1	N	NA	NA	TTGAATGGCTGCCTTACAATTTCAGCTTCCGATACATATTTTCTAGAGAA[T/C]TAGCTAGATGGACCCCCCCACTTATTCCATGATGTGAACGAGCAAAGTGA
407	GQ03501_C07.1:785	recycled	GQ03501_C07	0.17	1	Y	LG07	170.763	AAAATGTGGTTCCGGAATATGAAAGTTAAGCTAATTTGTCTTAGTTTCTT[T/G]CTTTTTGTAATTCTCATGATATGGATCTCTCTATGCCGTGGATTCAAATG
408	GQ03512_F02.1:65	recycled	GQ03512_F02	0.17	1	Y	LG02	101.139	TGATCTGCTTTCCATAAGTTGGGTGAAAAGAAAGATTAGCGTAATTTTGC[A/G]TATTCCTCTCTTTATCTCTTGAATCTTATCCCTGTTCGTTCCTTATATAC
409	GQ03605_F01.2:643	recycled	GQ03605_F01	0.17	1	Y	LG01	165.013	GCAAAAGATGATCATTTTGATCCTTTGATGCAACAAATCTCGAAGCTAGA[A/G]GAGGCGCTGTATTCGGTGCAGTTTGAACAACACTGGCTTGAGGCACAAAC
410	GQ03606_K02.1:563	recycled	GQ03606_K02	0.25	1	Y	LG12	105.205	GTATTTGGAAATTACACAACAGTAGATGCTGCAAATCTTGATGAAGAGCT[T/C]CAGCAACTTTGAGTTGTATAATATCTTGCATGCTCCAATTTAATAAAATT
413	GQ03713_F19.1:959	recycled	GQ03713_F19	0.25	1	N	NA	NA	GTTGTGCTTTTATTGAAGCAATGTAACGTTAATGGGAAATTTGGGTCCTT[A/G]AATTTTGTGGCAATGTGCTTGTTTTTNTTTTAATTTCAAAACCTGGGTTG
414	GQ03713_N01.1:331	recycled	GQ03713_N01	0.17	1	Y	LG02	103.626	AAGATGCAGTGGAAGTGTGAATTATTCTTTCAAGTCTTTTTGAACTAGTG[A/C]AATTTTGTATCCATCTTTAGCATTGCATATTCAGCGGGGATGGATAATCA
415	GQ03717_F18.1:755	recycled	GQ03717_F18	0.50	2	Y	LG12	125.16	TCGCTCTCAACGTCTTGTTTGATCTGAGCGACAAATATTTGCATAGGAGA[C/G]CTATCCATTCATGAGTTTTTTAATCATCCATTTGAATTAGAACCGGGCTG
416	GQ03717_H01.1:1510	recycled	GQ03717_H01	0.33	1	N	NA	NA	ATTTTTGAGTTAATGATTGGCCGACTTTGAAACCTGCTCTAAATGGATTG[T/C]AAATATATTACTGGCGAGGTTAATAGAATTGAGATGGCGGTTGATTTTGT
418	GQ03801_G12.1:497	recycled	GQ03801_G12	0.25	1	Y	LG05	28.162	GTAAATTAATGTTCTGTGATGTAATGTTTATAGTGGCGGAAGAGGCTTTG[A/G]GCAGGTTGAGGAAATGCAGAGTGAGTGCAGAGTGCCAGCGATCGAATGAT
420	GQ03810_E16.2:1169	recycled	GQ03810_E16	0.25	1	Y	LG06	53.27	CATGCGGGATCCTCTTACCAAGTCGTGCAAGACCTTGGTTTAATTTAAAC[A/G]GGTTTGTTCTACTTACTCTAGAAAAAACTGTTCTCCAGGAGCTTATGTAT
422	GQ03816_N01.1:1288	recycled	GQ03816_N01	0.20	1	Y	LG11	142.359	ATTTTAATCTCAGCGAAGGCTCTTATCCTATTGTTTTTGGTGGAGACATT[T/C]CAGCAACTGGAGCCTCTAACACTTCAGCAGGGCGCTGCACAAGTGATTCT
423	GQ03902_G13.1:1298	recycled	GQ03902_G13	0.25	1	Y	LG02	7.307	ACAGCTCCCCGGTTACAAGTAGACAATGGGATCAAGATATTTTCTTATAA[T/C]GGATCACTGTACTTTAAAAAGATGTTTGACAAACTATATCAGGCAGAGTG
424	GQ03905_C07.1:686	recycled	GQ03905_C07	0.25	1	N	NA	NA	ATTACTGCTAATTTTCATTGCAAAGGTCGTACAAATGTTGAGGAGATGGA[A/G]GGAACGCCGAGTTTCAGGGAAGTGCAGCTGAGCTGTGTGCAATCACTATC
426	GQ03908_D21.1:106	recycled	GQ03908_D21	0.33	1	Y	LG02	88.614	GATATGTGGGCAAGTTGGATATAATTGAGATCATTGAAGATGGTGATGAA[T/G]AAATTTTGGGGGAATCGGAAGAACGAGAGATTAATAAGACACTATTTACC
427	GQ03909_D05.1:1756	recycled	GQ03909_D05	0.25	1	Y	LG07	87.461	TTTCTGGATGGTGAAGTCAGCATATTATGTTGTGCACTGAACATTCTTTT[A/G]TCTCAGAAAAGGTTCATTTTACATCTGATGGGTATTGGAAAACATTTACT
428	GQ04004_J06.1:737	recycled	GQ04004_J06	0.40	1	Y	LG12	93.128	CGAAAAATTCATCAAATTCTTGCAACAAAAACTAAGTCAGCGAGTATGAC[A/G]GAGACTACTTGGTTTCACTTGCTCTATAAATGGACTCTAACACCTTATTA
429	GQ04005_H18.1:213	recycled	GQ04005_H18	0.33	1	Y	LG06	131.913	AAGACTCAATCATGGCTTGGTTACTCGCTTACCCTTGTTGCTGTATTTCT[T/G]TTTTCTGTATTTCATGAATATATTGTCAATCTCCGGTCTCGTTTCAAGGG
430	GQ04011_I03.1:1979	recycled	GQ04011_I03	0.42	2	Y	LG07	192.357	TCATGTAGAGAAATCACATGTTCAAGAAGATGATGATCCATCATCTGTAT[C/G]ATTTGTGCATGATGATTTAGGCTTTTTCTGTATATTTGGTTCAGAATTCG
431	GQ04012_K20.1:1408	recycled	GQ04012_K20	0.33	1	Y	LG04	70.689	ATGAAAAAGTTGGTGGGCGTGAAAATGTAATAATGTATCTGACCTGGAAA[T/G]CAAGCCTTATCTGAATTATGAACAAGGAAAAGTCTAATATATAAACAAGA
432	GQ04013_H18.1:438	recycled	GQ04013_H18	0.42	1	Y	LG06	42.185	TATGATGACCAAATTAGTGTTTTTACATTTGTTAATGGAGTGAACATTCA[A/G]CTTTGACAAGACTAGGATTTTCAGCTTTGGCTGGCTGCAAATAAATAAAT
435	PGLM1-0030	recycled	GQ01301_C19	0.25	1	Y	LG11	141.706	ATCTAACATATGTACAGAGGAATCTATGGCCAGTTTATTCTTCCAAACTC[A/G]GTAGAAAATTTGAGAAAATATCAATANNNNNNNNNNNNNNNNNNNNNNNN
436	PGLM1-0288	recycled	GQ04006_E13	0.50	1	Y	LG06	5.066	CCGTAAAAGAAAAGTGAACAGAACAGAAAAACAATTGATGGGATTCGCAA[A/C]TCCTCCATATAAAATATATTCAAACATAATCATAAAAAAACCAGCATTAG
437	PGLM2-0110	recycled	GQ03204_M13	0.42	1	Y	LG08	127.529	GGCGTAACTGGGGGCGTTATGTGGGACAGTGGGGTTGTGCTGGGAAAGTT[T/C]TTAGAGCATGCTGTTGACAGTAATGTATTGAATCTTCAAGGCAAAAAGTG
439	PGLM2-0829	recycled	GQ02801_N18	0.17	1	Y	LG09	45.744	TCAATATGTTGACTGCAAATTATGAAGGTTGCAAAGGAGTCTTCAGAATG[A/C]AATTTGTTCATCTTTAATATGAAAGCCATTTTCCATTTTGCAAGCTTTCC
440	PGLM2-1016	recycled	GQ0168_M08	0.25	1	Y	LG02	3.517	NNNNNNNNNNNNNNNNNNNNNNNNNNNNNNGCATCCCCATCGGCTTTGAA[A/C]AGGTTTTTGAGAGCCACAAAATCGTCCTCTATTATTTCAGAATCAGACTT
441	PGLM2-1301	recycled	GQ03207_L01	0.17	1	Y	LG02	107.291	CTCATTCAGAACATTTTCACAAATACACTGCCAGGTATGAAGTCAACATT[A/G]AATTTGACAGCTCTCTTTACAACTACACTACCAAATCAACCATCAAATAG
442	PGLM2-1498	recycled	GQ04001_O11	0.33	1	Y	LG11	139.741	ATGAATAGCACTGCAAAAGAAAAGCATTTTGGCAACCAAGACAAACTGAT[A/C]TACTTGTAGACAAAATTTAATCTACAAAACGACATGCAAAAACTATCAGC
443	PGWD1-0737	recycled	GQ03326_O16	0.17	1	Y	LG07	181.778	CTGGATTGGAAAGAACTGTATAAAATGCATTTCACAAGGTTACAGAGGAA[A/G]GCCAGAAAAGAGAGGTTCATTCAGAAAGTTAAATTTATCATGCTAATAGT
445	WS00752_H13.1:698	recycled	WS00752_H13	0.25	1	Y	LG05	123.805	CAACACTAATGAAGGACAAAGTTCATCAAGTTCAACAACATTCTAGTCCA[T/C]TGTCATTAATTCCATGTAGTTTATGTCTTATTCCCCTTTCCTTCTTTGTG
446	WS00817_M23.1:352	recycled	WS00817_M23	0.20	1	Y	LG11	60.359	AAGTTTTTGTCAATGATCTCAATGATCAAAGATTAAAAACTGGAGCTAAA[A/C]AATGGAGTTTAGGGAAGGGAAAAGTGCATTTTTGTGATAAGTTTTGGTCA
447	04563a	recycled	GQ0208_B04	0.17	1	Y	LG04	11.076	GCGTGGAGTGGAAAATTAAGCAAGGCCTTAGATCCCCGCATCTTGTAAGC[T/G]GCCCGGTCGTATGCGAGAGCCGCCTCNTCCGCGGTATTGAAGGTGCCGAG
448	08pg07087j	recycled	GQ03204_F20	0.50	1	Y	LG10	35.568	GGCCTCGGCTGCAAATGGGAGGATNATCAGACAACCCTATTGCCCTGTGC[T/C]AACAGTAATAATGCAAGTGCAAGACACTGGTGGGATAAGCCCGTGGCGTG
449	208PG06742d	recycled	GQ03301_H01	0.42	1	Y	LG03	65.18	ATAAAAGCCCACATTGCAGATGTGAACACTTGGCTCAGCGCAGCTCTCAC[A/C]AACCAGGACACATGCCTGGAGGGTTTCAAACTTGCAGGTGCTGGAGGARC
450	GQ0082_C07.1:844	recycled	GQ0082_C07	0.25	1	Y	LG10	100.808	CAGGGAACCCCCGCTGTTTTCGATGACAGTTTCTTCAAGCAGATTGCGGC[T/C]CGCAGAGGTATCTTGCAAATTGATCAACAGCTGTTCGAGGACGCAACCAC
452	GQ01312_N22.1:405	recycled	GQ01312_N22	0.25	2	N	NA	NA	ATAAGGACTATTTTTCCGCTTACAGGCTCGCTCTCTCCGTTCATGTGCTG[C/G]TCTTCCCCGTCCTTATCTTCAACACATCCAGGCGTTTACTCTGCTCGCTT
453	GQ0168_M24.1:808	recycled	GQ0168_M24	0.42	1	N	NA	NA	TCGAGAGGTGCGCCATTCTCGGGCACCAGGACACTCTATACGCACACACC[T/C]TCCGCCAGTTTTATCGGAATTGCAGGATCGAAGGCACCGTCGACTTCATA
454	GQ0175_M13.1:172	recycled	GQ0175_M13	0.17	1	N	NA	NA	TTGTCCCATGGGAACATTCTCCAGTCAGTTGGGTTCATAGCTGGGTCCTA[A/G]GAGGGCCCTGATCTCAAAGCTTAAGTACTGGTGCGGTCAGAATAGGGCTA
455	GQ0196_P14.1:44	recycled	GQ0196_P14	0.33	1	Y	LG10	84.667	NNNNNNNAGAGCTATGATACAATTTGCGCGAGCATTGGACGATACTTTAC[A/C]GAGTCCTTAAAATCCCCAATCAGACACGCAGCTGAAAGTGCAGAGGGGTT
456	GQ02010_C09.1:282	recycled	GQ02010_C09	0.25	1	N	NA	NA	CGCTTCGTCCGCCGATGTCTACAGTCACTCTGATGCTTTCATCTCATTCT[A/G]TCCCGTTACCGGACCTCACAAACCCTTTTTTCGCCAATTCTGATGGCCGA
457	GQ02801_K20.1:174	recycled	GQ02801_K20	0.30	1	Y	LG11	74.621	GAGGAGGATGGCAAGGGCAAAGGTAAGGGCAAGGTCAAGGAGGAGGATGA[T/G]GAGGCAACAATGGTAAAAGAATGCGGAGGAATCGCATCGGAGGAGGAATG
458	GQ02805_J09.1:191	recycled	GQ02805_J09	0.25	1	Y	LG03	24.198	AGAAAGTGAGGAAAGGTCTTCTTAAAATATACGCCATGTGATAGAAAGAA[A/C]TGAGAACAAAGTTACTGTGAGGGGGCCATTCGACCCAGACGAAATGGTCA
459	GQ02805_K20.1:308	recycled	GQ02805_K20	0.33	1	Y	LG05	118.381	TCGAATCTCCAGGCCTTCTTTCAAGCATGTCGCAGACGCTCAGAAAACGT[T/G]GTCGAGAGCCGGAGGCTCTGCCGGACTCCACTGACGTCCGTGAGTCCAAA
460	GQ02806_P11.1:376	recycled	GQ02806_P11	0.25	1	Y	LG10	61.741	CGGCATAGTTGCAAAGCCTGTAACATGGGTAGTTCACATGTTGGGGTTGG[T/C]AGCCATTCTTCTGGTATTGGTGTGGTGCATTTACTTCAGAGGCGGTCTCG
461	GQ02818_M03.1:80	recycled	GQ02818_M03	0.17	1	Y	LG07	112.945	GGCTCTCAGAACAAGTCTCGGGCGTTTAGTCGGAAGGACATCACTTCCAC[A/G]GAAGGATCCATTTACTTCTTGTCGCAGAGGGCTGAGCACCAGGCTTTTTG
462	GQ02904_E11.1:286	recycled	GQ02904_E11	0.33	1	Y	LG12	98.683	CTCTTGTTGGTCTTCATATCAGTTACCCTGGTTCTGCAGGCTGCTGTGGT[T/C]GTGGGATCGAAGCCTCCGAAGGACAAGCATTGCAAGGCAGATAAACCAGG
463	GQ02904_O13.1:165	recycled	GQ02904_O13	0.17	1	Y	LG07	194.192	CAGGCGATTGCTGGAGATTCATTGAGAAGAAGCGAAATGGGTGGTCATCC[A/C]TATTATCCAGAGGACCTGCAACTGCCTGGATATGTGCCTCTCTTCCTCAC
464	GQ02905_P16.1:1337	recycled	GQ02905_P16	0.42	1	Y	LG08	56.339	CAGCGAGGTTAGGTTAAGGGCAGATGAAGAAGCGCTGTTAAATCCCGACT[A/C]AAATATCTCGTTTGCATTAGGTATGATGTGTATCGAGAAGCATTTTTGTT
466	GQ03008_L22.1:659	recycled	GQ03008_L22	0.42	1	Y	LG02	173.184	TCAGAGATAACCGAGGAGGCCGAAAAGAGCATTGATAGTGTCAAGGCCGT[A/G]AAGCTCGAAGCTGCACAGCTCGCAACAGGTTACGGGTTCGACCCCATGCT
470	GQ03213_B21.3:1128	recycled	GQ03213_B21	0.30	1	Y	LG04	121.691	AGATCAGGTTCAGGGTCTTCTGCTCCAACTACAGTTCCGAAGCCGAAGCC[A/G]AAGCCAAAGCCTAAGCCCTCTCCTGCACCTAAACAGAGTTCTCCTTTTCC
471	GQ03213_G09.1:519	recycled	GQ03213_G09	0.25	2	Y	LG05	114.014	GGAAACAAATGGCGCAGTAGCCTCTACATCAAAAAAGCATGATAAGAGGC[A/T]CAGAAAACCGGGACCTGTTATCCCCATGTCGAGGCTAATAGCATACGGAA
472	GQ03218_O22.1:185	recycled	GQ03218_O22	0.25	1	Y	LG04	26.117	GCTGTGGCTGATATCAAGGCAGGAAAACTGGATCCTTCGTCTAATGGTCC[T/G]CTTAATGTGCACAAAGGCCAGAAGGGGGAGCTCTGGTGCGAGAATAACCG
473	GQ03232_I10.1:595	recycled	GQ03232_I10	0.25	1	Y	LG05	146.26	GGGTAGCAAAACCAGGGCAGTCAGAAGAGGCAGACCACAGTCACGCAAAA[A/G]CCCCAGCAAAGGAAGCTCTCCCATCAAGCAAGTTAGAGCAGTAATCAAGG
474	GQ03234_L22.1:93	recycled	GQ03234_L22	0.17	1	Y	LG06	25.649	GCGAGTGGACGTAAGATTCTGGGATTTCATGGGCGCTCTGGATGGTATTT[A/G]GATGCAATTGGAGTTCACTTGATAGTGGAGCATCCCATCGACGAGGGGAA
475	GQ03237_B11.1:407	recycled	GQ03237_B11	0.30	2	Y	LG06	161.567	CCCCTAAAGTCCCGTATCAGGCCTCCTTTCTTGAATGGAGTTGAGGGAAT[C/G]GCGTTGGTTACCAGGCAGGATTCTCTTGGAGGATCTGGGATTCAAGTTCC
477	GQ03312_G19.4:233	recycled	GQ03312_G19	0.30	1	Y	LG08	156.107	GGGAGTTGGGTTCCTTAACCTCTCTGCAGCAGCTTTTCTTAGGATCCAAC[A/G]GCCTAACAGGTACCATTCCCTCGTCCTTGGGAAACCTTTCAGCCTTGATT
478	GQ03325_J06.2:396	recycled	GQ03325_J06	0.25	1	Y	LG08	145.451	GCTTACACACACCGGTGCTGTCAATGTTGAGAGTCAGTCGATATCCTCGC[T/C]GCCTTCTGGGACTCGGCTGTCATCGACTCTTCCTGCCAATTTTTTTGATG
481	GQ03503_J08.1:502	recycled	GQ03503_J08	0.17	1	Y	LG02	113.639	TCGTCACTCGATTGGAAGAAGAAAGGAGCAGTTACGGGCGTGAAGGATCA[A/G]GCTCAATGTGGGAGTTGCTGGGCTTTCTCAACAACGGGAGCGATTGAGGG
482	GQ03506_B17.2:509	recycled	GQ03506_B17	0.50	1	Y	LG03	85.397	GGGTTAATTGTTGGTAGGATGGCAAAATGGTGCAGAAAATGTATATATCT[A/G]AAGCCCAAACTGGAGAAACTTGCGGCGGAATTCTACCCTAAGTAACCCCA
483	GQ03506_D04.1:476	recycled	GQ03506_D04	0.25	1	N	NA	NA	CGATGACAATAGCAGGATTCGAACCGTTGACGAGAATGGGAATGCCGATG[A/G]TAGCTCAAGGATCGAGGTTGAGGAAGGGCAGTCTGATAGCTCAAGGATTG
484	GQ03602_M21.1:1344	recycled	GQ03602_M21	0.33	1	Y	LG07	143.925	CGCATAGTTTAACTTACAGTAGCTACTGTCGCTACATAAAATCATAAAAT[T/C]GTAGCTAAGACGGCAAAGGTATGTGTTCTAGGTCTGCACTGACTGAAGCC
485	GQ03606_C08.1:878	recycled	GQ03606_C08	0.50	1	Y	LG12	68.232	ACAATAATAATTCCTGGAGCACGGGAGGGGGAGTCCAAAACCATCCGAGT[T/C]GAAAAATATACTGTTATCAACGATACCAAGTCTTCAGATGCTAAGATCCG
486	GQ03609_N11.1:373	recycled	GQ03609_N11	0.33	1	Y	LG09	101.752	CATGCCGGAAATTGATGAAACTGAAAAGAGAAGATCCAATACTGATGATG[T/C]TCAGATGTGGGCGTTGAAGGAGGCATTTAATGTGATAGACACGGACGGAG
487	GQ03616_F15.1:797	recycled	GQ03616_F15	0.33	1	Y	LG08	5.09	CTGTCAGAAACAACTACAGATGAAGACTTGGAAAGGGTTTTTAGTAGCTA[T/C]GGCCCCATCACCAGTGCAGTTGTTATGCGTGACATAGGTGGGAAATCTAA
488	GQ03617_L15.1:1011	recycled	GQ03617_L15	0.50	1	Y	LG11	13.527	AGAATCCAGCTCGCACTGCTGAGGAACAGAACATGGCTGGAACACGTAAT[A/G]AAGAAAAAAATGCGTTAGAAGATCAAACAGATAATAACCAGCTGCCAGAT
490	GQ03707_C13.1:766	recycled	GQ03707_C13	0.42	1	Y	LG02	95.532	CCCGAGTTTCTTGCAGAGGGAACCGCTATAAACGACCTGTTGAAACCTGA[T/C]CGTGTTCTCATCGGAGGCCGAGAGACTCCGGAAGGAAAAAAAGCAGTGGA
491	GQ03709_L03.1:255	recycled	GQ03709_L03	0.20	1	Y	LG08	43.403	CCTGCTCCACCTCTGATAGATTGCAAGAGCGAGTGCGATCGGAGATGTAA[A/G]GTGGCCCCTAGACAAAAGGCCTGTCTCAAATTCTGCGGTATCTGTTGCAA
492	GQ03711_H16.1:627	recycled	GQ03711_H16	0.25	1	Y	LG02	144.686	GCTGTTTGGGGCCCCCTTAATAGGACAATAATCAGTGGTGGAGAAGATGC[T/C]GTTGTTCGTATTTGGGACTCAGAGACGGGAAAGCTGCTCAGGGAAAGTGA
493	GQ03712_E18.1:18	recycled	GQ03712_E18	0.42	1	Y	LG07	24.881	NNNNNNNNNNNNNNNNNNNNNNNNNNNNNNNNNAGAGGAGAAATATAAAT[T/C]GGGTCTCCATTCACGCTGGTACAAAACCCTAAGCGTTCTTACACTTCGTC
494	GQ03719_O20.1:426	recycled	GQ03719_O20	0.42	1	Y	LG06	18.283	GACACTCAGACCGAAAGCGCTCATCTTTATCCAACGGATTCTCCAGATGC[T/C]GCTCCTGCAGTAGTCGAGGAGGATGANGGCAGGAATCCTACTCGTCCTCG
495	GQ03719_P02.1:273	recycled	GQ03719_P02	0.25	1	Y	LG07	195.772	CGAAGTAGATCAATCGTGAAACATGTGGGAGGCCATTTTGCTGACCGTGG[T/C]CGCGACAGCAGGAAACAATATCGGTAAAGTGTTGCAGAAGAAGGGCACAG
496	GQ03807_C16.1:227	recycled	GQ03807_C16	0.42	1	Y	LG04	87.12	CATAATGATGCTGCAGAAGGCCCTTCGAGTATTGAGTAGCAGGGGAAGGC[T/C]TAATGGGCAGGGAATCCTCCCCATGTCCCATAGTTTCAGTGGAAATGCAC
497	GQ03809_A06.1:622	recycled	GQ03809_A06	0.17	1	Y	LG11	142.338	GCCAAATTGGGTATCCGAATCCAATGCTCACGAGAAATTGAGCCTCTGGG[T/C]ACTGCTGGTCCACTGGCTTTAGCCAAGGACAAGCTTATTGATGGTTCGGG
499	GQ04006_P12.1:909	recycled	GQ04006_P12	0.25	1	Y	LG08	80.415	GCATTCCATCATAGAGTGCTTTGCAGACGCCTGGTATACTTCCTCCCATC[A/G]TAAAGTGCTTTGCAGATGCCTGGTATACTTCCTCCCATCCCCTTTGAGGC
500	GQ04007_A07.1:945	recycled	GQ04007_A07	0.20	2	Y	LG02	101.692	AAAGTGAGGATGTCGTGGCCTGTATTCTGTAATCCTCCTCTGGATTGGGT[C/G]GTCGGCCCACTCAAACAGTTGATCGATAAAAACAATCCCCCACTGTTCGA
501	GQ04008_O09.1:281	recycled	GQ04008_O09	0.17	1	Y	LG09	25.468	CGTTCATTACTGCAAACGGGTGATGCTGGTAATAGCACAGACTGCCCAAC[A/G]CTATGTGATGGGCGGTGTGCGGTTGCNGGACGGGCGAACAGATGCCTTCA
502	GQ04008_P23.1:321	recycled	GQ04008_P23	0.25	1	Y	LG03	103.723	GGATTCCGAGATAAAGCGTATACAGGATTGCGCTGAGAATCGGACCTGAG[T/C]TGGTTGCCTGTTATGGGCAATGTCACTTCCAGTGTGGCTGCAAGATTTGC
503	GQ04010_N07.1:332	recycled	GQ04010_N07	0.17	1	Y	LG03	32.045	AACCGCCCCGTTTTCTTGGAACGATTCACAGAGGCACTGCACTACTATTC[A/C]ACGGTTTTTGACTCTTTGGAGGCGCGCGGCCTGCAGGCCACGAGCGAAGA
505	PGLM1-0747	recycled	GQ00411_L08	0.42	2	Y	LG01	92.986	TCGATGTTGGCATCCACCCATGTAGCCCATGTCCTCAATGCCTTCTCAAA[A/T]GCTACCGGCTCTTCCATGTGGGGATGGACCAACCCACCCTCCTCAAAATA
506	PGLM2-0034	recycled	GQ03615_O05	0.25	2	Y	LG02	17.257	CCTCATCCATCCCCTCGACGCTTTCCCTTACAATCTCTTTTGACTGTCCA[C/G]CAATCYGTTATCCGTTTCTTGACAGAGAAGAATGAAGAGAAAGGGCTGTT
507	PGLM2-0067	recycled	GQ03102_H10	0.25	1	Y	LG02	31.861	GCGGTCACATTTGGAGATGGGACACCCTTGCCAACAGATGTCATCCTTGC[T/G]TGTCTCAGAATTTTAGACGAGGAAGCTGTTGCCATCCCTTGGCACAGAGG
508	PGLM2-0619	recycled	GQ03112_P02	0.17	1	Y	LG07	192.098	GAGTCAGGAAAAGATGGAGTGGCATTGGTAGGTGCTCCAGGGATGTTTAG[T/G]ATAGTAGTGATGAGATTGTATATCTCAACATTCTCGAAAGATTGAACTTT
510	PGLM2-0769	recycled	GQ04004_M13	0.33	1	Y	LG07	5.728	GCTCTTGCCTTAGATTTATTGCCAGAAGCAGGGAGGCTCTGTAGATGTGG[T/C]CTTGAACAATCTCCCTTTAATGAAGAACTTAAGAAGTTAGAGAACCATGT
511	PGLM2-1223	recycled	GQ03106_H18	0.33	1	Y	LG12	24.28	TACAAGGATGGAGTTCCAGAATGCGGGATCCTTGGACAGTGCTTGGATGA[A/G]TTGGCTACAAAATACCCAGCTACAAAGTTTGTTAAGATAATCTCAACAGA
512	PGLM2-1381	recycled	GQ02806_I02	0.17	1	Y	LG06	116.033	GCTGCGAAGTATCAGCTTGCGAAGGAAATGCTGAAGCAGGGTGGGCAAGC[A/G]GCAGCTACAAAGTTAGAGACGCATGTAGCCTTACTTGCAGCAAGACAGGG
513	PGLM2-1505	recycled	GQ03320_D24	0.42	1	Y	LG10	63.55	AACCAGCCAAGAAGACTGAACACCCATTTGCCCTTCTTTCGCAACATCGG[A/G]AGGCACAAGAACCTCGATCTCCTCTGCCACATCCACAACTGCAACCTCTT
514	WS00748_H07.1:290	recycled	WS00748_H07	0.33	1	Y	LG09	91.596	CTCGGCTTGAAAGGCTTGAAGCGCATAGTGTCCTCTCTGTCTCCGCCCCC[T/C]TCTGTTTCCACAGGCAACGGTAGTAAATCCACCCCCACCACTACTATCAC
515	WS00841_F23.1:82	recycled	WS00841_F23	0.17	1	Y	LG05	56.144	AATGCTTTTTTCCTTTTTGTTTTGCTCAGTTAAAATATCGGTTTTTGTTT[A/C]AACTGGTTTGGTGAGGTAGATAGCCCTCGTGCAGTGTGTTGTGAGCGTAT
516	WS02624_E13.1:124	recycled	WS02624_E13	0.42	1	Y	LG11	47.228	GAGTGTTCGGAACTTGGGTGGAGGAAGCGCGCAGGTGGATGTTTGCTCAA[A/G]CCTTGAACATCCTACGGTGTATCCTCCTGTGTACGTGGGACGAAAATGGA
517	WS03224_F24.1:245	recycled	WS03224_F24	0.25	1	Y	LG05	9.124	ATCACAACGCATGCGAATGGCCAAGCTGGGGCGGCGTAAGGGTAAAGGCG[T/C]ATCATTTGTTTGGAGACTGAAGGCGGTGCCCAGGCTCAGGCTCAGAATTA
518	GCAT_2.0_GQ0014.BR_A01_EPB_04	recycled	GQ03818_K09	0.42	1	Y	LG11	86.82	TAAGGCAAACTCTCGAAGTAAATAGATGTAGCAGAAATCTTCTTACCACC[A/G]GASGTGTAATACCCGTGAGTGAGATGGCCACCAGAAGGTAGGTCCAGTCC
519	GCAT_2.0_GQ00410.B3_N03_EPB_04	recycled	GQ03320_I12	0.42	1	Y	LG02	144.992	CATTGCCTCGGAAGATGTACCAGTAATACAAATTCCCAAATTCATCAACT[A/G]GATTTTCCCGACCCCAAAATCTTCTTGAGATTCTCAGACCCTCAACTCTT
520	GCAT_2.0_GQ0044.B3.r_P21_EPB_04	recycled	GQ03009_M04	0.20	1	Y	LG11	121.868	GACATTATGTAGCAAACTGAATGAAAAAAAGTTAATGCAGCCATTGATTG[T/C]AAATCCGTCTTGCAGAACAGAAAAATTCATGTGTACTGAAACTAAGGGTG
521	GCAT_2.0_GQ0192.B3.r_O07_EPB_01	recycled	GQ03715_A06	0.50	1	Y	LG12	127.87	GCAGCCATGGCAATAATGCTCAAAAACAAGCAGAGCAACCAATACGGGGC[A/C]CTTCACTACAGTGATGTTGGAGGCTTTAAGTAATTATATCTCTACTGCTG
522	GQ0013_K01.1:140	recycled	GQ0013_K01	0.42	1	Y	LG03	92.023	TTCTGCATAGATAATTGCTTTTTCAGCCGTGTATAGAGAGCCTGAATTAG[T/C]AGAATATGGCCACTGCTGAGGTTGCTGCTCCCGTTGGACTGGTTGTAAGC
523	GQ0023_E23.1:1249	recycled	GQ0023_E23	0.42	1	Y	LG05	112.808	GAATACAGGCTCTCGGCATACAGTGAGTTTTATTGTTGTTACAGAGTTTT[A/G]ATGTTTGTAAATAAAGTCCTGCAGTGAAGGTACAATGAAGGTACTGAATG
524	GQ0042_F01.1:863	recycled	GQ0042_F01	0.25	1	Y	LG07	141.743	CTATTTATTTTTGGCATTTTATGTTATGTTCTCACCGGCTCATGTGTTAT[A/C]GCTGTGAAACTGTATACCCACGTTAATTGGGTATGTGAAAACCTTTTTTG
525	GQ0043_P13.1:165	recycled	GQ0043_P13	0.25	1	Y	LG01	166.98	AGTCATGAACCACCTGTAGACAGCTAAGAAACACTTTTAAGTGTTTAGTC[A/G]TGAACGGTAGTGGTTTTGATGTAATTAAAAATTTAAGTAATTAATGTGAA
526	GQ0061_J01.2:475	recycled	GQ0061_J01	0.17	1	Y	LG07	86.849	TATCAAGTTCCACAACAATTGGTAACTGAAGTTGGAGAGGCATTTGAAAG[A/G]GTTTTAGAAGAGACCAAGAAAGTACGTGAAGAATTTAAATATGACATGTC
527	GQ00611_H03.1:738	recycled	GQ00611_H03	0.25	1	Y	LG08	79.723	CCACTTCAACAGAAAAACAACTGCTGCAGCTAAGATACTTTCGACTATAT[T/C]TTTAATTTGGTTCCCTAAAAGAAACCGAGGACAAACTGTATTTTGCTTGT
528	GQ0082_F08.1:395	recycled	GQ0082_F08	0.20	1	Y	LG07	66.246	AACTACTGGAATACTCACATCAAGAGAAAATTGCTAAACAAGGGACTCGA[T/C]CCCCAGTCCCATCGCCCCCTTGGCCAGGTCCACAGCAGCAACACTACCTG
529	GQ01305_E07.1:300	recycled	GQ01305_E07	0.25	1	N	NA	NA	TTTTTTCCATATCAATAAACAGGTTCCTGGTTCGTGGTTCTTCAAGGAGA[T/G]AGCAGAGCAGCTCACAATGATTTGGGCAATGAGAATGAAATGATTTATAT
532	GQ0168_D09.1:440	recycled	GQ0168_D09	0.17	1	Y	LG10	78.166	AAGGAGCTTGTAAATTTCTTTTCTTCAAAAAGCAAGGATTCTTATTATTC[A/G]GTAGATAAGAGTTTTGATTACTCGTCAAGATTTTCCAACTGGTCAGGTCA
533	GQ0172_J03.1:373	recycled	GQ0172_J03	0.17	1	Y	LG11	61.123	ATATTCAATATATAGGGGATGTGGGAGAGACAGATTTTGGCCTATTGAAG[A/G]TTATTCTGGCTCATTGTACATCTGACCAGTTGTTATTCATCGAGAATTCA
534	GQ0173_N14.1:1156	recycled	GQ0173_N14	0.33	1	Y	LG04	130.568	GTACAGGCTGTGACTCACTATAATGATTCCCACGTTCTGGCCGAGGTTAG[T/C]TGTGGTCTAGGAGAAGCTATGGTTGGAATTAATCTCAATGATGAGAAAGT
535	GQ0184_F02.1:1142	recycled	GQ0184_F02	0.25	1	Y	LG04	32.231	ATTAAATATCTGGATTACCACGTGCCTATCAAATAGCTACTCCTCTGAAG[A/G]AGATTTTGCATGTTAAATTAAAAGGAATTCAACTTTCTGATCAGCAGCTT
536	GQ0202_D01.1:1795	recycled	GQ0202_D01	0.25	1	Y	LG05	131.03	TAGTTTTCTGTGCGGTAATGCAATGGCAACTTTCTAAGTCATTAGTACTC[T/C]TTGAATACCAAGACTTTATACCCGTTATGGAAGATGAAAACATACTTCGT
537	GQ0202_J02.1:788	recycled	GQ0202_J02	0.33	1	Y	LG04	15.408	GTAATGGAGTCTGTTAAGCTCTTTGATAAAATGAAGGAATTGGGCGTGAA[A/G]CACACTGTTTTGGCATACAATAATTTCTTCAGTGCTTTGATAAGGAGTGG
540	GQ0205_P11.1:1703	recycled	GQ0205_P11	0.33	1	Y	LG12	44.689	TTCCGAAGTCTAAGAAAAGTAAACAGATCATTCAAGATGAAGCTGCATGT[A/G]TAACAAGGCATGGGCCACATCATAGGAATTCTACAAATTCGAGTAAAAAC
541	GQ0206_K12.1:1282	recycled	GQ0206_K12	0.42	1	N	NA	NA	GATCAGAAAGATGACAACAATCATGCAGATAGCATTAGCTTTGAGTATGG[A/G]AGTGGGGACTCGGATTGGATTTGGGGGCCTCCCTCGAATCAATCTCAGTT
542	GQ0206_P09.1:80	recycled	GQ0206_P09	0.25	1	Y	LG08	112.876	CTCCTTACATACAATGGGTATCCAATCTCAATTTCAGAATATGTCCTCCT[T/G]CTTTAGAACGAGCGCGCTACTGTCAAGGAACAGCAGGGATTCATCAGCTA
543	GQ0208_H06.1:706	recycled	GQ0208_H06	0.33	1	Y	LG11	110.726	ATTGATACAAAAGTGGACCTAGCAACCACTAACCTGAAGAACACAAATGT[T/C]AGGTTGAAAGAGACAATTACAAAGTTGCGTTCCAGTCGCAATTTTTGTGT
544	GQ0208_I19.1:31	recycled	GQ0208_I19	0.17	1	Y	LG12	121.045	NNNNNNNNNNNNNNNNNNNNGTTCCGTTTTGGTATGAATACTGATCAACA[T/C]TTTGATTGAAGCTCCCGTGCAGTTTCTTTTGCCTGTAAATCTCAGTTTAT
545	GQ02510_E13.1:138	recycled	GQ02510_E13	0.42	1	Y	LG01	23.775	ACTAAGCCACAAGGTTCCTACTGTTTCTCTATGAGAAACAACTTACAACA[T/G]ACAGATGCATCAGCTTACTACAAACTTATAACTACAACATACTTATTACT
546	GQ02510_J14.1:541	recycled	GQ02510_J14	0.25	1	Y	LG06	141.46	CATGTCTATAAGGCTGCTTTTATAAAGATATGGAACATTGTTGAGGATTC[A/G]GGATGGCCTCTCAAATTCGAAAATGAAGAAACATTGCAAGAAATGGTTGA
547	GQ02510_L12.1:362	recycled	GQ02510_L12	0.17	1	N	NA	NA	ATGCAACATTGTCCATTGTCTTGTAAGCAACCTTCCAATCAGAGGAAAAT[T/C]GAGTGAAATAAAATTGTCAAAAACTGCTTCCATGCTACAATAAAATAAGC
549	GQ02804_I05.1:766	recycled	GQ02804_I05	0.42	1	N	NA	NA	CCAAGAAGTCAAGCCTTGAAATTGAAGTGGGTGCTTGCCAGGAAGGTGAG[A/G]TCATTGGTGTATCATAGCACATCTGCTGGACAAGAATGTCTTTATCAGAA
551	GQ02805_H22.3:1344	recycled	GQ02805_H22	0.17	1	Y	LG12	56.596	TTTGATGGACATATTGCTACTCCAAAAACTCCAGTGATTCATCAAGAACC[T/C]GAGGATTTCAAGGAACTTTCCAATAGCGATCCCACAACCCCAGTGAGCCA
553	GQ02815_I13.1:822	recycled	GQ02815_I13	0.33	1	N	NA	NA	TCTTATCACTAGCAGACGCCAGAAGAACTTCTGGCTACTGGCTTGAGACC[A/G]AATTCCCCACAGTTACTGTTATTGTTAACCGTTACTGAGCATAGGATATG
554	GQ02816_P02.1:574	recycled	GQ02816_P02	0.17	1	Y	LG03	158.024	AAAGGAGCTCAGCTAGAAGCTGCACCAAATGAGATATTTTATTCATTCCA[T/C]AAGGATGAAATATCTGCCAAATCCTTGCTTCATCCATGTAAAATTGCATT
555	GQ02817_A10.1:349	recycled	GQ02817_A10	0.17	1	Y	LG10	66.544	GGCTCGCTCTCTGTCTAACTTGCCTGCAATTGCTTCTACCCGCTCGACTC[A/C]AATATCCGCTATAAATTCTCGTTGGAAGCTTCAATGGAACACTAGTCCTA
557	GQ02817_L04.1:88	recycled	GQ02817_L04	0.50	1	Y	LG06	161.663	AGTACAGATTTTATAATCGTATTGCATACCTGTGGGTGGTTTTGGTCATG[T/G]CCATGGCAAGCCCAATGGGTGGCGCGNCAAACCCCATCAGTACCAGTGCA
558	GQ02818_L04.1:203	recycled	GQ02818_L04	0.30	1	Y	LG02	13.506	TTTAACAGCGACTGAGAGTTCAACAGACGGCGCAGAGAAAAGCCCAGCTG[A/G]CCGCATTGAAGATTCAACAAAAGCTAAACCGAAGAAGAAAACTCTGAACT
560	GQ02822_K01.1:419	recycled	GQ02822_K01	0.17	1	Y	LG06	33.083	TCCAAAGCTGAAGCGGATGCTGCCACTCGAAGCCCTTGTGGAGATCTTTC[A/G]AATCCTTTGCTTGTGCTACCTCTATTGTCATCAACAACCAATTCAGGATA
561	GQ02826_C23.1:200	recycled	GQ02826_C23	0.50	1	Y	LG07	1.74	CAAAAGATACTCTACTGGAAGAAGCCTGCAAAAAAATATGATGAGGCTAC[A/G]AAGCTATGTCCTACTTTACATGACGCATTTTATAATTGGGCAATTGCTAT
562	GQ02829_F03.1:119	recycled	GQ02829_F03	0.25	1	Y	LG11	62.614	TCATGAATTGTTGTTTGAGGTCCGGTATTTACAGGATAATAATGCACAGT[A/G]GTTGGAAATGTCTTTAATGCGGATTGAAATGTATTTTGACCTCCACGGAA
563	GQ02830_G03.1:1390	recycled	GQ02830_G03	0.42	1	Y	LG05	0.753	ATCAACATTGTGACCCAACTGCAAAGCATAAAAGACACATTTTTGAGCAC[T/G]GCTTGCAATCCAAATTTTCAATTAGAAATAAATCAGTTGTTGAGCAATGT
564	GQ02901_E17.1:1199	recycled	GQ02901_E17	0.42	1	Y	LG11	121.33	TTCTTTGTTTCAATGCATGCAATTTAACTCTTAATTGTATGTACCCTTCT[T/G]TCATACTAGTAATGTATGTGGGTCAGGATCAAAAGGGCATGAACATATGT
565	GQ03002_M01.1:467	recycled	GQ03002_M01	0.30	1	Y	LG01	167.69	ATGGAGTCTGAGATAGAATACAAGGGCCAAAACTTTGAACTGATTCCATT[T/C]GGAGCAGGAAGGAGGATTTGCCCTGGGCTTCCCTTGGCTCATAGGATGGT
566	GQ03009_K20.1:823	recycled	GQ03009_K20	0.17	1	Y	LG06	111.737	AGACTCTGATTTTTCTTTTGAGTTGGATTGAACGTTTAGACTTAATATGG[A/G]TTGGTCAGCATTGGGTGTACAGTTAGTTTTCAGAGATAATCAATGTGTTG
567	GQ03013_J09.1:835	recycled	GQ03013_J09	0.42	2	N	NA	NA	AAAAGAAATGTACTACTATACTATATGAAGCATTCTTTGTATATGGATGT[C/G]TATCGTATGGAGCATCTCTTGTATATAGACATGCACATGTACATATAGGC
568	GQ03101_F20.2:236	recycled	GQ03101_F20	0.33	1	N	NA	NA	TCAGTATTTCTTTTTGGGCACTTTTCCAGTTAAATTACGGAGATGTTCAG[T/C]GCCTAAAATATATGGGAATGGACGTTTATCGTTTTTCAATATCCTGGTCG
569	GQ03102_D15.2:1344	recycled	GQ03102_D15	0.33	2	Y	LG05	19.186	GGTTCTTGCTTCTGAGGCTTATTATAAATATACAACAAAGAAGCAGACTG[C/G]TGGTTTGAGTTTTGTGTTGCAGGCCTATTTATAACATGTACAGTGTTCTA
570	GQ03104_M04.2:1188	recycled	GQ03104_M04	0.42	1	Y	LG06	51.494	TTTAAGGAACGGAGTACAGCAACAAATGTTGAAATTGAACTTCCAGTACC[T/C]GCTGATGCTACCACACCCATTGTGAGGACATCCATGGGTTCTTCTGTCTA
571	GQ03105_E17.1:985	recycled	GQ03105_E17	0.30	1	Y	LG05	148.147	TAGAAATGCTTTGTATATTTTTTCGGACTATATTCCATGTTGGAGTAGAA[A/C]GTAGCGGTGTTGAATTCATAGCAGTTGATTTTGAGTCTCCTCTATTTTTG
572	GQ03107_G17.1:9	recycled	GQ03107_G17	0.42	1	Y	LG08	29.375	NNNNNNNNNNNNNNNNNNNNNNNNNNNNNNNNNNNNNNNNNNATTTCACT[A/G]AAAATTCTTCTGCACAACTTAGGGTTCCTGCCATGTAAATGCTTCCTAAT
573	GQ03109_E04.2:1854	recycled	GQ03109_E04	0.25	1	Y	LG08	43.467	TCATCTGGATTATCAATGATTCAGGTTCTGCAGCATGTAGTTTTTCTAGG[T/G]AGGCTCCTGCTAATGAAGAGCCGTTTTGTTTCAACCATTTAATTTATATT
575	GQ03113_G09.1:448	recycled	GQ03113_G09	0.33	1	Y	LG02	75.337	CGGTTATGTTGCGGAAGAAATATGGTAACGAGGATATACAAGTTGAAGTT[A/G]TGCCGGGGGACATGGATGACGATGATGACGAGGAAGAAGATGGTGACAGT
576	GQ03115_N05.1:441	recycled	GQ03115_N05	0.17	1	Y	LG12	60.37	TTGGTGCATGGGCAAGCCTCTTGTTCTAAATTACTTTTACCATTTCTTGT[A/G]TATCTATTCAACTTAGCCACGAATTGAATAAATTTGAGGTCATGCAAGTT
577	GQ03119_I21.1:141	recycled	GQ03119_I21	0.25	1	Y	LG10	35.518	CTTTGTGGTGTTCGTCTTGGAGGAAGTTGCTGGTTGGCAGCAGAATGCAT[A/G]CAACTGATGCTTTAGAGGCAATTAAGATGGTATCTTCAGACTGACTTCTT
578	GQ03120_N11.1:768	recycled	GQ03120_N11	0.25	1	Y	LG01	145.187	TTCCTTTCTACTTGTGTTCCGAATTTATTTTCGGTCTTACTAAGAGCAGC[A/G]TATGGTGAATGCAAAATGTATGCATTGTTACTGATATTTCAGCTGTATAT
579	GQ03122_N19.1:1120	recycled	GQ03122_N19	0.25	1	Y	LG12	125.739	TGGGGCCAAGATGTATTTATTGATAGATGTACCTGGCATAGTATTGACTT[T/C]GTATTTTTGGAGTAAGTTGTAACATTATTGAAATAAAAATAAAGTATTGA
581	GQ03126_O14.1:335	recycled	GQ03126_O14	0.33	1	Y	LG11	139.369	GCTGGCTCAGGAATCGATTATCGGTCCGAAATAATACCGATCCTCGAGGA[A/G]AGAGAGGAAGACGGTTTATTTAACGTGTGGTGGAAGAAATCTTCAATTTC
582	GQ03202_H22.1:1218	recycled	GQ03202_H22	0.33	1	Y	LG06	156.681	TCCTACTTTATTGTCATGTAACATTAGCATAGTACCTCTTCTCCATGAAG[T/C]AATGTTGAAGGAGTCTTATATACTGTAAATGCCCAATTATGGCTCCAGTC
583	GQ03207_K15.1:418	recycled	GQ03207_K15	0.30	1	Y	LG05	142.554	CGAAAAAAGCTAGAAGTTAGTGAGCAAAAGAGGAAACGGATAAAAGCTGA[T/C]GTTGAACCTGCCAGGTTGACATCGCCATCTGCTATGTTGCGAACACCACC
584	GQ03207_P05.1:697	recycled	GQ03207_P05	0.17	2	Y	LG07	30.965	CTGCCTTGTTGAACCAAAACGCTTTAGTTTATTACATGGTTGTCAGCCAA[A/T]TTAATGGTGCATTGAATCTCCATCAACGCCTAGGTTTGATTTGCTGTTCT
585	GQ03208_O01.1:377	recycled	GQ03208_O01	0.42	1	Y	LG05	143.092	AAGCAGGGAAAAAGTTGCATCATGCCTCCTAAATCAACTTTTCAAAGTTC[A/G]AATATTAAAGCCGTACAAGGAAGTCGGCAGCCCCGTCGGTTGGTGGATGC
586	GQ03209_M01.1:775	recycled	GQ03209_M01	0.25	1	Y	LG12	107.442	AGACAAGGCGATTCCAACTCAGAANAGGCGGCTATGGCCACCGCCGAGGC[T/C]TTCTACAACAGTTTTGCCAATTTACAGGGAACAACGCTTAAAGCAAAGGA
587	GQ03212_P11.1:1038	recycled	GQ03212_P11	0.20	1	Y	LG04	31.751	GAAAAGGAGATTGAACATAATCCATTTGCCATGGCTGATACTGTCAAGTA[T/C]CTCAATAGGGTAAAATCTCAACTGGAGCACCTACAAATTGAAAATGAAGA
588	GQ03214_B13.1:654	recycled	GQ03214_B13	0.38	1	N	NA	NA	AAAGTTGTTGAAAGTGCCCCCAATGATCGTATATTCATCTACTACTCTGA[T/C]CATGGAGGGCCTGGAGTGCTTGGAATGCCTCTTCCACCTTATCTTTATGC
589	GQ03220_C08.2:813	recycled	GQ03220_C08	0.42	1	Y	LG09	57.374	GCCAGTTATTGTTGGTTGATATTGTCCTGACATTAGTGCTGATTAGAAAC[A/G]AAATTTAAATTGAGTACCTGTCCAAGCTTTTCATGTTAGTGGTCTGAGTC
590	GQ03220_D09.1:1285	recycled	GQ03220_D09	0.42	1	Y	LG06	5.739	TTTCTGAAATAGCTACTGATAGTAAATATGGATCTGTATAATGAAATTAC[A/C]TAGAGGCAAAATTGTTGGAAAGAGATGAGCATTGCAAAGTGTCAGCATAA
591	GQ03222_P17.1:624	recycled	GQ03222_P17	0.17	1	Y	LG01	9.253	CAAGGAAGAATTTAAAAGCAAAGAAACTTCTCGTACTGACAATGTTGAAG[A/C]CAGAAATGTTTCAGAGTCCAAGAAAGAATCTTGAGAAGATCCTCCTAGAT
592	GQ03230_D22.1:228	recycled	GQ03230_D22	0.17	1	Y	LG10	100.234	GCCCCACCCACTGCAGATTTCAGCAACGATCACCACGAGCTAAGTACATT[T/C]AGGTTTTTCAGATTTTTTCCAAGTTTCTGAACACTTAGTTCGTGGTGGGA
594	GQ03232_F05.1:395	recycled	GQ03232_F05	0.33	1	Y	LG05	148.061	TCATATACTCTGAAGTGGACATTTCACAATGAGTTAGGGCTGGTTTTTGT[T/G]GCCGTTTATCAGCGAATATTGCATCTTTTGTATGTGGATGAGCTATTAGA
595	GQ03232_J23.2:698	recycled	GQ03232_J23	0.25	1	Y	LG12	106.326	GCAAATATTAGACTTTGGAAGTTCTGCCTGTAATTCTAACCCTGTTCTGA[A/G]ATTGTCTAGAGTCCATGCGACCATAAAACAATGGCCAGCCATGCAATGCG
596	GQ03234_F18.1:732	recycled	GQ03234_F18	0.25	1	Y	LG05	150.469	ATTATTGGAAACTGAATATTGGGGTTACTTGACACCAGAAGCACATGGAA[A/C]GTAATAAGTCAACCGGCATTTGTTTTCCATCAAAAAGGAAAATATCACCA
597	GQ03235_B08.1:1622	recycled	GQ03235_B08	0.25	2	Y	LG08	136.082	ATATAGTGTTTTGTGAAAAGCAAGGAATTGTACCCTACTCAGGGCAATTG[A/T]TTAGTATCTGATAAAACTTTTTATTGTATATTAGAGCTTTTGAAAAAANN
598	GQ03301_D03.1:492	recycled	GQ03301_D03	0.17	1	Y	LG10	37.779	ATTAATACTCTTCATATTTCCTGTAAATTGAATTGCAGCAGGATTTTCAA[T/C]GATCTCTTGAAGCTCCTTCAGGAACGGAATTCTATATGATCGTATTATTG
599	GQ03310_A23.1:687	recycled	GQ03310_A23	0.25	1	Y	LG10	89.761	TCCGGATGAGTTCTTAAAAATGATGAAGAGAACCAGTCTCTACTAGTTAC[T/C]GTGGTTCTAAATATGTTCTTGATTCTGCTAAGATTGCTGTAAAAATAAAA
600	GQ03314_I18.1:210	recycled	GQ03314_I18	0.17	2	Y	LG08	5.086	CATAATGCTTTTGTGGAGCCTAAAGCATTGGGTTCTGCTAATTTTTCTCT[C/G]CCCACCAATTTGGTCCTTCGGCCTGCAAAACTTGCTTACCTCATTTCAGG
601	GQ03316_I03.1:990	recycled	GQ03316_I03	0.33	1	N	NA	NA	TTATAGTGAAGACACATAGATGGAGAAAGAATGTGCATGGTTTTAGGCTC[A/G]AAGTGGATTGATTTAGATTGATTCTACTGAATGAGGAGCTTAAGATCAAT
602	GQ03321_E21.1:856	recycled	GQ03321_E21	0.17	1	Y	LG08	123.724	TGGGTTTACACTGTAGCTCTTCCCTGTCTTATCAATGGATGATGAAAATA[A/G]TTTGAAATTCATTTGATCTTTTTTATTAATTGATCTCACCAAAAAANNNN
603	GQ03322_M11.2:1158	recycled	GQ03322_M11	0.42	1	Y	LG05	40.079	GATTTGGTTTTGTACTACAGAAATTTAGTGTAAATGTGAAGCACGGACGG[T/G]TTTTTTTGACTCGAAAAAANNNNNNNNNNNNNNNNNNNNNNNNNNNNNNN
604	GQ03323_I23.1:354	recycled	GQ03323_I23	0.20	1	Y	LG03	160.512	GATCTAAGGATAGTGAGTGATGCTAATTCATTTTACATCAAAACCATTCT[T/C]GAAAATTATGACCTGCTTCAATATTTCAGTGAGATTCACACAAACCCAGC
605	GQ03409_F16.1:594	recycled	GQ03409_F16	0.25	1	Y	LG06	146.614	GCAAGGTTTTCATGAAATTTCTGAGTGCAACTGTTTGATGTTTTGGCAAG[T/C]GTTTGATGTTTGGCAAGTGTTTGATAGAATGCCTACATGTAAGTGTTTAA
606	GQ03409_I09.1:240	recycled	GQ03409_I09	0.40	1	N	NA	NA	GAAAAGTCTCTCGAGGGCCTTTCTGTGGCGCAGGCCATTGCCTCAAAGAG[A/G]CTCTTTATTCTGGACTACTATGATGTATATATGCTCTATGCCGAACGGAT
607	GQ03504_J01.1:1542	recycled	GQ03504_J01	0.33	1	N	NA	NA	AGACATATGGACATAGGGCAAAGCACACCCATTAGTATTCGTCCCCTCGC[T/C]GGCATTCCTACATCATCTTTATACAGTGTCCGATCAGGATCTATTAAAAG
608	GQ03506_I15.1:331	recycled	GQ03506_I15	0.50	1	Y	LG11	20.52	AGCTATCGACCAGGAATTCTCTGTGCACTGATAATCAGTAAATATGTTGA[A/G]GCAGGCTGGAATGAGCATAACCAGTGCTGCCCGGGCAGCACATGCGTCGG
609	GQ03509_L05.1:803	recycled	GQ03509_L05	0.17	1	Y	LG01	18.122	TTCCTCTCATCTCATCTTTAAGGTTAATGTGTCCGGATTAGCATTACGAA[A/G]ATCCATTAGCACTCAACTTCCCATCTAAATTGTTGTTCATATGTAATGTA
610	GQ03509_M04.1:346	recycled	GQ03509_M04	0.25	1	Y	LG08	157.343	GACTGATAGCAGTACTGCAATGGAGGCATTCGGGAGAGACACTGGTGCTC[A/G]GAATGAAAGCAGGGATAGCCAAAAAGAAAAGCAGGTAAGTGAGGAATTTA
611	GQ03515_C04.1:905	recycled	GQ03515_C04	0.42	1	Y	LG01	12.859	TTATACTGCTCAGGTGAAGAAAGGCGGGGAATTCGTCCAAAGCCGAGTGA[A/G]AAAAACCACAGTCGCAGCTGATCATGAAAAGAAAAAGAGCAATCATACGA
612	GQ03519_H02.1:572	recycled	GQ03519_H02	0.40	1	Y	LG06	139.581	TTAGATGGGGTTGAGATGTCCATAAATTGATAAATGGGGTAATATTTTCC[A/G]TCAATTATTAAATGTGATAAGGGTCCTTGTACGTGGCTAAGAATTCAGGG
613	GQ03612_K23.1:696	recycled	GQ03612_K23	0.25	2	Y	LG07	118.179	AACTTCTTTTGTCAGAGTAAACATTGTATATGCCCAAATTGCATTTTGTC[A/T]TGGAGCTTGAAGGCTTCATCATATGACCTAAGAATATGATCCCTTCTTTA
614	GQ03616_P24.1:99	recycled	GQ03616_P24	0.25	2	Y	LG08	123.808	ACTTGATTTTTCCTTACAGTTTTATTTCAGGGCAGGATTCAACAGGGATC[A/T]CTTGATTTTTCAATTTCTGTATTCATTCATATTATTCGTAGCCTGTAGGA
615	GQ03704_D12.1:193	recycled	GQ03704_D12	0.42	1	Y	LG07	137.815	TGGTGTGGCCAGCGAAGCACTTGATTTGACTGGATTCTACTACAGTGGGA[A/G]GCCTTCTGCTAATAAGAAACAACTTGTGAATCAGCTGAGTCGAACAAATA
616	GQ03718_J08.1:1450	recycled	GQ03718_J08	0.25	1	Y	LG06	81.313	TTGAATTGATCCAAAAATATTACTTTGTTATGTACGCTGTGGTGTCAACA[A/G]CGTAGCTAACATTGTGTGATGATTCTTGCAGTTGATGAACAACTTAACGT
618	GQ03809_F14.1:1606	recycled	GQ03809_F14	0.42	1	Y	LG12	4.479	AGTTGAAAGTTTATGGTGCAAACATGTTGTCTAACTGTGAATGCTATTAG[T/C]ATTTTTTCATTTCATATCATGCTAGGAGTCATTGAGTGGAGATGGAAGGG
620	GQ03813_E24.1:960	recycled	GQ03813_E24	0.50	2	Y	LG10	20.093	TGAGGATAAAGATTAGAATGGTGGTAACCACAAAGAGTAGAATGGTGGTA[A/T]CTATATCTGTTTTTAGATTTTGAGGATAAAGATGAGAATGGTGGTAACCA
621	GQ03814_N24.1:2047	recycled	GQ03814_N24	0.33	1	Y	LG06	133.497	TACAAATGGTTATTGACTGAAAATATAGAGGAAGGACAAGGTTGGCCAAG[T/C]ACTCTTTGGCAGTTCTTAAAGGGAATACGAGAAACATTTAAAATTGCTCC
623	GQ03913_C18.4:278	recycled	GQ03913_C18	0.33	1	N	NA	NA	GAGCATAGGACTGGCAAAAGGACTTTCTCAGAAGCCTTCATGGAGTCCGG[A/G]AATGATGAGAAATGGGTTGTATCTTCCTCTGTAAAATCCGTTACTGCGTT
624	GQ03916_M05.1:684	recycled	GQ03916_M05	0.33	1	N	NA	NA	TGTATGAATGACAATGACAAAAACAAAGAGTAGCAGTAGCAGCAATGGAC[T/C]AAACAGTGTAATGTATAAAAATCATTNATCCCATCTTGATATATTAGTTG
626	GQ03918_N17.1:418	recycled	GQ03918_N17	0.42	1	Y	LG05	15.517	CTTATAGACCTAGATAAGAGATTGCATGGGAAATCTTCTATGGATTGGCA[A/G]CAAAGGAAGCCTGTCATAAGGACTTGCCCAGTTTGTGGGAAAGGTGCAGG
627	GQ04002_L05.1:1089	recycled	GQ04002_L05	0.17	1	Y	LG07	8.319	ATTAATGAAAATGATTTGGTGGTCGTAAATAGCTATTGCTATTAGTTTAA[T/G]GATGGTTGTATTTGACATGGATTAATATGTTCAGGCATGCAATGCATTGG
628	GQ04006_B20.3:1497	recycled	GQ04006_B20	0.33	1	Y	LG07	44.537	AATGTTGAGATGCAACCTATCGATATTAATACAGGAATGCAATGGGAGAC[A/C]TTCAAAGAGAAAATTGGAGGTTGGGGAAATAATGTTTTCACTTCTAATGG
629	GQ04013_C17.4:496	recycled	GQ04013_C17	0.42	1	Y	LG06	2.235	TAGCCTTCTCTAAATCAAATAACCTTCTCTGCCTGCAAATAAGCAAGTAG[A/G]GCAAGTGCATTAGATCTAGATCCTACATCTAGCTTTTCACAATCTTTTCT
631	GQ04102_C12.1:799	recycled	GQ04102_C12	0.25	1	Y	LG03	127.735	TTGGAAATGAATAATGTACAAGATGGTACATGGCATGGTAGAGGTGATAC[A/C]ATATTAGTAGGAAGTTATAGAGAGTCTGACAGGTCTCCCATAGAACTTCA
633	GQ04109_E07.2:699	recycled	GQ04109_E07	0.25	1	Y	LG01	130.996	CTTGGGCCGGTGGCTTCCTTCCATGGCGTCAGAAAGGATTCTGAGCCTTT[A/G]GGTTGCGTAGGGTTTTGTGAAGTATGGTATTCTGTAAATAACATGGATTC
634	GQ04113_M13.4:2188	recycled	GQ04113_M13	0.33	1	Y	LG07	171.297	ATTAGTATGCAAGAATATTGAAAATGCATTGTAGTGAAGAGCATACTTAC[T/C]ATTTTGTACCCTAAAGGGCTACACCGTTTAGTATTGAAGACCAACAAGTT
636	PGLM1-0999	recycled	GQ04002_G01	0.17	1	Y	LG01	137.867	GTTCCTGCTGGGTTTGATTCGGTAGCAGGAGATGCTTGTGTGGACTCTAA[A/G]CTTGAAGAGTTATACGTCTCAAACCCTAGAGCTATTCTACCATGTTTCTT
637	PGLM1-1408	recycled	GQ0166_J08	0.17	1	Y	LG01	60.74	ATACTACTACTAATGTTTTAGTTGGTGAATATCATGTCATGGTTTAGAGC[A/G]TCTGGCCTAGTGTCCATACTGAAAATGACAATGCACATCCAAAATTGAAT
638	PGLM2-0179	recycled	GQ03716_B22	0.50	1	Y	LG11	148.361	CAGAGATGCTGTCCAGAGAGGACCCCCAAATATCAGAGGACTTATGGAGA[A/G]TGTCTAGATTTGTTTAATTCCCTACGTAAAAATGGTGTCCTTGTGCACCA
639	PGLM2-0258	recycled	GQ02818_C12	0.33	1	Y	LG02	155.936	NNNNNNNNNNNNNNNNNNNNNNNNNNGCTGCAACTCAGGAGGAACCTCAG[A/G]CGGGAACAACTTTTGAATCTCATCTTTGTTAAAGTTCTCGTAAACACACC
640	PGLM2-0719	recycled	WS0014_M16	0.17	1	Y	LG02	34.12	CTCCAAGTGCATAAGAGGTTCTGGACAATAAAAAAGTACGATACACCAAA[A/G]NAATGAGTGGCATCTAGAAAATGTTTTTATGACTATAAARAAACCCTCGT
642	PGLM2-1047	recycled	GQ0204_P14	0.33	1	Y	LG06	42.122	CTCCACTTTCCTAAAATTTGTGGAGTTCCATATACAAGCTTGATAGCATC[A/G]GTTGTGACTATTGCTTTATTAACATATATTGGGACCTTGCATCTTTTGGC
643	PGLM2-1178	recycled	GQ03516_E16	0.17	1	Y	LG08	157.348	AGTGGTATTTGGGTTTACAAGCTCTGGATTGGATTGATTAGATTCAATGC[A/C]AAGAAGAAATCTGCAAATCGTAATGCCAAAATACAGAAGGCAGAGTAAAG
644	PGLM2-1204	recycled	GQ03701_N02	0.17	1	Y	LG02	40.563	AAAAGCATACAGAGAGACACACTCACAGATCTCATCATCAAATTTCAGTC[T/C]ATGATACCTATTACTTACTTACCGTGCCAATGCCCACCTGCAGCCGCCCT
646	PGWD1-0414	recycled	GQ03717_D09	0.17	1	N	NA	NA	TTCCCAGGTAGAAATCATTTCGGCTTGCAAATAAGAACAAAAATCAGTGC[A/G]GTATTCTATTTGGGTCCGATCCTGTACCTGCCAAGTCTTGATTCGGAGCC
647	PGWD1-0586	recycled	GQ03703_H07	0.33	1	N	NA	NA	GATGACCATGTAAGTATTTATTTCCACTTTTTGTCCTTGACGTGGGTGTT[A/C]TATAGTTTCTTATCAGAATATTCGGTACCACAGGATTTATATAGAGCTTG
648	WS0051_K10.1:155	recycled	WS0051_K10	0.17	1	Y	LG07	182.526	AATTTAGGCTTCGTGAAGCTTGAATTTTCTTCGCAGCTTTAGTTTCTGGA[A/C]TAATATTATGATCCTCCTAGACCAGAAGTTCGGATATCATTTTGACGCTT
649	WS00713_M03.1:528	recycled	WS00713_M03	0.17	1	Y	LG07	106.501	TTTGTGGATTGATTGAGTTGTGAATGAGTAAGTAGGCATACTCATCTTGC[A/C]ATTAATCAATCGTTATGTTAAGACACCACTTCTCTATGGTTTGTATTTAA
651	WS00839_P09.1:170	recycled	WS00839_P09	0.30	1	Y	LG12	16.39	TCTGTACATCTGAAATGTTTGCCTGTTGGATATTGCAAAAATAAGGCACT[A/G]TTGTTCAATCATAGCATCGCAGTCTTTCAGTCTGTAGATATTCAAACACC
652	WS02623_A15.1:593	recycled	WS02623_A15	0.42	1	Y	LG05	100.495	ATCATGTGATAAATTTGTTTTCCTCATGTTCTACAATGTTTGTCAATGGG[A/G]CAGTCGACATTTAATTAGAAAAAATAGAATGTCCACCTTGTCTCGTTGGC
654	WS03218_F09.1:611	recycled	WS03218_F09	0.17	1	Y	LG05	101.841	TTAGATAGGGGAAATGAATCCCTACCAATTTTTCTCAACAGGAATTGAGA[A/G]TGTGAATTAGTCTTCTATCTCATCTCTTGCATTCAGGCCTGTTAAAGGAA
659	GQ0042_C18.1:1008	recycled	GQ0042_C18	0.42	1	Y	LG09	106.738	GGAGCTCAAGCTGCGCGACGGATTNCATGGGTTCACGAGTTGACACCGGC[T/G]CAGGCTCAACCGTTCCTGGTCAAAACTTTTATCAATGGCAGGCATTGGCT
660	GQ0043_K19.1:16	recycled	GQ0043_K19	0.17	1	Y	LG06	8.353	NNNNNNNNNNNNNNNNNNNNNNNNNNNNNNNNNNNGGGTTGTGCAGTCTA[T/C]CCTTCCATACTCTGCACATATTCAATTTTGGGCACCATTCGTATCGGCGG
661	GQ0063_P03.2:146	recycled	GQ0063_P03	0.50	1	Y	LG12	82.269	GAAGCTCTGATAGAAAATTCCAAGTCCCTTGACGAATACAAGGGCCACGC[A/G]GACAACTTCATTTGCTCTCTCTTGCCCGGAACACCATCTTCGCAGGCGCA
665	GQ0197_K07.1:447	recycled	GQ0197_K07	0.33	1	Y	LG02	5.055	ACCAAATGCAGGAAACGCCCATCTGGTTGTCTGTTGCGAGATATGCCTAA[T/C]AACCGTTCCAAGGTGACATGGGTGGAGCATTTGGAGTATGATAATGTCGG
667	GQ0203_D12.1:30	recycled	GQ0203_D12	0.17	1	Y	LG04	90.691	NNNNNNNNNNNNNNNNNNNNNATTCTCATCAGTTCCCGCCCTTCGGCAGA[A/G]TTAGAGCAAAGGCCTCCACAGCGACCAGAAGGAAGAAGAATCAGAGGTTT
670	GQ0205_P06.1:1245	recycled	GQ0205_P06	0.42	1	Y	LG04	136.934	TGCGCCAAGTAGCAGTTGTAAACCGGTCTACTGAACGAGTATTTGGACCA[T/C]CTCAATGGAAAGAACTACACTCAAGACTGTCTGTTTGGAAGGAAAATATT
671	GQ0207_M10.1:295	recycled	GQ0207_M10	0.50	1	N	NA	NA	CGGAGGCATTCCAAATTCTCTCGGAAACTGCACATCTCTCCGAAAGCTGT[T/G]GATCCGAAACAACAATCTCAGTGGTGCAATCCCTTCCGTATTTCGTCGGA
673	GQ0224_J17.1:719	recycled	GQ0224_J17	0.33	1	Y	LG07	17.398	TCATCACAAGATATAAGACACACAGCCTGTTTGCAGAAGCCATGGCCGCT[T/G]CTCAAGTAGATACACAGTGAAGAATAATTGTAATATATATATATTCAAGC
674	GQ02511_B20.1:452	recycled	GQ02511_B20	0.42	1	Y	LG07	4.878	TCGATCTGCGGGGCTGTCATAATTTGGAGAGCCTACCAGATTCCTTTGGT[A/G]AACTATGGGACCTCCGACATATCAATCTCTCAGGTTGCCACGATTTGCAG
675	GQ02512_M03.1:123	recycled	GQ02512_M03	0.30	1	Y	LG11	51.813	TTATGCAAGGCCAGCCAAACTCGGAAGCATTTTCCGGGCAAAGCCTTTTA[T/C]CATAATTCCTTTAAATGCAAGTATTTTCTCCAACGGTCAACCAAAACCTT
676	GQ02803_M08.1:474	recycled	GQ02803_M08	0.17	1	N	NA	NA	GTTTTTTCACTGTGTATGGCCCCTGGGGTAGGCCTGATATGGCTTATTTC[T/C]TTTTTACAAAGGATATTCTTCAGGGCAAGAGCATTGATGTCTACCAAGGT
679	GQ02807_L18.1:1336	recycled	GQ02807_L18	0.17	1	Y	LG07	3.752	CTGGACACACTACCGCCTTCGCTATGTGAACTGTAAGGAACTTGAAGGAT[A/G]TAAAAAGCAAAGCAGAAGAATGTAATTTCACAAACTAGACTCCTGGCCAT
681	GQ02812_D14.1:16	recycled	GQ02812_D14	0.25	1	Y	LG09	102.374	NNNNNNNNNNNNNNNNNNNNNNNNNNNNNNNNNNNATAACAATTTTGCAA[T/C]AAGGATTGGCTTCTCTCGATTCAGTGTCAATTGTTGGTGACTCTTCGGCC
682	GQ02813_E14.1:85	recycled	GQ02813_E14	0.20	1	Y	LG01	23.775	CCACTGAAAAACGAAGAGAGTTCAAGTGCATCTATCTCGGCATCCTCTCC[T/C]GTAAATCATTCGTCTTATCATGCGAATGCTAGTGCTAATGGCAATAGTAA
684	GQ02816_L17.1:177	recycled	GQ02816_L17	0.25	1	Y	LG07	126.925	GGGGAGGAAGAGGTGGAGCAGATAGAGCGCATTCGCGTGGTACACGACAC[A/G]CACTTGATTAAGTCGCCATGGCCAGACAGTTCTTACGAGGAACAGAACGA
685	GQ02818_E12.1:363	recycled	GQ02818_E12	0.42	1	Y	LG07	121.287	TACTTGAGAGGCCATGAAGGCAGAGGAATTGGGTTGGGTCATAAACTCCA[T/C]GCATACAATCTCCAAGATAAAGGTCATGATACTGTAGAAGCCAATTTGGA
686	GQ02819_B03.4:157	recycled	GQ02819_B03	0.33	1	Y	LG07	96.174	TTTTGACAACATTCCAGCTATGTCTGGCGGCACCATCATCGGAATTGGTC[T/C]TCCTCAAGGTGGATCGCCGGATTGACTTGACATCACACATTGTACGGGTT
687	GQ02819_J19.1:159	recycled	GQ02819_J19	0.50	1	Y	LG05	117.607	CGGCGTTCGAATCTCGCGGCGGTCNCTGTTTCACCGTTGTGTTCGGCGTT[T/C]GAATCTCGGGGCAGTCTGTCTGTCAAATATGTCTGAGACGCTCAGAAAAC
689	GQ02820_B08.2:211	recycled	GQ02820_B08	0.25	2	Y	LG07	128.573	GGGGTGGTTGTTCATGGAGAAGAAGTAGAATGCGAAGAAGAAGAGGAGGA[C/G]GATGAGAATATTTCTTGTCAGGCTGAGGCTCCAACACCCTCCTCCCTGTT
690	GQ02823_E16.1:198	recycled	GQ02823_E16	0.33	1	Y	LG06	86.919	CCCCAGCTAGTGCTCAACCTTGTGTTTGTCTTGGAATTGAGCAGGCTTTT[A/G]GCCAATTGGCTTCTCTCCCCTTTCGGTATACCAGACCATCAATATGGCGC
691	GQ02824_G24.1:531	recycled	GQ02824_G24	0.17	1	Y	LG03	158.011	GAGAAAGATTGGAGGGTAAAACATTTACTGAAACGATCATATCTCAAATA[T/C]TGGCTGAGGGGCATAGATATTACTGGGCTCAAGGCTAATACTCACACTCT
692	GQ02824_O24.1:268	recycled	GQ02824_O24	0.33	1	Y	LG01	2.495	GGATTGATGTTCGGCCTCGACGGGACGCCCTTGCAGAACGGTCTCGGTGA[T/C]TCCATAATGTCGCAGTTCCATGGCGGATCTCTGAGTATTTCCTCTGATCC
693	GQ02829_D06.1:116	recycled	GQ02829_D06	0.25	1	Y	LG05	74.192	CAAATTCGCGAGTAAAAGATTCGCTTTTTTGTTAAGTTCGCATTTCAGTA[A/G]GCTTAGGGTGGTCTGAAGAGACAACAAGTATCTGGTCATCCATGGCATCA
694	GQ02829_E13.2:786	recycled	GQ02829_E13	0.17	1	Y	LG05	13.998	GCAGCTTCCCCATTTATCCATGCAAAACGGGTTTTGGTGATAGGAAGGCA[T/G]CTTCGAGATGATTTAGGATCAGATTCTTCATTTCAGCCCTCAGAAAAGAT
695	GQ02829_O06.1:408	recycled	GQ02829_O06	0.33	1	Y	LG01	146.682	GATGGAGACTGTCGGCATGATGAGCAACAACCCGTTGTGACACCTACCTT[T/C]GGGACTGTCAATAATGTCTTGCTTGTTCCTGGGCCAGAACTTCTACCTAC
696	GQ02905_E13.1:426	recycled	GQ02905_E13	0.50	1	Y	LG11	11.655	GGGATTTCAGGTGGACATATCAACCCGGCTGTGACCTTTGGACTGTTTTT[A/G]GCAAGGAAGGTGTCCTTGCCTAGGGCAGTTCTCTACATGGTGGCCCAGTG
697	GQ02905_O24.4:24	recycled	GQ02905_O24	0.25	2	Y	LG03	131.977	NNNNNNNNNNNNNNNNNNNNNNNNNNNAGGCCGAGTCAAGCGACGGGAGC[A/T]GTATTCGAGGCGTTGCTGCATAGGTCTTCAGGTTTTATGCACAGCCAGAC
698	GQ02906_F17.1:127	recycled	GQ02906_F17	0.25	1	Y	LG07	157.997	ATGTTTGCCGATGCCCGGTGCGTGGGTGAGAAGAGAATTGGAGACGAAGA[T/C]TGTTTCATCTTGAAGTTGGCTGCCAATCCTTCGATCCTGGCAAACCGAAG
699	GQ02907_G19.1:883	recycled	GQ02907_G19	0.33	1	N	NA	NA	TTCTGTAAGGACAAGGATCGGAGATTCAGAGTCTGCCGGGGTTTTGAAGA[T/G]GTTGTGTATTTGTAAAATAATGAAATTCGACTTTTCGAAAAAANNNNNNN
700	GQ02907_L14.4:949	recycled	GQ02907_L14	0.38	1	Y	LG07	153.768	AATGATGGAGATGTAAAGGAAGATGCATTGAACTTGTGTAACAGTGATGG[A/C]GACGTAAAGGAGGAAAGTATGCACAACCCTTCGGGCTCTGAGGATTTGTA
701	GQ03005_M24.1:311	recycled	GQ03005_M24	0.25	1	Y	LG07	38.217	GATGGCCGAACCCTCGCAGATTATAACATCCAGAAGGAATCCACTCTTCA[T/C]CTCGTCCTCCGTCTCAGAGGGGGAATGCAGATCTTTGTCAAAACCCTCAC
703	GQ03012_K10.1:175	recycled	GQ03012_K10	0.50	1	Y	LG11	142.496	AGAAGGCATTTGTAACAGGTGTTCCGAAACTAAATCGAGTAGATTTAGAA[T/G]CAGCATGTGAGGAGTTCAGTAACGTTATTGGTTCCACGCCTGATAGCATG
704	GQ03105_G11.1:104	recycled	GQ03105_G11	0.50	1	Y	LG04	17.173	CCAATGCGGCCCGGCATTTCTTCTAATCTTCCATGATCAATTCCTGCGTT[A/G]CTGATCTTCAGAGCCCTCCTATATAAACCCCTGAAGCCTTCCAGCAACCC
705	GQ03109_L07.1:719	recycled	GQ03109_L07	0.33	1	Y	LG09	130.18	GTTCCATGATAAGCCCAAGAGCGGAGAAAGAGAGCTGAGTCTTGTCACAT[T/C]GTCCTTCTAACTCAAATTGTTAATTTGTGATTTTAATAGCGTTCAGGTCG
708	GQ03117_G19.2:1213	recycled	GQ03117_G19	0.17	1	N	NA	NA	CACTATGATCCCCTGTTTCCCTTGGGTTTTGGATTGATCTGAATGTGGGG[A/G]ACAAGCACTATGATCCCCTGTTTCCCTGTTTCCCTTGGGTTTTCGATCGA
709	GQ03117_L03.1:775	recycled	GQ03117_L03	0.33	1	Y	LG06	145.769	GGGAATTGCATGTGCATGGCAGCTTACCTAGCATTACAGGCACCAGTTCT[T/C]GTCCGCTATCCGGCCAGCTTATCACTAACTGCATATTCATACCTGTTTGG
711	GQ03204_E11.1:746	recycled	GQ03204_E11	0.17	1	Y	LG05	146.312	ACGAGGAAAGAAAGGGGTTGGGGTTTTCCCTCAGTGAGCTCAACGAGAGA[T/C]TGCAGAAATTGCGCGAAATAGAAGAGAAGGAGACGGAGTCGAAGATCGGT
712	GQ03208_L24.1:657	recycled	GQ03208_L24	0.25	1	Y	LG08	121.794	ACTGGTGTGGCCAACCCTCTTAAACTATTACCAGTTTGCCGAGAACACGA[A/G]TATCAATATGATATACAGATCCATCAGGTATGTGCCATGGATGGGTGTTT
713	GQ03209_K23.2:1043	recycled	GQ03209_K23	0.25	1	Y	LG07	83.561	CATCAGCCGGGGTTTCGTATCCTGGAGCTCTTCGATTCTATTCTTTTGCT[T/C]TCGAAAGGATCGACTGTTCATCACGGGCCTCTGGAAATGCTGGAATCCAG
714	GQ03213_N22.1:1283	recycled	GQ03213_N22	0.17	1	N	NA	NA	TGTGCAGGGTTCTAGCAATGGCCAAGTCACCCCTCCTGTTAATTTCTCAT[A/C]ACCGTCCATGTAAACATGAAATTGATGTATAACCCTCCTAAACTTTTAAT
716	GQ03218_G15.1:701	recycled	GQ03218_G15	0.25	1	Y	LG07	19.833	ATGATCCTGTAGCTTACAGTGAATATCATGCTTGGCGGCGTTGTGGTGTC[A/G]TGGGGAACTATCACAGGACTCGGGCAGTCAGCCTTGATTCCTTGCCTTGT
717	GQ03218_M19.1:1160	recycled	GQ03218_M19	0.33	1	N	NA	NA	GTCCCAGTCCCAGTCACTTCGGAACACCAAATCAGAGTAGAAGAGAAGAT[T/C]AATCCAATATCCGAGACTACTGTTTAGAGTTCTTGATGCTCAGATGTTTA
719	GQ03226_N23.1:199	recycled	GQ03226_N23	0.50	1	Y	LG09	113.12	TGAGGACCAGACGCTTAAATACCTTGGATTTTTCCAGGTTGCCGCTCAGA[A/C]GGTAACGACCCGCCTCTCTGCTCTCTATGATTATGCGAAAGAGAATTCAG
720	GQ03227_E16.1:274	recycled	GQ03227_E16	0.40	1	Y	LG04	18.11	GCGCTTGTTTTTGGATCAAACCAAGAAAACCCAGTCAAGACTTTGATCTT[T/G]TACGTGTTGGGTTCTCTGCTAATTTGAGAGCCATGACTGAGAGCTCCTCA
721	GQ03229_E01.1:353	recycled	GQ03229_E01	0.17	1	Y	LG02	0.035	TGGGGATGCACAGCCCAATTCAAGCCCCTAAATCCCCAAAACCAGTCTCA[T/C]GGAGGCGGCCATTTGGTCAGAATCCAATGCGCTATAAGCAGGAATAAGAA
722	GQ03232_E19.1:69	recycled	GQ03232_E19	0.42	1	Y	LG03	5.45	TCTTCAGAAACCATGAACGAATTCATCTTTTTCATTGTGGGTATTCTCAG[T/G]TGAGCCTTCCATCAATATTCAGATGGTGAGCGAGGACGACGAGGATTTAC
723	GQ03239_C18.2:189	recycled	GQ03239_C18	0.25	1	Y	LG07	176.098	TCATCTTCATGCGGATTGTCAAGGTGCGATTTGATCCTCTCACCTCTTCC[T/C]GCGTTAATCAAACCGGCTGCAGCACCACTGGGCAGGGCGGTTTATCGTTA
724	GQ03239_L03.1:345	recycled	GQ03239_L03	0.40	1	Y	LG04	35.732	AAGCCTGTTCCCGAGAAGAAGCCTGAAGCTGGCAACAAGCAGGCCGAGAA[A/G]AAGCCTGAAGCTGACAAGAAGCAGGCCGAGAAGAAGCCTGTTGAACAAAA
725	GQ03302_H23.1:186	recycled	GQ03302_H23	0.25	1	Y	LG02	50.431	AATCTAGTGATCCAATCTGGGCCATGTTATAAAAAGAGATTCATTCATTC[A/C]CTCGCATTGGTTTCGATTCATTACCTAGATCTGGTCAGTTGGGGTGCTGT
726	GQ03302_I04.4:846	recycled	GQ03302_I04	0.33	2	N	NA	NA	TGTGCCAGGCTCTTCCGGCCTTTTCTTGCACTAGTGCAAAGTGCGAATAC[A/T]TGTATACTTATGGTGACTACTCGTCCACCCAGGGGATCCTTTCGTACGAG
727	GQ03302_M16.1:140	recycled	GQ03302_M16	0.17	1	Y	LG08	46.057	TTGGCCTGAGAGCAGGGCCATTGCAGTTCGCTTCATTCTCTAGCAATGGA[A/G]TGCGAGAGCAGCTTCAGAGTTGCAGGGTATCAAGACTTTCAGTAAAGGCT
728	GQ03309_N03.1:757	recycled	GQ03309_N03	0.25	1	Y	LG12	125.352	AACATAGCCTTATTATTCGCTGGCTTACGCAAGGCAAACTGCCCAGTCAC[A/G]GGAGGGGACAACAACCTCGCACCCTTNGACCTCTTCACTCCCACTGCCTT
729	GQ03312_M19.2:609	recycled	GQ03312_M19	0.42	1	Y	LG07	127.307	TGTCTCTCAAGGTTCTGGATTTGAGTGGAACATCAGCGAGCTCATTGCCA[A/G]AGAATATGGGGACTTTGAAACAGCTAATATGCCTAAAGTTATCAGGCATG
730	GQ03313_P05.1:632	recycled	GQ03313_P05	0.17	1	Y	LG08	49.041	GGGGCAAACATCATGTGTCCTGGACTCACATCTCCTGGTGGCGCTTTGGA[T/C]GATGACATTCCTGCAGAATCGCCTGTGGCAGTAATGGCTGAAGGAAAAGA
731	GQ03315_M06.1:722	recycled	GQ03315_M06	0.30	1	N	NA	NA	AACAATAATAATAGTTTGGACAAGAGATTCAAAACCCTTCCTCCATCGGA[A/G]TCACTTCCCAGGAATGAGACGCTGGGGGGTTACATATTTGTCTGCAACAA
732	GQ03409_D09.1:453	recycled	GQ03409_D09	0.17	1	Y	LG05	143.062	GCCCGGTATCAAAGTGGACAAGGGAACAGTAGATTTGGCTGCTACAAATG[A/G]GGAAACAACCACACAGGGGCTAGATGGGCTTGCTCAAAGATGCCAGCAGT
733	GQ03419_K05.1:542	recycled	GQ03419_K05	0.42	1	Y	LG08	80.523	GATGAGAATGATCTCGAGAGCAACATTGTGGGAAATCCACCGGGAATGCT[T/C]GAGAGATGGACAATCAAGTTTGAGCAATCTTTCAATATAGTTTTGATAGA
734	GQ03504_N17.1:540	recycled	GQ03504_N17	0.30	1	Y	LG07	8.979	GTTAATGTACAACCTTTATCAGGATCTCCCGCAAATTTTCATGTGTATAC[A/G]GCTTTGTTGAAGCCACATGATCGAATCATGGCACTTGATCTCCCACATGG
735	GQ03505_C14.1:292	recycled	GQ03505_C14	0.42	1	Y	LG12	96.734	GCCATCTCACGTCGTTGAGGCGGCNTACCTGTGCGCGTGATACGTTTCAC[T/C]GTCTTTAAGGGCGAAGAAACAGGCCTAGTTCCTGGTCTTGTTCTGGCTTT
736	GQ03516_G20.1:669	recycled	GQ03516_G20	0.25	1	Y	LG11	20.603	GCTGCTCATTTTGATACATTGCTCTACCTTGCATTCCAGCACGAGGAGAG[T/C]GAGAGGGCCAAGAATTCCAGGTATGTGAGAATTGGGCACTCCAGGCTTTC
737	GQ03601_N05.1:290	recycled	GQ03601_N05	0.17	1	Y	LG12	125.321	AACCTCATCCATCGTAGAACCGGAATCCATGAGCCTCACTCACTACAATC[T/C]CAACACAGTGCAGCAAAGCCCCAGGGCATCCTCCTCCCAGTATCATCACC
738	GQ03602_G04.1:171	recycled	GQ03602_G04	0.17	1	Y	LG11	137.14	CACCTCTTCCACCGAAAGGAAGAGAACGAGGGTAACGTTAACGTTAGTTC[A/G]GACTATGCTTACGGATCGGGTGCTGATCAGGGCGCCTATGGATCGTCCGA
739	GQ03603_D02.1:175	recycled	GQ03603_D02	0.50	1	Y	LG02	123.06	TAGGGTTTGCAGCCAAGAAGGGTTGTAGATATGATCACAGCATTTGGCCG[T/G]CCTATTGATTGCAAGACCCTCCTTCGTCAGCTCTAACCATGTTACGATCC
740	GQ03604_B09.1:617	recycled	GQ03604_B09	0.50	1	Y	LG08	157.343	ATCCCCCTGTAAATTTTCACAGGCTATGTACAGGGATGGAGCCCAAAAGC[T/C]TCCCAACGTACATGAGTTTCTTAATAAGACACTTACTGCAGTTAATGGCA
741	GQ03604_K23.1:1082	recycled	GQ03604_K23	0.17	1	Y	LG07	158.725	TTGCTACTTGCGCGACCGTGTGGCGGGACAAGATATTTGTGAATGGTTCT[A/G]CTTGCAGTGGTGGCGATCAGGTTTGTTACATACTGGACAATTCCTGGAAG
742	GQ03613_F15.1:1089	recycled	GQ03613_F15	0.33	1	Y	LG11	74.1	CAATTCACTAACTATGGAAATTCGTCAAACACTCAGCAGGACGAATTCAA[A/G]CAATACGGAAAGGGTTCTAACAGTCCTACCATGATGTTCACCAGCTACGG
743	GQ03614_G17.1:443	recycled	GQ03614_G17	0.25	1	N	NA	NA	AACAAGTGACTCCTCGGTCTCTGATGGCAGCTAGATCTTCCATGCTGTAT[T/G]CTCAGCAGCCGATGGCTGCTTTGCATCAAGCTCAGCAACAACAGCAGCAG
744	GQ03615_N10.1:1075	recycled	GQ03615_N10	0.50	1	Y	LG07	115.131	TAGAAAATCCAATCAAATCAACTGGACACATTCAGATATTGTATGGCAAC[T/C]TAGCACCAGAGGGTTCTGTTGCGAAGATTACAGGGAAGGAAGGCCTTTAT
745	GQ03705_G05.1:1780	recycled	GQ03705_G05	0.17	1	Y	LG02	148.019	CCATGTAGTCGAGGATCTATGACAGTTGAGGTGACCTCTGGCTTATTCCT[T/C]TACTTCTTTTTCTCCTGCAATCTGACATTGTGTTAAGTTTGCACATGGAT
746	GQ03713_O04.1:309	recycled	GQ03713_O04	0.17	1	Y	LG09	37.812	CAGATGATTACAGAAGCGATTACTTCTTTGAAGGAGAGGACCGGGTCCAG[T/C]CAATACGCCATATCAGCCTATATCAGCAGCAAGTACCAATCCCATCTCCC
747	GQ03718_J01.1:1120	recycled	GQ03718_J01	0.30	1	Y	LG02	178.71	AATGCAGAAGATGTTGCCAATTTAGCACAGAGCTTGCGACACTTGGTGCC[A/G]TTCCCTGACAGATTTGAAGACTCAACGGTCCACCAACAGCGTCTGAGTAA
748	GQ03719_J12.1:370	recycled	GQ03719_J12	0.33	1	Y	LG11	109.454	ACTCACATGTTCGTGCAACCTTATGCGGCTGATCAGATCCTCCATCAGAT[T/C]GACGAATTCCGAAATAAAATAACCTATGAGAAGCCAGCATAAGTTGTTCT
749	GQ03801_A01.1:76	recycled	GQ03801_A01	0.42	1	Y	LG07	169.429	TGGCCATCAAGGGTTTTTCGCCTGTAAATATTACAGTGGCCGCTGTACTG[T/C]TCTTGTTGGTTTGCCTACACCTAGCGGCGGCAGATGCAAAGGTGAAATTA
750	GQ03802_A24.1:933	recycled	GQ03802_A24	0.33	1	Y	LG07	142.271	GAGCAAATGGGCAGGATTGTCAATGAGCTAGATACTATTCAGTTTTCAAT[A/C]AAAAAGGCTACTCAGCTGGTGAAGGAGATTGGTAGACAGGTGGCTACAGA
751	GQ03803_L08.2:2632	recycled	GQ03803_L08	0.17	1	Y	LG11	126.754	CCAACTTCACTGTTACTGCAAAGTCGTCGGACGACAATGAGTTTGGAGAG[T/C]TATACGCATTCAAATGGACGACCCTGCTCATTCCTCCCACGACACTGTTG
753	GQ03812_L03.1:1013	recycled	GQ03812_L03	0.50	1	Y	LG05	1.463	GGCCGTCTGACATCCCTTGCTGGAAAAGTTGTTAGTATGGATGATTTGGC[A/G]CACGAATTGTCAAATGCTGGTGTGCATGAACATGAGGCTACCTTGGCCAA
754	GQ03812_P01.1:360	recycled	GQ03812_P01	0.33	1	Y	LG06	56.047	GCTTGATGACACTTCTAGCTTCACGGGGGAGAAGACAGCAAATCCTAACA[A/G]GAATTCTGTAAGAGGCTTTGGAGTAGTGGATCAGATCAAATGCGAACTGG
755	GQ03816_O08.1:1163	recycled	GQ03816_O08	0.42	1	Y	LG07	19.999	TAGGGAGTGCTCTGAGTTAGAAGACCTGCCGGGTGTTGAATATTTGGAGT[T/G]GTTGGAGACACTTTATGCGTCTGGATGTCCCAAACTGCAGTGGGGTGGGG
757	GQ03907_N03.2:267	recycled	GQ03907_N03	0.25	2	Y	LG02	41.035	GTGGATGTTCTTGGCAATGTCCGGCACAGGAACATCGTCAGGCTTCTTGG[C/G]TGCTGTTCTAACAATGAGACCACGCTTCTGCTGTACGAACACATGCCAAA
758	GQ03909_C14.1:1214	recycled	GQ03909_C14	0.25	2	Y	LG01	136.394	CATGTCTGTACGTACTCTTCCTGGGGACCACAGTCTTCCTTTACAACAGG[A/T]TTTTCCAGAAGTTCCCTCAGCTATGGCTGATGCTGTAACAAGGGGTGGAG
759	GQ04003_D22.1:798	recycled	GQ04003_D22	0.17	1	Y	LG10	41.533	TATTGTTTAAGCAGATATGCAACAGATATCGGTATTCGAACTGATGTAGC[T/G]AAGGTACCAGTGGAGGAGTTGGCTATAAATCTTGGTTGGTCAACCAGTGG
760	GQ04005_B18.1:97	recycled	GQ04005_B18	0.42	1	Y	LG04	41.922	TGCATGAGCGATACGTGTATACCAGAAGAAAGGATGCTTGCTGATCCACG[A/C]AGATTATATGCTCCAGGACGGCTGTACCACATTGTGGAAAGAAAAATTTT
761	GQ04005_G08.1:147	recycled	GQ04005_G08	0.17	1	Y	LG01	11.139	AAGATTCAACAGTCCAAGATAAGCTAAAATAAGAAGAGAGCAGTGCCAAA[A/G]CCAGAATTCGAAAGATGCAGTGGATGGTCAGGAACCCCTCGAGTTTAGAT
762	GQ04005_K19.2:669	recycled	GQ04005_K19	0.17	1	Y	LG11	124.405	GATCTTGGCCTGGGAAGGGCTTTCACAGTTCCTATCAAGAAGTACACTCA[T/C]GAGATTGTGACCCTTTGGTACAGGGCTCCTGAAGTGCTGTTGGGGGCTAC
763	GQ04006_D10.4:569	recycled	GQ04006_D10	0.42	1	Y	LG04	87.677	CCTAGCCAATGGGATCTTGTTTCGGACAAGCAAATGATGCAGGAGGAACA[A/G]CCCCTCCAGGTTGCAAGGTGCACGAAGATCATTAATCCAAACACCGATGA
764	GQ04006_F21.4:119	recycled	GQ04006_F21	0.50	1	Y	LG03	78.592	TAATTGTCCTAAGTAAGAAGAATAGGTTTGGGGATTCCGAGTAAAGTAAA[T/C]GAAGTATGTTGGATGAATGAATCATCCCCGTGATTCTGACTACCGGGCAG
765	GQ04006_P08.1:121	recycled	GQ04006_P08	0.50	1	Y	LG06	57.965	GTAAACTGATAAGCAGAATCTCTTCCGTGGCGTTCTATAGAGCCTGAGCC[A/G]AGGAATGGCGGAAGAACGGTAAATTTTCGTTCACAATGTGAAAGGAATTA
766	GQ04009_D24.1:208	recycled	GQ04009_D24	0.25	1	Y	LG01	158.27	AGGGTGACTTCTAGCAGAGAGCTACCCCCTTGCCTAGTCTGTGCGGCGAA[T/C]AATTATACGGATCGACTCGTTCCGCCGAGCAATCTCTTCTCGATCCAATC
767	GQ04009_J10.1:449	recycled	GQ04009_J10	0.30	1	Y	LG01	81.001	GCTTTAGTGAAACCCGATAAGGCCAGAGGAGTTGAAGACTTCTTGTTGCG[T/C]GGTGCCCAAACGGGCCAGATAACTGAGAAGGTGTCTGAAGAGAGGCTCAT
768	GQ04011_A09.1:335	recycled	GQ04011_A09	0.33	1	Y	LG08	34.212	GCAGAATGGAGCGCTGGCAGCGTGCTTCGGGGCTGGGGCTGAATCCTTCC[T/C]ACCAAATTAAAGACATTCTTGAAAGGGCTGGCGGAATGCCCAACTGCCTC
770	GQ04013_D12.2:113	recycled	GQ04013_D12	0.33	1	Y	LG07	68.027	AGATCTCCCTGCTGCGAGAATGTTCATACTAATAACAAAGGCGCCTGGAC[A/G]AAAGAAGAAGACGAGCGCCTCATCGCGCACATTGAAGCCCACGGCGAGAG
771	GQ04103_D18.1:598	recycled	GQ04103_D18	0.25	1	Y	LG07	159.412	CGCGACTGGATCCATCCACTAAAGAAGAAGGTTGAGGATGCCATTGAACA[A/G]ACTATTCAGTGGCTTGATCAAAACCAGCTTGCCAAGGCCGATGAGTTGGA
773	GQ04106_A18.1:404	recycled	GQ04106_A18	0.42	1	Y	LG03	91.163	CTGTAACGCCAACTGCCTCGGAGCNCGGAGCAGAATCGACCCAGCTGGAA[T/C]CCGAGGAAACAGCAAAACCCAAGGAAGAAGCAGTCCAAACTCCCAAAGAA
775	pa08pg04705a	recycled	GQ03316_I04	0.33	1	Y	LG12	64.347	TGATAACCAGTCTGAATAATTCGAGGTAAGTCTCGTGCCTGAGCAGACGC[A/C]AGTGCAGTTRGGGAAGATGTAAATAACTATGAAAAGATTTAAACACCACA
776	paP02202-4	recycled	GQ02902_H23	0.25	1	Y	LG02	168.096	AGTTGGCCCGTGTTCCTCAGAATAGGAGTTGTTTAGCCCACTTTACTCGT[A/G]TTTCAYTCGATTMCGCCTCCGATCCAAATCTTATCTTATCATCCCGTTCA
777	paP02779F1-1	recycled	GQ0168_D08	0.42	1	Y	LG02	144.213	GTGTACAAACCCTTGGCGAACTTTTTATTCAAAGTGCTGTCCTGCGTCGG[A/G]TATAGACGGTTGGTGAAGGAGCTGCANTGCCCGATGCCGATGGTGTGCCC
778	PGLM1-0193	recycled	GQ03801_J10	0.33	1	N	NA	NA	TGGTTTGGTTTGGTCTGGATCTGTTTTGTTTGTGTGGAGGATGGGACCGA[T/C]GGCAACATCCTGCATTAATGAACAGAGCAGAATTTTTGCCTTTGTTATGG
779	PGLM1-0420	recycled	GQ0256_F18	0.42	1	Y	LG03	79.565	TKCCTATATATATTTATAGATAGAAGATGTATTTCTGGATTTAGCAGAAT[A/C]GCTGCTGAGACTCTGTAGTGTTGTGTGAACTGGGATCTTGCTTGTTCTGT
780	PGLM1-0548	recycled	GQ03301_H17	0.25	1	N	NA	NA	CTCATAGCTGCATTAGCAGTTTCCAATGCAACTGGCATGGTTGCTTCTGC[A/G]AGTCATGATAAGTGTGTAAAGTTGTGGAANNNNNNNNNNNNNNNNNNNNN
781	PGLM1-0552	recycled	GQ0049_C16	0.42	2	Y	LG08	149.756	GTAYCTGTTTTGCAGCTTCGACATGTAATGATAAACTTGGGGGAGAAACT[C/G]ACTGAAGAAGAGGTTGAGCTCATGATAAAGGAAGCCGACACTGATGGAGA
782	PGLM1-0960	recycled	GQ04106_J07	0.50	1	Y	LG02	127.816	CTCTGCAAAGATTGTGAAAGTAGGCTTGATGTTTGTCCCTTGTGCCGGTC[A/G]TTTAAAAGTGATAGCATGCAGATCTATATGTCATGAATTGCCACTGTGAA
784	PGLM2-0079	recycled	GQ03415_G15	0.50	1	Y	LG11	80.344	GCAGTGAATCAGTTCAAAACCCCCAGATGCATCTCTACTAACCAGGCACT[A/G]CTTGACATCCTCAACAAAAATACAATCCAAACTTGTTTCAGCACACTTTT
786	PGLM2-0148	recycled	GQ04101_O05	0.17	1	Y	LG05	107.646	CTCTCAGATGCAAAATCTAGTGCATCCTGCCCAATCAGCCATGATAAGCC[A/G]CATTGAAGAGCATTACGAATCTTAAAACGCAAAAGTATTTGGTTCCTGAA
788	PGLM2-0359	recycled	GQ02812_E08	0.33	2	Y	LG11	107.816	GGGGACACCCATGACTGCCCACATAGGCATTGGGGCAGATTTGCCATTGG[C/G]TAGATAGATCCCCACTGGCAAAAGCCCGATTCAAACCAGGTTCCAAAAGT
789	PGLM2-0391	recycled	GQ03120_G19	0.17	1	Y	LG09	24.382	GCTCTCTTCATATTATACCTGCGAGTGACATAAACATACGTACCCCCGCC[T/G]GCAAAACCGACTCCAAACAGTACAACGACCAACGCAATGGCTGCCTTGGC
790	PGLM2-0690	recycled	GQ03710_C04	0.42	1	Y	LG08	119.401	TGACCTTCACTGACAACTGGTCCCAGTCTGCAACCTTTTTCAAAGGGATC[A/C]GAAATTTTTATACTTTTAGTCCAATTTACAAGTTTCTTAATGAACTCATC
792	PGLM2-1046	recycled	GQ03702_D23	0.42	1	Y	LG10	62.674	NNNNNNNNNNNNNNNNNNNNNNNCATCGAGGTTGGATTCTCCAGGCTTGG[A/G]GCTCGGATGACTATGAGCAGGACTATCAAATTATATCGGTTGCCGGAGAC
797	WS0322_L08.1:663	recycled	WS0322_L08	0.17	1	Y	LG05	45.5	CAGATGAAGTTAGAGCTAAGCTTGTTCAATGTTGGCACGTCCTTTAAATA[A/G]CAGTTCTTTGGATGCTTTAGTTTCTTCGCCTTCACGCATTCTGTCGCGAG
799	08pg07864j	recycled	GQ0166_A11	0.17	1	Y	LG06	93.631	CGACGTTCAAGAAAAGGTATATTCATAATCTTTATGTATTTCTAGATAGT[T/G]TACTGTGTATATCTACCTTTCCGAAAGGTTCTGTGTCGAGCAGCGCTATA
800	08pg08398a	recycled	GQ03812_D11	0.25	1	Y	LG05	83.91	AAATTCAAGGAAATAATGGAAATTAGAACTTCGGGCCACCAGCCGGGAGA[A/G]GATTTGCACAATATCGAAACCGCTAATTTCGCAGAAGATTTGGAGATGTT
801	08Pg11788b	recycled	GQ02904_I05	0.50	1	Y	LG10	17.728	ATGATTTTGTAATTTAGGAATTAAATGTAGACTGATTAGGGCATAATGTC[T/G]AGTGCGCGGTATTTGTTATAATCAGCTCCTGTCACATGTAGCTTTTTGGA
802	08Pg14898f	recycled	GQ03814_D13	0.17	1	Y	LG06	78.496	TCTCATCTGATAGGCTGGCTGTGCTTGATTTGCTTTTGCAGTGAATAGTA[A/C]CCCAAGTATCTGCACTACAGGCCAAGTAGGTCATTGCAGACGTATATTTT
804	GCAT_2.0_GQ0014.B3.r_K24_EPB_02	recycled	GQ03239_L13	0.17	1	Y	LG07	74.9	ATTTAGGGACTCAGAAAAAGGAATTCACAGCCCCAGGCATGACAAAGGTT[T/G]GAATTGCAAGCTGTTGTCGTTGAAACTTGGCCTGGTTTTAATCATYTGCG
805	GCAT_2.0_GQ0015.BR_K18_EPB_01	recycled	GQ02829_F04	0.33	1	N	NA	NA	AGTGTACAGCAGGTATGTAAACATATCAATAACTGTATACAACCAGAAAT[T/G]CTTTATGCTGTCCAATTATGCAGAAGGTTTGACCATTGCACTTGCATTTG
806	GCAT_2.0_GQ0015.BR_M13_EPB_02	recycled	GQ03814_N11	0.42	1	N	NA	NA	ACATTGTGCCCRTGATTGTAGGACCTGTCTCATACTTTCTCTTGTCTAAA[A/C]CCTCAAAGGGCGTGGCAAAGACCTTCAATCTTCTTTCTCTTATTAATGCA
807	GCAT_2.0_GQ0021.B3.r_E11_EPB_06	recycled	GQ03002_I14	0.33	1	Y	LG06	117.403	TTGCTGGTACTGGTGCTCATGGTCATGATTTCTTATCAATCCAGCTTCCA[T/C]GACTCCTGGTTCCCTATGTTTACCCGAGGCTAGTGTTTATGCTCCTTACC
808	GCAT_2.0_GQ0033.B3.r_E14_EPB_01	recycled	GQ0065_O06	0.33	1	Y	LG07	153.989	TTTTTCTTTTTGTTTATTGATTGCAGGCTAACAACTCATGCAGTTATGGA[A/G]CCTTTCATCATAGCTACTCACAGACAACTGAGTAAAATGCATCCGCTATA
811	GCAT_2.0_GQ00411.B3_E17_EPB_05	recycled	GQ00411_E17	0.25	1	N	NA	NA	GGCGATGATCACTAATGTGATTCGCAAGCAATCCAAATATGTTTGAAGTC[A/G]TGCCCAAAATATGGTCTCAAACAATGTCCAGTACCAATCATGTTAATCAA
812	GCAT_2.0_GQ0045.B3_H04_EPB_14	recycled	GQ03006_P17	0.50	1	Y	LG11	12.08	TCTTGCTGGTTGGTATTATTTGTTCTTATGCTCAGTACCAAGGTTGGTGT[T/C]ACTGTCATCATGATTGCTGCTTGGTATTCTTGTGACATGAGTTTATTTGA
813	GCAT_2.0_GQ0062.B3.r_P16_EPB_03	recycled	GQ03614_A02	0.17	1	Y	LG07	136.293	CATCTTTTGAAGTATTTTWTTTAACGGCGGTTTCATATCTGATCTCTCCG[T/G]TTCAAACCTGTGGAGATGATTAGAGACCGTTGTCAGTCTATATTCATCGA
814	GCAT_2.0_GQ0072.B3.r_D05_EPB_08	recycled	GQ03808_E12	0.25	1	Y	LG08	30.425	GGTATGGTAAAATAAATCAGAGTANGATGGATTTCTGTATATAAATTTGT[A/G]TGATTAGGTAACTAGCACAAGGCGATCACCTAAAGTTGTCTAAGTAGGAT
815	GCAT_2.0_GQ0168.B3_N08_EPB_13	recycled	GQ03714_L10	0.17	1	Y	LG05	5.969	GGTAGCAGCTGTACCAATTCTTCTTTTTCATCGCCACTCTATGCTAACTA[A/C]CTGAGCGAAGATATACAAGSAAAACACTTACCTTAATACAAAAATCCCTT
816	GCAT_2.0_GQ0192.B3.r_N11_EPB_02	recycled	GQ03504_D04	0.25	1	Y	LG07	117.423	GCAGCAGAAATTAAAGTATGTATCGGCCAGCGTTGAGTTGAGAGACAAAT[A/G]TGAAGGCATATATGAATTTTCTTTGTTGATGTAATCTCTATTTCTTGCAT
817	GCAT_2.0_GQ0206.B3_O14_EPB_01	recycled	GQ03606_H09	0.25	1	N	NA	NA	GACGACGTATGAATCTTCAATGGGGTCTCATTCCATTTAGACTGGACTTA[T/G]CAGATGATATGGAGAGCAACATCMATCGAACTTTTGCTTTACTAAAAGCC
818	GQ0015_B03.1:311	recycled	GQ0015_B03	0.25	1	N	NA	NA	ACATATTGGAAATTAATTTTGATCACTGCAGTGATTTGAGGGAACTACCA[T/G]TCAAACTGTGCAACTTAACTTCCCTGCAGAGGTTGTCTGTCACTAATTGC
820	GQ0015_F18.1:656	recycled	GQ0015_F18	0.25	1	Y	LG12	117.65	AACGATTACTGCAATGCATGGCGAATGTTTCAGCACAGCACCTGTTAATC[A/G]ACCATTGGATCGAAGGCCAAAGACTAAAATCAGTCCAGCATTGTGTGGTT
821	GQ0015_O08.1:360	recycled	GQ0015_O08	0.17	1	Y	LG07	56.525	AGGCAGTGAAGACAGGAGCTTATGAGGCTTAATGGGCAAATAAAAAAAGG[A/C]ATTTTAACTTGCTAGTCGATGAATGTGGAGGTCAAGCTTCACTTCATTGT
823	GQ0023_K14.1:260	recycled	GQ0023_K14	0.33	1	Y	LG08	116.931	ACCTGAACATCTGTAGCAGGTTGTTTCAGTAGACTTAGGGATAGATGGGG[T/C]TCACACCTCCATCAGATTCAAGGGGACATCACCGACATGAAGATCATGTT
827	GQ0031_F03.1:957	recycled	GQ0031_F03	0.42	1	N	NA	NA	TTCTCAGAGGAGAAAGTCATCGGTGTCCGAAGATAATAAGAACGAACACA[T/C]GTGCCCGCGTTGCCTAGAGGATAGGAAACCGGAGAACGAAAAGAAACCGG
828	GQ0033_B24.1:600	recycled	GQ0033_B24	0.25	2	N	NA	NA	AGAAAGGGATCGTCTTGGGTCTACTACTGTGCTAAATGCAGTTATTATCT[C/G]GACACAGTCTGCGCCAAAACGGCCATCAACGGCCTCCATGCTCAGGGCAT
829	GQ0035_O16.1:732	recycled	GQ0035_O16	0.17	1	Y	LG07	66.433	CGAAGAGCGTCCCGACCTCAATCTTGATTTGTGCATTTGACACTTGCAGT[A/G]AATCTCTCGTCCCAAATCACAGTTAAACTGAGAGGCCAAATTTGCCGAAA
830	GQ0041_N23.1:115	recycled	GQ0041_N23	0.42	1	Y	LG05	142.34	AAGAGGCAGTAGACATTGTCAGGTCGTTTTGCACAGAAGAAAAGCAAGGA[A/G]CTATTAGCCCTCCTGAACTTTTCGGAGAAGGAGAAGCATGGAACGAGAAT
831	GQ00410_B09.1:456	recycled	GQ00410_B09	0.42	1	Y	LG04	90.906	TGCAGGAAGGGATTTTTAAGACTCCATGTGATGAGGAACTGCTCAATGCT[T/C]TGCCTATTGAGAGTTATACTGCCAGGGTTGCTTTCTTGACTCCGAAATAT
832	GQ00410_I07.1:220	recycled	GQ00410_I07	0.17	1	Y	LG11	82.384	AATTGCATGGTTTCGCTAGTGGAGATGCCATCTCCTTTACCTGCAATATC[A/G]CAGCGTAAGCGTATTATGTGCCCTACATGTAGACACTGTACGGATTTTGG
838	GQ0043_A12.1:421	recycled	GQ0043_A12	0.17	1	Y	LG10	19.984	ATGTTCAAGATTGATGCTGCTGATTACATGATGTCCATCTGTGGGAGTGC[T/C]GCATTAAGGGAGCTCTCTTCACCGGGGAAGAGTGGAAGCGTGTTCTACCT
841	GQ0044_K16.2:2214	recycled	GQ0044_K16	0.40	1	Y	LG07	39.14	AGTAGCAAGTTAACATCATGTGATGACATCCGCTATAGGGATGTATCTTC[T/G]ATTCTCAAAGCAGCTGCCTAGAAGAGCACCTATAGGTTTTCACGACTGTT
842	GQ0049_A10.2:1418	recycled	GQ0049_A10	0.30	1	N	NA	NA	ATGGTGTTTGTGGTTAACGATGGACCTGGCCCGCGTTTGAGTCTCGAGTC[T/G]CCTCCTAGAGATCTTCCTCTATGCTGAGAAGAGGACGATTCCATACATAC
843	GQ0049_H12.1:267	recycled	GQ0049_H12	0.17	1	Y	LG05	109.317	TGGGGCCTTTCAATACTTGCAGCAGTAATGTCCTTTAGCTACGCAACAGT[A/G]GGATTTGGCCTCGGCATGGCGAAAGTTATTGAAAATGGAAAGATTAAAGG
844	GQ0049_H20.1:861	recycled	GQ0049_H20	0.40	1	N	NA	NA	CCCCAGGAAGCTCATTGACAGAAAAAAAATGTCATGGATTATGTAGCCAA[A/G]CAGGTAGCACCATTTAAAAGGTTGCATAGAATAAATTTTGTGGACTCTAT
845	GQ0061_F20.1:442	recycled	GQ0061_F20	0.33	1	Y	LG07	63.643	CCGGGAAACGATGCCCCCCATTTCATGATGGAAGTAATACAGAATGATTC[T/C]TCTAATTTCATTCTCTTGCTGGACCTGTTACCCAGGAAGGACCTTGTCTT
846	GQ0063_G13.1:429	recycled	GQ0063_G13	0.25	1	Y	LG03	158.051	CCCTCATTTATGGAAGGATGTTTGGCTGCCCTCTGCTGCTGTTGTCTGCT[A/C]GATGCATGCTTTTGAGCCTGATCATACCAGAAAATAAGCTCCTCAAGTGT
847	GQ0064_A20.2:798	recycled	GQ0064_A20	0.25	1	N	NA	NA	GTTTCATGGGATGCAGTGAATGCTCGCTTTGGTCGTGCACAAGCTTTTGC[A/G]AACTTAAGAGAACCAATTATTCCAGAGCTTTGAGCAGCTGCTTTCCCGAT
848	GQ0066_M02.1:288	recycled	GQ0066_M02	0.50	1	Y	LG05	103.833	TCAGCACTCATCCCACCTTCTTTCTTATTGCCATCCTTAACTTCTGCAGT[A/C]CCTTGAGAAAGACCACGAAAATTTGCCGGCATCTTTGTAGCTGCTCTAAC
849	GQ0067_B12.1:582	recycled	GQ0067_B12	0.20	1	Y	LG01	167.002	TCTTCTGTAGAAGTGAGGGCCAAACAGATAAAAGTTACAGGCTCTCGCGG[T/C]ACTCTCACCAGAAATTTCAAGCATCTGAATCTCGATTTTCAGCTCATGGA
851	GQ0069_I08.1:424	recycled	GQ0069_I08	0.25	2	N	NA	NA	TTACTATTCCGTTCCCACATAACTGGAATCGGAATTAAAGGAAAGCTTGA[A/T]CGTTTTTTAGGTGGGTATCCATCGACAGAGTGAGCTATAGACATATACAT
852	GQ0073_O20.1:242	recycled	GQ0073_O20	0.25	1	Y	LG03	4.597	GGTGCACATTGATATACAGATTGCAAAGAGGACGACCATGATGTTGTCAG[T/G]AGGGGAGGAGGAAGAGGAAGAGCATGAGAAGAAGATAAGGCCGGCATGGC
853	GQ0083_E11.1:183	recycled	GQ0083_E11	0.33	1	N	NA	NA	TTCTATATCCGTGAAAGACCCAAGGTTCAGGGTGCAGTGATTTACAGTCC[A/G]CTAATCAAAAAGACTGAGGATTTGGCATTCCTAGAGACAGACGAGGGGCT
856	GQ01303_O11.1:274	recycled	GQ01303_O11	0.42	1	Y	LG07	104.437	CACCTCCTCCCTTCATACTCGTTGTCGAAAGATTACAAAGTTGTCCGGCT[T/G]GCAATCTCATTCATTTTTCACTCGAATTCAGAGCCCGGATGCTCTGTAGA
857	GQ01306_P15.1:82	recycled	GQ01306_P15	0.50	1	Y	LG06	125.453	GGATCACTGGTTCCACCTGAGCTCTTGCTAGACTTTACAGAAAATTCAAA[T/C]ACGGCCAAGCCAAATGCTAGCGTTGGATTGACAGCGGGCAGTACTCAACT
859	GQ01310_M10.1:497	recycled	GQ01310_M10	0.17	1	N	NA	NA	CAAAACAGATGGGTTAATGGGTTTGCTTGAGGAAAGCATGTGGTTGCAGC[T/C]ACAATCGGTGTCAAATAGAAATTGGGAAAAAACAAGAAAATAATGTAATC
860	GQ0133_J15.1:435	recycled	GQ0133_J15	0.17	1	N	NA	NA	ATCTCCAAGTTTAAGGATGTAGGGCTCACACAAAAAGATTTGGTGGCACT[T/C]TCAGGTGCCCATACAATAGGAAAGGCACGCTGTGCAACATTCAGCGCCAG
861	GQ0134_M10.1:144	recycled	GQ0134_M10	0.50	1	N	NA	NA	TTTACGGCCTCAAACGTCTGCCAAATTCTTCCACATAGTGATCCTGTCTA[T/C]GATTGCTGCAAACATGTCCATGTCCTCCTCGGCGACTGCTCATGTTATTC
862	GQ0161_P09.2:500	recycled	GQ0161_P09	0.33	1	Y	LG04	38.319	ATGTAAGCGTGGCAGGGAAACTGGAGGGCATTGCTAAAGCTCCATATAAA[A/G]ACATTTGTCTCTCAAATGTTAACATTACCATGGCCAAGTCCAAAAATGAT
863	GQ0163_A18.1:150	recycled	GQ0163_A18	0.17	1	Y	LG01	122.808	TTGTCACGTACAGTACAGGTTCCTTCAGCTACCGCCATGAAACTGTGCCT[A/C]CGTCGTGTTACAGTGAAGATTTTTTGACAATGATAGAACGTCGAGCAATG
865	GQ0165_B09.1:91	recycled	GQ0165_B09	0.33	1	Y	LG09	33.513	GTAGCTAATCATAGCAGGGCGCCTGAGAATTCTTCCCTGCGAATCGAAGA[T/C]TCAATTTCTCTCATGGCTGATTAGCACCGATTTAAGCAGAGCGTCGTATG
866	GQ0165_B14.2:1357	recycled	GQ0165_B14	0.33	1	Y	LG02	120.406	GCTAGGTTTCCTAACGAAACAATGTATCCCATACCTGATCATATGACTGT[A/G]CTTCTGCGACAGTCTAATAAACATGAGCAGCAAGGAGATTATGCCTCAAA
867	GQ0165_C21.1:205	recycled	GQ0165_C21	0.17	1	N	NA	NA	AACACGTGGAAATCAAACTGGAGGTTCAGAGAACCTAAAAGGAAGAGATC[T/C]CAATTTTCTTTCACTGGAGTCAGTTTCATCTTTGCATGATAACCCTCTAT
868	GQ0165_E09.1:610	recycled	GQ0165_E09	0.50	1	Y	LG01	130.653	AACTAGAAACTGAGAGAACAGTCCGCCGTGTTCTATCTTGCAATTTTTCC[A/G]AGACAATTATAGTGGAACATGTAACATGCCATTTCTTGAAAGGCCAGGTC
871	GQ0167_A12.1:858	recycled	GQ0167_A12	0.30	1	Y	LG01	128.349	TTCGTTAAGCTCTTGTAAAGGTTTTTTTCTGGTTTGTGATTGTTATTTTG[T/C]TACCTCCCCTTTTCCACTACAAACATTGTAAAATGCCACGGCCAAAGGGT
872	GQ0167_B14.2:1331	recycled	GQ0167_B14	0.17	1	Y	LG07	86.509	CTAAAGTATTGACTTGCCCGGTTGCTGCAATTTGCCGATGCTCCCAGATT[T/C]AGTTGGGAATTTAACCAAGCTCCAAAGTATTGACCTGGACGGGTTCTCCA
873	GQ0167_C04.2:880	recycled	GQ0167_C04	0.33	1	Y	LG08	63.304	ACACTTAAGTTCAAGCCTGAGAAGGGTGTAAAGCTTTTGGGATTTACAGA[T/C]GCATCAAGCATTCCAAGGCACTCCTATATGAAAGATACAAGTATTTTAAT
874	GQ0167_M11.1:152	recycled	GQ0167_M11	0.33	1	Y	LG06	14.548	GAGTTTTTGCAGCTTCCATTGCTCTATTTTCATGGCGAACCAGAAAGGAG[A/G]AGCCAAAGTCGAGTTCTGCGGCTGCTGCGGTAACTTCATATTCTTTTTCT
875	GQ0168_F16.1:449	recycled	GQ0168_F16	0.20	1	Y	LG07	13.175	CCAAGTCTATAGGGCAGCTAAAGCATCTCGAACAGATTGTTATTCATTCC[A/G]TGCTTAATTTGGAAAAATTGCCGGAAGAATTTTGTCTTCTGCATTCATTG
876	GQ0168_L19.1:692	recycled	GQ0168_L19	0.17	1	Y	LG12	2.09	AGAAAACTTGATATGAGGGAGTGTTCTCATGTCAGGCAAATTCCTTCGTC[A/G]GCTGGTGACTTGAAGCCTCGGATTCAGCGTGTCATCTGTTGTGAGCAGAT
877	GQ0168_N02.1:856	recycled	GQ0168_N02	0.17	1	Y	LG03	19.135	GTAGTATAGGCAGGTACCCGGATTGCTAAATACGCAAACCGATTAAGTAG[T/C]TGAGCGCCATTGTCGTTGCCAGATTTGGCTGCGAGGTAAAGTGGGCAAGG
878	GQ0173_B10.1:1108	recycled	GQ0173_B10	0.33	1	Y	LG12	117.534	TTTCTCCACTCCTGCCAAATCATGACCTACTACGTACTGTACTGCAATTT[T/C]CATGTGCAGCTCTGTACAGATTTGGACTAATATAGCTCTCTACAACGTCG
879	GQ0174_O15.1:1011	recycled	GQ0174_O15	0.17	2	Y	LG03	139.737	TCTCTTTTACATATGAAGGCATATCTATAGACAAAATATCCCAAAAACAA[A/T]CAGCAGAGAATGAGTATCGCCCTCCAGTGAAAAATATGCCAACCCAACAA
880	GQ0176_C06.1:613	recycled	GQ0176_C06	0.42	1	Y	LG02	45.038	CTGATGTTGTCTAAATCCGGGACATTGTTAAGCCAATCTTTGTCGATGAC[A/G]TGATCAGTAGCCTTTGAAGCATTAATAGCAAGAGTTTGACAGCTTGAAAC
883	GQ0188_A08.1:410	recycled	GQ0188_A08	0.17	1	N	NA	NA	CCCGCTCTTGAAGGATGAACGTACGCTATAGTTTTTGTTATTCTCTGTTC[T/C]TCAAACAGACAATGTATATTGTTTTTAATCTGTTCTTTTCCTTTCTGTTT
884	GQ0192_I10.1:59	recycled	GQ0192_I10	0.25	1	Y	LG05	148.347	ATATAGGGATCTAAAACCTATTTTGTTAGGTCTTGTGTTTGGCCTTTACG[T/C]CGGGTCAGCTAAGCTGTATTTTTTAGATTTCCAGGGAAACAACCTGTAAA
885	GQ0193_D20.1:908	recycled	GQ0193_D20	0.25	1	Y	LG04	37.295	CGCAGATATATGGGTGGAGAACAGTATTACTACAATAATGGAGTTCCCAG[A/G]CAAACTGCAGCAGATGGCACCCGGTTCACTTCCATGTTTAGCGATGAGAA
886	GQ0193_O20.1:630	recycled	GQ0193_O20	0.17	1	Y	LG12	15.944	GAGTTGTTCTAAAGCACGTGTGACTTTCACAACTGTTGTCTTCATGGAAA[A/C]ACCTGTGGGTGTGAATGCATCATGCTTGATGGTCTTCAGTCCTGATCACT
887	GQ0195_E02.1:1073	recycled	GQ0195_E02	0.40	1	N	NA	NA	AAAGCTAGGGTTTATTGGTTTCTGCCTCAATGGCCATTAACATTAAGGGA[T/G]TGCGTAAATGTATTAGTCATAAAGCTGCTGCAGAACTTTGGTCAGCCCGG
889	GQ0196_O05.1:280	recycled	GQ0196_O05	0.17	1	Y	LG03	113.936	GATGAGCGTGGGCACTCGGGCAAACCCTTGGGATATCGATAGACATCCTG[A/G]CAATAGTCGTAAGTCATGTAGTTTTTCCGGACAAAGTCAAGGGTTTGTTG
890	GQ0197_A18.1:827	recycled	GQ0197_A18	0.33	1	Y	LG12	3.865	GTAATGTTGTATTGTTGCTGGATCGTTTCAGTTCCTAATTAACAGGGGGA[T/G]ACAACAGAGCGAGCTTTGCAAGCTTTGGGTGCTAATTGATAGGGAGAGAT
891	GQ0197_G20.1:1032	recycled	GQ0197_G20	0.17	1	Y	LG08	116.061	CCAGACAAACCTAGACGAACGAATAACCCTAAACCCTAAATAAAAATCCC[A/C]TTTGCATGGATATCGGACAAAGGAGGTTCTTTGCGGGATTTAGGGTAACT
892	GQ0197_O05.1:554	recycled	GQ0197_O05	0.50	1	N	NA	NA	ACAGATTTTGTAGTATCCCGGAGCACATTCTCAAGCCTGGCAATCGCAAA[T/G]AAGGGCCCTCGGCTTCTCAAGAGTGGAATTATAGATATCGAATACAAAAG
893	GQ0198_D11.1:102	recycled	GQ0198_D11	0.17	1	N	NA	NA	GGCCCTGTAGGCCCCCATGGTCAGGCATCGTGTGGAAAATGCTTGAAGGT[A/G]ACTAACAGAGGCACTGGAGCTTCTGTGATAGCGAGAATTGTTGATCAGTG
894	GQ0198_K15.1:115	recycled	GQ0198_K15	0.40	1	N	NA	NA	TATACGGCCATCCCATATCCACGGCCACCAGACTGGTTCTTTGCTGTTTG[A/C]ATGAGAAGAAAGTTGAATATGATTTCGTCCTCGTCGAGCTCTCTGCTGGT
895	GQ0201_C16.1:213	recycled	GQ0201_C16	0.17	1	Y	LG02	108.664	GACGAACCTTCCTTGTCTGATCCCCAGAAGAGGCTCAATTCATGCTTAGA[A/G]AAGATCCTTGTTACAGCCTTTCCTGTAATCCCCAACAGCCAAGTGATAGA
896	GQ0201_C19.2:1572	recycled	GQ0201_C19	0.17	1	N	NA	NA	GCTGCGATGCCAAGACAAATCCCACTCTTCGCGTTTCCTATGTTGAGGTT[A/G]CCCAATTGCCTGTAGAGATCGTTGCCTACCGTAAGCTAGCATATTTGATT
897	GQ0201_I17.1:162	recycled	GQ0201_I17	0.38	1	Y	LG05	67.534	CTCTGGATTTCTGGTGTTGTTCATGGCCTTGGATTGCTGTTTTGCTCATG[T/C]TGGCAATGGCCAGAAGCAGATTTTGAATCAGATCTCGCGAAGTTTGCTTG
898	GQ0201_O02.1:1364	recycled	GQ0201_O02	0.17	1	Y	LG08	119.181	TTATTTTCTTCAACCCCGAGTACAGGGGTTTTAAACTGATGGGATGTAAG[T/G]GAAGGTTCCACTTTATAACAATTCTATGACTTCATTGGCAAAAGAAGAGT
899	GQ02010_E21.2:1388	recycled	GQ02010_E21	0.33	1	Y	LG05	96.059	AATTACTACTCAGGTTTCTAAACAGAACAATAGGGAAATGCTTGAGAGGT[T/C]GCTTGCTAAGATGGAATGTACCAGCTTTTTTAATTTGGGCAGATTTGGAC
900	GQ02010_N21.1:826	recycled	GQ02010_N21	0.33	1	Y	LG02	149.562	TAGACAAAAGGCAGCAACAGAACTGACTGTCGGAAGAACATTAGGTGGCA[T/C]GGTTCTGCCCCTAGTATGCATATCTTGGAGGAATCCAGATATTGCAGCAT
901	GQ02011_C07.1:985	recycled	GQ02011_C07	0.33	1	Y	LG01	0.682	GCATGTGTATGCTCTAAAACTTCCTGAATCTTCAGCGTTCAGGGAATCAA[A/G]TGAAAGAATTCATGTTCACAGATTTCAATAGCACTCTAGGACTCATGTTC
902	GQ02011_J07.1:899	recycled	GQ02011_J07	0.17	1	Y	LG11	46.631	TATTTAACGGATAAGCTGAGGCAGCATTATCTGGATGGAAATGCCTCACC[T/C]TCTTCCTTTTATGGGGGAAGAGATGGAATGGAGTATGAACCAACTCAGTC
903	GQ02012_L04.1:1471	recycled	GQ02012_L04	0.42	1	Y	LG08	118.956	TTGGTTTCTGGTGGATGCTCTTTACTCCGACACATTTAAGCAGCTTATTG[T/G]ACAAACGAAATCCATATGTAGCAAGAGGCAAGGTTAAGAGCAAAAACAAG
905	GQ02013_D03.1:164	recycled	GQ02013_D03	0.33	1	Y	LG09	110.164	ATGCTGTGCCCGGATTTGATAGACCAGTTCTTAACTGAATTTGTTTTGGT[A/G]CTCCAACTTCCATCTTCTATGCTCCTGGAACTTGCTCGCTTTTATCGAGC
906	GQ0202_G07.1:863	recycled	GQ0202_G07	0.50	1	Y	LG05	36.183	CATGTTTTCCAAGCTTTGAGGGTTTCATCTGTTCTTACCTGAGTCCCTAC[T/C]TATTTTAAAGCATGAACTGTCGTAGATTCATTTTAGTTCCTGTAAAATGT
907	GQ0202_I09.1:149	recycled	GQ0202_I09	0.25	2	Y	LG01	139.21	AGATGAACAAGAGGAAGAAATGAAAGCAGCATGGGGCAAAGGAAAAAAAC[A/T]GTGTCGTAATGCTGATAATAATGAATACGAGATCCAATTTAGCAATGAAG
909	GQ0204_G04.1:1552	recycled	GQ0204_G04	0.17	1	Y	LG08	43.849	CACCACCATAAAAAGCTACCCATGCTTTTCAACCTTCTCAGATTCAGGCT[T/G]CTAACACCACCATAAAAAGCTGCTCATGCTGTTCAACCTTCTCAGATTCA
910	GQ0205_F01.1:179	recycled	GQ0205_F01	0.17	1	Y	LG11	8.784	ACATCATATTGTCTGAGGAGATTGCTTTTCTCAGCATTTGAGCAAAGGCT[A/G]GATATTGCAAAATCTGCGTTGAGCAAAGGCTGGGAATTGCAAAATCTGGT
912	GQ0207_I07.1:41	recycled	GQ0207_I07	0.25	1	Y	LG06	8.277	NNNNNNNNNNAACGGCTCTTCCTGTGTCTCTGCCTCCCCAATCTATGGGT[T/C]TGGTTTCCACAGGTTTGCAGCTCGCATATGATGATAGCAGTAGATTGAAT
914	GQ0207_L11.1:367	recycled	GQ0207_L11	0.25	1	N	NA	NA	TAGTAGAAAAGGTTTCAGTTTTTCTCTGCTCTGTTCTAATTTCTTAGATC[T/C]GTCTCTGCTAAATATGTATTGGATTATTGAGCCCAGTGGATCGGGCCAAG
915	GQ0207_N02.1:156	recycled	GQ0207_N02	0.25	1	Y	LG05	82.543	ATTAATGGTCCATGGTGGCCATTTTGTTTATTGGGTGAAGGGAAAGAGGA[T/C]CTGGTCACGAGATTGTTGATGAATGGATGAAAACGATGTCATGAAGAACC
917	GQ0208_A13.1:1406	recycled	GQ0208_A13	0.25	1	Y	LG07	105.931	ATGCAATGCTGCAGGTGATAATTCTAGAGGATCTCATTATTTGCCCTCTT[T/C]TCTTTGTATTTGTCTCTAGTGGACAGTAATGGTGTTTTTGAATCATTACA
918	GQ0208_F05.1:247	recycled	GQ0208_F05	0.17	1	Y	LG03	33.887	CTTTCTCAGTGTAGCATGGTAACAAATTCCAATTCAGCCAACTGAGAAGC[T/C]AATTAAGTACCATGTTGATTCATTTTTTATGTCATTTCAGATAAGAATAA
919	GQ0221_E04.1:816	recycled	GQ0221_E04	0.25	1	Y	LG02	53.896	ATTGGAGCATCTGGTGCTGTCTTTGGACTATTTGCTGTTAGTGTTCTTGT[A/C]AAGATCAGTTGGGATTGGAGAAAGATTCTAGAAGTCCTTATACTTGGCCA
920	GQ0221_I24.1:290	recycled	GQ0221_I24	0.17	1	N	NA	NA	TCCACCTTCAGCTTTCTGCCGCCCTCCATGAGCTGAAAATCGAGATTCAG[A/G]TGCTTGAAATTTCTGGTGAGAGTGCCGCGAGAGCCTGTAACTTTTATCTG
921	GQ0224_E23.1:1103	recycled	GQ0224_E23	0.25	2	Y	LG04	137.722	TATGTTTGTTCACAACATTGCAGTCTTGGATTCGAATACAGTCTTGAAAT[C/G]CTGACAGGTTTACTAGTCAGTCTTGTTCACATTTGACAGGAATCCGCCAT
922	GQ0227_C24.1:590	recycled	GQ0227_C24	0.17	1	Y	LG05	40.245	AAAGCTGGAAGAGGACTTCCAGATCTCTGAAGAGATTCATAAGCTTTTGT[A/G]CGTCTCCATAAGTGAGTTAGGTTGGATATTATGTGCATCTGATAAATGGA
924	GQ02510_D02.1:1025	recycled	GQ02510_D02	0.25	1	Y	LG06	73.051	AGTATTTCTGTAAGAAGGCTTGTATGAGAAGTATGAGCACATGTGACACT[A/G]CTTCAATGGCAATTGTTTCTGGAACTGTACTTGCAAATGGTAGTGAGCAA
926	GQ02510_G12.1:783	recycled	GQ02510_G12	0.17	1	Y	LG10	72.249	AACTGGTGATCATCGTCCGACATTGCTCCCCTTCCTCTTCTCAATAACAA[T/C]ACAGTCAATTCTCAACCAAAACCAGACCAGACCAGACGCCACCAGCAGAA
927	GQ0252_P15.1:302	recycled	GQ0252_P15	0.50	1	N	NA	NA	GCGCATGAACTCTTGGCTGTTCCAACTCCTAGACTTTCACTAGGATGATT[T/G]TATGTTGTCCTTATATCTAGTTAACAGATTAGAGATGGTTGATGGATAGT
928	GQ0255_E23.2:812	recycled	GQ0255_E23	0.17	1	Y	LG06	3.053	ATAAGCATTATTGGTTTAGCATTACTCCAGGTGAAGCCTCCGTCTGTGGA[T/C]TCTGCCATGCAAATCTTGCCAATTTGCTCTGTTGCTCGAAGCAAGATACG
929	GQ0256_H05.1:1108	recycled	GQ0256_H05	0.42	1	Y	LG01	24.489	TAAGCAAAACAGATGGATGTAGGAGTTTTACCTCTATATGGATGGATAAG[T/G]AAACTGGAGGTTGAATTCACTTCTGCAAAGTGTTGCTTCAAGTCTAGTTG
931	GQ0258_K20.1:90	recycled	GQ0258_K20	0.38	1	Y	LG02	12.47	TTCCGTCACTTTGTCCGAAAATTCTCCAAACATCTAGCGGCAACATACGC[A/G]AGAGAAATGCTGATTGTTACTGTAGCAGTCCCTATTGCAGCTACATTGAC
932	GQ0259_P18.1:845	recycled	GQ0259_P18	0.25	1	Y	LG08	73.431	AAAGGGATGCTAAGAGAGAGGAGGCTAGATAGACTGGTTGATCCAGAACT[T/C]CAGAGCAATTACGAGGAAACAGAGGTGGAGGAACTTATTCAAGTTGCCTT
933	GQ02739_F07.1:481	recycled	GQ02739_F07	0.38	1	Y	LG09	0.731	GGTCTGGCTATACGAACAAAGCCTGGAATTTGGGAATATGTTAGTGTCAA[T/C]GCCAATGATCTTTCAATAGAGCAGATTACAGTACCAGAATACCTAAAACT
934	GQ02755_A01.1:701	recycled	GQ02755_A01	0.38	1	Y	LG05	56.104	CTGAAAAAACTGGGGATTGATGATCTGGTGCATTTTGATTTTATGGATCC[T/G]CCTGCTCCAGAGACTTTGATGCGTGCATTAGAGCTTTTGAACTATTTGGG
936	GQ02771_H01.1:677	recycled	GQ02771_H01	0.25	1	Y	LG08	125.76	GCTGAAATGGCTGCAAGGAGTGGAAAATCAACAAAGTCGACCCCATTGGC[T/C]GAAGCAAAGTTACGTGCCCAACAATTACGTTCCTTTTAAAGCAGGTTTAC
937	GQ02801_A11.1:1316	recycled	GQ02801_A11	0.25	1	Y	LG04	98.467	ATCAAGCTTATAATTAGCAACATTTGAAGAGTCATTGTACAACAAAATGA[T/C]GCCGCAGTCTTATATGCTTTAATGCTTCAACCGACACAAATATTCTCTCT
939	GQ02801_L07.1:618	recycled	GQ02801_L07	0.42	1	Y	LG03	34.004	TGATGACCCAGGCTGGTGTCTCAAGAGCTAAGGCTGTTAAAGCTTTGAAG[T/G]CTGCCGATGGAGATATTGTCACTGCCATTATGGACCTTACAACTTAGATG
940	GQ02802_N15.1:75	recycled	GQ02802_N15	0.33	1	Y	LG04	24.562	ACCAACTTCAACACCCAAATTCCTCTTGCTATCTCTTGGAACAAGAAGCC[A/G]ACAAGGAGACGTGCATTGACAGGACCATTGGCATCAACTGCTGTGGAAGA
942	GQ02803_C18.1:443	recycled	GQ02803_C18	0.25	1	Y	LG08	95.08	CAGAAAATGAAATTGAGAATTTGGAGAGACATTCTTACGATGATGACCAC[T/G]ATGATGACTGGGACAGTGATGAAGACACAGAGCTGGATGATGAAGAAGAA
944	GQ02803_N10.1:328	recycled	GQ02803_N10	0.17	1	Y	LG02	60.038	AGCGACGGAAGACTTTCAGTAGATTTCTTGGCACAGGCGTTGGGATTGCC[A/G]TTTATAAGTCCATTTTTGCAGTCAGTGGGGTCAAGGTTCGAACAAGGAGC
945	GQ02804_D19.1:402	recycled	GQ02804_D19	0.17	1	Y	LG06	84.236	TCCCAAAGCGCGATGTAATAAGCACGATAAAAAAGATAGCTCTTGGTCAG[A/G]CAGTTTATGGTCCTATCATTACCACTATATTTTTCTCTGCGAATGCTTAT
946	GQ02804_N05.1:576	recycled	GQ02804_N05	0.17	1	Y	LG07	172.844	CTGCAGTATGTGAGATACGTGGTGCTAATGACATTGTTTTGCTGTTCCTG[A/G]AGTCTGACTTTACCACCTTATTGGTTTAAGAGAGTCCACAATTTTGAGCA
948	GQ02805_H15.1:75	recycled	GQ02805_H15	0.50	1	Y	LG07	8.978	TAAACCTTTGGCTATAAACCCTTGTTCCTCTGCCTAGGGTTTTACTCAAG[T/C]ACTCGCAGTTCTGTAATCCCTGTAGCTTGATTCGTGTTTTCGTAGTCACT
949	GQ02806_F18.1:1258	recycled	GQ02806_F18	0.17	2	Y	LG05	85.321	TCCAAGCAAAATGTTTTTTCTTGATGGAGGCTTAGTGTAGAAGTATATTC[A/T]AGAGTTGCCAACCCATGATCTTTGCATGGGTAATAATTGCAGGGCTGAAA
950	GQ02806_M01.3:322	recycled	GQ02806_M01	0.33	1	Y	LG05	138.492	AAAGAGATGATGCTCTGCATCAAAAGGAGGAAGCTTGCCGAGGAAAAGAA[A/G]CAATTGCACAACAGTTAGATGAAGCTTTAAGATTGAAAGAAGATGCGATT
951	GQ02807_A06.1:988	recycled	GQ02807_A06	0.17	1	Y	LG11	130.933	GAGTTTTGGAACTGTTTCTGTCAGTTCATCTAACCGATTCAAGAGTGAAA[A/G]TGAGATCGCTGAGAAAGCTGCAGATAGAAGAAATTCATCAGAGGAGACTG
952	GQ02807_I09.2:1690	recycled	GQ02807_I09	0.42	1	Y	LG03	80.442	TTTGCATAGCTGATGTACTAAGAGCTCCTTGTAGCATATTATTTTTTGGC[T/G]TCCTGTGGCGATTGGAGGGAGCTGATGTGATCTTCACAACTAGTTTTATG
953	GQ02807_I17.1:522	recycled	GQ02807_I17	0.17	1	Y	LG06	28.559	ATGGCACAGGAAATAAGGGATAGATGGCACAGGAAAAGACTGAACCATCC[T/C]TAAGATGTGGGAAGCTCGCTGTTGATGATTAAAAAAAAGCGTGAATGGGA
954	GQ02807_O03.2:2031	recycled	GQ02807_O03	0.20	1	Y	LG07	6.472	TTTTCAATTTGTAGATTATGAAATATTATTCACAGGTTGGCAGGCTTTAC[A/G]CAGTTATCGTTTGGCCTCGCCGTGTATCATAGTTAGAGCACATTCATGTG
956	GQ02808_G20.1:385	recycled	GQ02808_G20	0.25	1	Y	LG06	164.347	TGTAAGGGATCACATGGTCCACTTCAGTATTTAGAGAGAGTTAAATTTCG[T/G]TGTTGGAGACTAGGCTTGGTGTTTTTCACTGCAGTGGGTTTTTATATGGC
957	GQ02808_J13.2:722	recycled	GQ02808_J13	0.33	1	N	NA	NA	GCCAGACAAGCATTTCTTCGGAGTTACCAGTTTTGTATCGAAGAAACCCT[T/G]AAAGATAAGCTGAAAAGGTCCGTTCGTAGGCTAAGCGAAGAATCCTTTGA
958	GQ02808_J19.1:526	recycled	GQ02808_J19	0.33	1	Y	LG12	29.044	AAGATCTTAGAAATGGTGAAGAATGATGGGCCTCTTGAGGGCCTTAAAGT[T/C]TGTGATGCAGGCTGTGGGACTGGAAGCTTATCGATTCCTTTGGCAATGGA
960	GQ02809_H19.1:144	recycled	GQ02809_H19	0.25	1	N	NA	NA	TCTTCTTCCGATGATGACATCGAAGAAAACCAGCCTGAACAAGAAGAACA[A/G]CACGGACAAGGCTCGAGCTCGCGACCTTCCAATCAGAGCCAGACAAGTTC
961	GQ02809_P14.1:922	recycled	GQ02809_P14	0.42	1	Y	LG11	135.305	TAATGTAATACCTCATGTCGCTTATGGCACAAAATATTGGTTTATGAATG[A/G]GGGAGTTTCCGAGAATAGTTTTCTCATTCTAGTGTTACCAGAGAAATTGG
962	GQ02810_E01.1:587	recycled	GQ02810_E01	0.42	1	Y	LG11	60.91	AAGTGAATTTCCATCTTTAAGGTCGACAACGTTGTCTGTATTTCCTTTAT[A/G]CAGGATTTTGGTTTTGTGCAGTCAGTGGAATCTTGCTAGTGTGACTTGTA
963	GQ02810_E09.1:524	recycled	GQ02810_E09	0.42	1	N	NA	NA	TTATTTCAGGATGGAGTGACCTATGGGTTGATAGAAATGCAGCTGGCCCT[T/C]GGGATTGAACACGTGGAGCTCAGATTACATAACCATCATAGAAAATGGAT
964	GQ02810_H12.1:495	recycled	GQ02810_H12	0.33	1	Y	LG05	43.43	CAAAGAGGCCATGACTTTTTCCTCGTTTCTGACATGGTAGTCTCAAAGAG[A/G]CCGTGACTTTTGCATTGTTCATTTCTGTAAGATGATGCTGATCTGGAGAC
965	GQ02810_J22.1:1109	recycled	GQ02810_J22	0.25	1	Y	LG11	132.93	CACCAATTTGCTCACTTTTGAAGCCCTGGCACTCTAGATTAAATGCCTAC[T/C]ATGAATGCGTTGAGAGACAATTTCAAATGATACATGTGCCCTTACATTAT
966	GQ02810_L01.1:1002	recycled	GQ02810_L01	0.17	2	N	NA	NA	ATTCTGAGAAGATAAAGATCATTGCAGGGAATGAAAGCTATAAGTGCCCA[A/T]CTGGGGCAAAGGTGGATCTGATCAGTAACATGAACTATCCAAGCATAGCC
967	GQ02811_B06.1:1209	recycled	GQ02811_B06	0.33	1	Y	LG01	169.823	TACCACCTTGATGGACAGGGATAGCTTCGTACAGAACCTCTATATATATC[A/G]TCGAAGAAGATGCGACATGTTTAGGCGACTGGTGTTCCATTGACTGTCAC
968	GQ02811_C05.1:1049	recycled	GQ02811_C05	0.25	1	Y	LG10	11.81	GAGGCGAGATTCGCTTCAATTGCCACGCCGTCAATTCTTGATTCAACTAG[T/C]AATGCCTCGGAATAGATTTTAGGCCCCACAGTCCTTGTATTAATAACTGG
969	GQ02811_C24.1:83	recycled	GQ02811_C24	0.25	1	Y	LG05	70.977	ACCACGGAGGAGCTCTGCGGGCGGNGGATTCAGCTGGGGGCCTTCTATCC[T/C]TTCAGCAGAGACCATTCCAATCTTCACAGCAAACGCCAGGAGCTTTATCT
970	GQ02811_J17.1:144	recycled	GQ02811_J17	0.25	1	Y	LG05	85.555	ATCCTGAGAGAGGAATGCTGCCCTGCTGCCAGAGCTACTTACGTTTCCTT[A/C]ACGGAATTACAGAAAGTCATCAATCTGCAATGGCAAACTCGTTGGCCTTA
971	GQ02811_N01.1:810	recycled	GQ02811_N01	0.17	1	Y	LG10	41.754	CAGGTTACTAACAATCCAGAGAATGATGGATGCATAAATGCTGTTTTACT[T/C]GTGTAATTTTGATGCATTCTTTTGTGGGAGAGATAGCTGTGTAACACTCG
973	GQ02812_E05.1:535	recycled	GQ02812_E05	0.30	1	Y	LG01	131.045	CTGTCGTGGTTGTCAACAAAAAGGTCTTTGAAGGCTAGAGAGGAGGGATT[A/C]GATCTTGTACCTTTCCATGGCTGAAGGAAGGATTCTGAGCTTTTGGCCTG
974	GQ02812_E06.2:1625	recycled	GQ02812_E06	0.42	1	Y	LG02	31.298	AGTATTCATTTGAATCATGAAAGTGAACGACAGCTGGGGCTGCACCTCAT[T/C]CAGTTTTCAGAGATTGTTGAAGATGCTTGCACAGACCTTTTGCCAAATAC
975	GQ02813_I09.1:399	recycled	GQ02813_I09	0.50	1	Y	LG06	79.296	TTCCCAAACTATCCGCAGTTGCTGGATAGCTGCCATCTTAACATATCTAA[T/C]ACCAGGGATGGAGTTATCCTTCCTGATTGTGTTCCTGATTCAAATCCAGC
976	GQ02813_K08.1:1313	recycled	GQ02813_K08	0.17	1	Y	LG06	96.03	GAGTGCTTGCAGCGAGGCTGAACTTAGGGTACACGTATAAAGTCAGGTCT[A/G]GTCAGGCTGAGGTTAAGCTTGCAGAGACACTACCATGTCTTAAGATCCTA
977	GQ02814_D20.1:475	recycled	GQ02814_D20	0.25	1	Y	LG05	40.08	GGACAAGGACCAGTGGCATCGGGTNGAGCGGTCAAGCGGGAGATTCATGA[A/G]GCAATTTCGGCTGCCGGAAAATGTGAATGCAGACGGCATATCTGCTAAAT
978	GQ02814_G18.1:1160	recycled	GQ02814_G18	0.25	1	Y	LG07	163.846	CTAAGCTATTGCGACATCTCCACTTGTGGTTCTTATCTAGGAGAGACCAG[A/C]TTCTTTTGAAGTTTTAAAATTGGCCGAAAGCCTGCAGTTTATTTGGCAGC
979	GQ02815_F23.1:665	recycled	GQ02815_F23	0.30	1	Y	LG08	157.506	GCTATTATATGGGATTTGGTATACGTTCCTGAGTATGTGCAGAGGCTTCA[T/C]GAACTCAAAATGCAAGAAATCAGGGTTTCTGAATTCGTTCCGGCCTTCAT
980	GQ02815_G02.1:55	recycled	GQ02815_G02	0.25	1	Y	LG02	28.564	CGAGGACCTGTAGGTCGAGGAAGAAGAGAAGAGAAGGAGAATGGAGATTG[A/G]GGGTGCTAAGAATTCCAAAACATGCAAGCGCTGCAAGACTTTATATGATC
982	GQ02816_J10.1:1382	recycled	GQ02816_J10	0.33	1	Y	LG03	78.349	CACTCCTGTACTACTGCATTGGAATTTTCTAGATATGCCTTTGTTCTTAT[A/C]GATATGTCAGAATCTTAGGGTATTGCTAAGCAATTGGTGCCAGGCAAGCT
984	GQ02816_M09.1:256	recycled	GQ02816_M09	0.25	1	Y	LG02	29.453	GGACTGGCACACCTCTGCAGTGTTCTGCCTCTGACCAATCTTCCTTCAAC[T/G]CATGCTTTGGAGGCTTAAGCGATGAATCCTGCAAGTATTCACAGTACCAG
987	GQ02819_A14.2:1565	recycled	GQ02819_A14	0.17	1	N	NA	NA	CTTCAAGCAGATGCTTTATCTGCAAAAAAACTGGCCATTGGGCTAACAAA[T/C]GTCCCAATAAGGGTTCTACAAAAAGCATTGCTGCTATTTGTGATACTACA
988	GQ02819_I16.2:756	recycled	GQ02819_I16	0.20	1	Y	LG08	6.564	ATTTATCTTATGGATGAAGAGAATCAAGAAATAAATGGTTCAAATGTTAG[A/C]ACAGAAAATTCCTCTTCTTTGGAGAACACTTCACTTGATCATGACCCAGA
989	GQ02819_O03.1:473	recycled	GQ02819_O03	0.25	1	Y	LG09	122.98	CCACCAAAAGGAAGAGAGTTTCTTAGTAGCATTGAACACATACTAGAACG[T/C]GAGCAAAACTGGGTTTGGTGGAAGCGTGATGGATGTTTGCCCTTGAAAAG
990	GQ02820_C10.1:98	recycled	GQ02820_C10	0.17	1	Y	LG02	63.453	GTGTATTACTCCCGCGTAATCATTGTCAGAGCAGATTATCTCGGTTCAGA[A/G]AAAAAGAGCAGATTATCGTAGACATTGCAATGGAGCTGCAGCGCACGAGT
991	GQ02820_E23.3:652	recycled	GQ02820_E23	0.17	1	Y	LG08	57.247	GCAGACTGCGCTATTGGGTTCGGCAGGAATGCCATTGGAGGGCAGAATGG[A/C]AGAATCTATGTGGTCACAGATCCCAATGACTACAATGCGGTCAATCCCAG
992	GQ02820_M04.1:1030	recycled	GQ02820_M04	0.50	1	Y	LG02	50.111	CGTTACTGGCCTCTAACTAGAATAGGAAGTACAGTTCTTGAGGAAAGGGC[A/G]ACTTCATCATCAGAAGGGGCAGTAGCACCACCTCTGAAAGTTGAACAGTA
993	GQ02821_N07.1:507	recycled	GQ02821_N07	0.17	1	Y	LG07	3.587	GCCAAGGAGGGTCCTTATGAAACCTATGCTGGGAGTCCTGTAAGCAAGGG[A/C]ATATTTCAGCCAGACATGTGGGGAGTTACACCTTCAAATCGTTGGGATTG
994	GQ02822_M05.1:372	recycled	GQ02822_M05	0.17	1	Y	LG01	38.715	ACATTAGAGTTCGAGGAAAAGCTGCAGTGGGGTTGAACCCTAATATCAGA[T/C]TCTATAAGTATAAAATTGGTCAGCATTTTGGTCAGCATATTGATGAGAGT
995	GQ02823_D21.1:128	recycled	GQ02823_D21	0.17	1	Y	LG12	104.913	ACAAACACCGGAATTCTCCAATCAGATTGTCAATGGCTGTCTCTCTTACT[T/C]CACTGGGTGCAGGCCAGGCTTATGCAACAATTTCTGTTCAACTTAAAGAG
996	GQ02824_C21.1:849	recycled	GQ02824_C21	0.42	1	N	NA	NA	TGGTCTTCCTCACAGCCAGATTGGGCTGCAATTGCATTTGCCAACAAGCT[T/C]CAGATTCTGAGGGTTTAAAATGTTTGGGATGCTACTTCCGTTTCCAATTG
997	GQ02825_F01.1:494	recycled	GQ02825_F01	0.25	1	Y	LG01	138.919	ATGATGGGCTTTGCTATGAGGTACTAGTTGGTCATGAGCCTATTTTGATC[A/G]TTGAGGTTAAACTACTAGGATGATATGCTGCAGCAATAAGCTGTTGTGAA
998	GQ02825_L11.1:1111	recycled	GQ02825_L11	0.42	1	Y	LG08	151.548	GCATGATTGTCTGTATTGAATGGAAGTTAATATGAGCCTAAAGCTAAGTA[T/C]AGTTTTGGCTCGTGGTAAGTTTAGCTCTTTTGAGAGTTGGTCCTGAAAGG
999	GQ02826_B04.2:998	recycled	GQ02826_B04	0.17	1	Y	LG01	103.415	TTGTATACAGGCGAGCAGCATCACACAGTGACAAATTGCAATCTGATGAT[A/G]GGAATATCCACATTAAACACTTTAAGAACATTCCCATGGCAGACATGGAG
1000	GQ02826_D03.1:342	recycled	GQ02826_D03	0.17	1	N	NA	NA	GCCAAGTCAATGTTACGATTTCAAGTGACTACTCAAGCTTTACTCTCAAG[T/G]TTTTGTTATTAGCTAGTTTTCAGTGTTATATCGTTCGTTCTCAGCTATGC
1001	GQ02826_N02.2:868	recycled	GQ02826_N02	0.50	1	Y	LG05	55.384	AAAAGTGGTCTTTCTGGATGATGATGTAGTAGTTCAGAAAGACTTGACAC[A/C]ACTTTTCTCTATAAACTTGCATGGAAACGTGAATGGGGCAGTCGAAACCT
1002	GQ02827_K12.1:814	recycled	GQ02827_K12	0.42	1	Y	LG03	148.352	ACCCAATTGTTTCTTTTTGTCATACATGGTTTGCCAAGCATAGAAGGGAA[A/C]ATAGCTGGCTTATGTTCTCCAAAGGTGACAAGCAGGTGTCTCCTTTAACA
1003	GQ02828_J19.1:734	recycled	GQ02828_J19	0.33	1	Y	LG04	113.381	CTGCGGTGATTGAGATTGTGAACCAAGGCAAACTTGACATACCTTGGTTT[T/G]GATCTTTATCCGTGGGAATTGCCTCTTCACCATGGCAGTTTCAGTTCTGT
1005	GQ02829_L16.1:861	recycled	GQ02829_L16	0.25	2	Y	LG09	75.675	TATTATCTAGTATTATACTCTGTTAGTATTAACATGGCTGAGTTCAGTAG[C/G]AGATGATTCATAGCATAGCATGGCAGCTACCTTATGAAGAAAGGATAGAA
1006	GQ02830_E16.1:878	recycled	GQ02830_E16	0.50	1	N	NA	NA	GTAGATTTGAAGCTAATTATGCAATCCTATGTGGATTTGGTATTTATTAT[T/C]CAGCCTTCTGAGTAAGGCGGTAGCTTTGAAGCTAATTATGCAATCCTATG
1007	GQ02830_H02.4:1656	recycled	GQ02830_H02	0.25	1	Y	LG05	146.688	CTTGTGCTAACTTGTGACATATGAAATTATTCTGGCCCAAAATATCTTAA[T/C]TATGCAAAAGAAGTTGAACACGAGCACAGGACTGAGCAACTTCACCAAAA
1009	GQ02901_G01.3:1015	recycled	GQ02901_G01	0.25	1	N	NA	NA	CTCTATTACATATGTCCAATGCACACGCTTTTCACTCTTATGGTGTATGG[T/G]GCCCTTGGAATCTTCAACAGATACAATGAACGTGGATCAGTAATGGCATT
1010	GQ02901_N08.1:481	recycled	GQ02901_N08	0.25	1	Y	LG11	52.452	TCAAGGGCGCAATGGCTACAGCCTTAGTTATCAGCTGCCTTATCAAGAAG[A/G]GGCATCTCTTGCAGACATCTTTGGTCATTTGGAAAAGAACAGAGAAAAAG
1011	GQ02902_H13.2:850	recycled	GQ02902_H13	0.25	1	Y	LG02	169.991	CGATTACAAGAAATCGGTCATAGCAAAAGCCGGGGAGTCCATGTCGGAGC[T/C]GATGTCGAAGGATCTGCTCACCTCTTTCATATGCAAATTATCGGACGGCA
1012	GQ02902_K15.1:623	recycled	GQ02902_K15	0.17	1	N	NA	NA	GCTGAGAAGGGTAATTGGCAAGACATTTATTACAAGGACGATAAGTTGAA[A/G]TCAAATCTTGACAACAGCAAAGACCCAATGGCAGGCATCATGGATCTGAT
1013	GQ02903_C20.2:69	recycled	GQ02903_C20	0.40	1	N	NA	NA	TCTCTCTTTTAAAGTGCCACGATCTAAAAGCATTCACTCGTGAACAGGCC[A/G]GCGATTTACAGACGTGGCTCAGCGCTTCAATCACCAACCAGGACACCTGC
1014	GQ02903_I03.1:314	recycled	GQ02903_I03	0.25	1	Y	LG07	180.505	GAAAGGGACCAGGTAGCCAGACTTTTAAAAGAAGCAGAAAATGATAAATA[T/C]GCCTTAGTTCAAATTCGATCAGAAGTGGAGGTTGAGAAGAAAGCATTAGC
1015	GQ02904_G05.1:253	recycled	GQ02904_G05	0.25	1	N	NA	NA	GAAGATATACTGTGAAGCCAATCCTGATTTCTTGTTGGCTAGCAGAAATG[A/G]AAGTGTTGTCATGGTACCGGCAAATGAATCAGACCCAAGTCAGCAATGGA
1016	GQ02904_H13.1:1015	recycled	GQ02904_H13	0.42	1	Y	LG06	129.019	GAAAGGTGGGGAGAATGGTCTGTTATGCAGAATTCATTGCGGATTTTGAT[A/C]CTGTCCATTGGTTTTCACTCTGTAAATTGGCGTAAAGATACATAAAGGTA
1018	GQ02904_M22.2:1637	recycled	GQ02904_M22	0.17	2	Y	LG07	41.986	TTACTATCACTAGACAGGAACCTTATTAGCTTTGCTTTTCTCCAAATCCT[C/G]TACACATTGAAGCTTTAATGGTCACCAACGGCAATGGAGTTTTTTTGCCT
1019	GQ02904_O20.4:1944	recycled	GQ02904_O20	0.42	1	Y	LG08	124.439	TTTCTGCATGTGTGTTTCTGCAAAGCCATGCATCTAGTCCTCTGAGATTG[T/C]TTTTCCTTGGAGATGAAGGAGATTTGTATTATGTAATATGAGTTTACTGT
1022	GQ02905_M23.1:660	recycled	GQ02905_M23	0.17	1	N	NA	NA	GTATTTCAGGTCTTCCTGTCACTGACAAGGATCTCAAGTGCATTGGAGTC[A/G]TCTCCAAGAAGGACAAAGCAAAAGCTCCCAAAGGGCTAAAATCAACTGTT
1023	GQ02905_P07.1:63	recycled	GQ02905_P07	0.42	1	Y	LG06	96.895	CGAACAATACACACATTTCTATATCTGGGATTTTCGTCTCCTCTGCCGGA[A/G]CAGCACCTCTGGAGCAACCCTTCCTTNGGCAACATAGGGAGAAGGCAGGA
1025	GQ02906_C19.1:396	recycled	GQ02906_C19	0.50	1	Y	LG04	0.543	GTTGCAGATGAATGCAAAAAGGTTTTCCTGGAGTTGCAGAGGAAGAAAGT[T/G]CATCGCTATATTATTTTCAAGATCGAGGAAAAGACTAAACAAGTAGTGGT
1026	GQ02906_I24.1:1099	recycled	GQ02906_I24	0.17	1	N	NA	NA	AAAGCCGAGGTTGAGGGTAAGGCTGAAGAATAGGTTAATGGTTATGGAAG[A/G]CGAATAAATATATCTATGGATCATCTGAGGGTGCGTTTTTATGTAGGAAA
1027	GQ02906_M17.2:505	recycled	GQ02906_M17	0.50	1	Y	LG03	119.426	GATCACACTGTGTATACGAAGCATGACATGCAAAGAATATTGGGTTCTGG[T/C]GTTTTATCCCCATTGGGCTTCAGAGGTCATAGTTGCAGGTCATTTGGGTA
1029	GQ02907_A02.1:930	recycled	GQ02907_A02	0.33	1	Y	LG08	142.563	GGATTGCTGCAGAATTCCTACGCATTTGTGGGAAGATGCCTCTGATTTCC[A/G]AAGAATTTGTACCATTTGATGCCCTATTCTGTTGTAGGCTCGAGCAAGCT
1030	GQ02907_H19.1:164	recycled	GQ02907_H19	0.40	1	Y	LG03	81.129	AGATTCCGGGCTGACAATCCAGGCGTGTGGTTCATGCACTGTCACTTGGA[A/G]GCTCACACATCTTGGGGATTGAAAATGGCATGGATTGTGAAGAACGGAAA
1031	GQ02907_J13.1:706	recycled	GQ02907_J13	0.42	1	Y	LG04	96.978	AGAGTTTCTGATGAGTACAACAGTGTCAGGGGAATCATTATTTTATTTTT[T/C]ATCCATCCGAAACTTGCTGCACCAGTGGAATGATTGGTGATTCTATTCTT
1032	GQ02907_K21.1:300	recycled	GQ02907_K21	0.33	1	Y	LG07	185.834	AAGAAATCCTCTCGTCAGATAATAGAGAGGTACTACTCTCGCATGACACT[T/C]GACTTCCATACCAACAAGAAAATTGTTGAGGAAGTCGCCATTATTCCTTC
1033	GQ02907_K23.1:336	recycled	GQ02907_K23	0.33	1	Y	LG01	112.234	AAGGTGAAGACTACATCTCCAAAGAAGTACTGTGTACGACCCAATACAGG[T/C]GTCATCCCACCTCAGTCTACATGTGATGTGACAGTCACCATGCAAGCTCA
1034	GQ02907_L24.1:229	recycled	GQ02907_L24	0.25	1	Y	LG08	145.736	CTGCAATAGCATGGCAGCAAAGGCATGGTGTGTAATTTTGGGACAGTGAT[T/C]TGTTGATATATAGATGCAGGGATTCAATAGGATCCTTACATGGTAAGATC
1035	GQ02907_N09.1:53	recycled	GQ02907_N09	0.30	1	Y	LG02	2.867	TGATATAAACAATGGGCAAACTCGTTGAAAAGCAGAATAGAGGACCAGGA[A/G]AGCGTTATCCACTTTCTCCCATCATCTCGATAGATATTGGAACATGGAGA
1036	GQ02908_L17.1:1029	recycled	GQ02908_L17	0.50	2	Y	LG01	31.105	TGAGGGAAAAGATTGGTTCCTTGTCTAACAAGGTATAATGCCTTCTGTAA[A/T]AGGCATTCTTGTCGGCAAACTTTATCCTTGGCTTAGAACACATTTGGCTG
1037	GQ02908_O10.1:959	recycled	GQ02908_O10	0.25	1	Y	LG04	87.843	TTGATGATTGAAAACCCTTCAAGGGCAAACGGTCACATTTTCAATGTTGG[T/C]AATCCTAATAATGAAGTCACTGTCAAGCAGCTGGCAGAAATGATGACTGA
1038	GQ02908_P12.4:1284	recycled	GQ02908_P12	0.42	1	N	NA	NA	ATGTGCGTGTTCCCCATTGCAATTGGAGGTTACTGGGCTTATGGAGATTT[T/G]ATGACTGCGGGAGGAATTTTGAATGCTTTGTATACCAATCACAACCAGGA
1040	GQ03001_M12.1:965	recycled	GQ03001_M12	0.33	1	N	NA	NA	TTCCTGTCCATCCGTGATCTGTGAGCATTGATGATAGTAACAGTACGTGC[T/G]TGTTGTGTGTTTTTTATTACTAATGTGCATGTGTTAAAGGAGAGGATCAA
1041	GQ03002_I09.1:1006	recycled	GQ03002_I09	0.17	1	Y	LG01	166.152	TAAATTTCCGGAGGATGTATAATCCTGGCTGAGTTTTATGTTGCTGCTGT[A/G]TATGGACAGTAAAAGCCTTTGGAATCTCTTTGGAGGATGGCTGTTTATGA
1042	GQ03002_L22.1:186	recycled	GQ03002_L22	0.33	1	Y	LG10	78.845	AAGCATTTCGTTCCGCGGGTTGGAGGAGGAATTTGATTTTTCAAGTGGAA[T/C]CGACTCCGGATCTTCAACGACATAAATCACACGCGCTTTTACCGGCCAAA
1044	GQ03004_E17.1:795	recycled	GQ03004_E17	0.25	1	Y	LG02	7.967	AAGGATGCTGTAAGAGTCATTCAAAATGTTAGCAAGAAAATTCCTGATTC[A/G]GTGAATTTCAGTGTCATAGCCCTTTCAAAGAAAACCTGAGCCTGTACCAT
1045	GQ03005_A21.1:1228	recycled	GQ03005_A21	0.42	1	Y	LG05	72.168	TTAGGTATATTTCAGAGATAGCAGATATGTACCTATTCTGACTCTGTTTT[A/C]AGTTTTTATAGTTACATGGATTTCCTCCTCAACGCCATTGGCCTGTGTAA
1046	GQ03005_C20.1:115	recycled	GQ03005_C20	0.42	1	Y	LG05	15.359	GGCAACGTTCCTTCATCTTCATCGGCAACACTTGTTTAGACGAAACCTGA[T/C]CGCAATTAAAATATTTGCAGGGAGACATTTGGATCACAACATCCAAGTCT
1047	GQ03006_I04.1:877	recycled	GQ03006_I04	0.42	1	N	NA	NA	TCAGTGTACCTGGGAATCACCTTGGTATCACTCCTAGTGACATGCTCAAG[T/C]ACGTTGTTCCCTACTTAGAAGAAGATGCAGTTATCCGTGAAATGGCTCAG
1048	GQ03007_C13.1:158	recycled	GQ03007_C13	0.25	1	Y	LG04	32.528	AATGGTTACAAGGCGGGTGCTCTGAAAGAAGGAATGAAACGCGGCTATGT[A/G]AAGGAATGTGACTATGTAGCCATCTTCGATGCAGATTTCCAGCCAGAACC
1049	GQ03007_G11.3:2089	recycled	GQ03007_G11	0.33	1	Y	LG09	18.963	TTTTCTTTACTCGTTGATCGTCCACTTGGGGGTTCAAGCATTTTTGATGG[A/G]GAGCTAGAGTTGATGCTTCATAGGCGACTGCTCCATGATGACGGTAGGGG
1050	GQ03008_E13.2:345	recycled	GQ03008_E13	0.33	1	Y	LG02	40.646	ACAATTACTCTTGAGGTTGAGAGCTCAGATACCATCAACAATGTAAAGGC[T/C]AAAATTCAGGATAAAGAGGGAATTCCCCCAGATCAGCAGAGGTTGATCTT
1051	GQ03009_F08.2:1227	recycled	GQ03009_F08	0.17	1	N	NA	NA	ACGTTTTGTGAATCCTTCTGGCTTCCCAGCTTGTACCTAGTAGTATGTTA[A/G]TGTCCACTTGTACAGCATAGGGCATTTGTTCATAGAAATGTAATTTGTAT
1052	GQ03009_H06.1:183	recycled	GQ03009_H06	0.42	1	Y	LG05	142.152	TAAAGTCTATTCAGTGAGAATTATCAGGTCTCTGCAAAAATGTGTTGTGG[T/C]ACTATCTGTAAGGTGTGTTCATGCCTTATTTTTCTGGCTGTTCTGATAGG
1053	GQ03009_N15.1:946	recycled	GQ03009_N15	0.17	2	Y	LG08	154.88	GGTGATAATTTTGATGATATGAAAGAAGCCGAGAACCTGGAGATGGATAC[A/T]GATGACAAAGACCCTGAAGATGAGCAAGGTGAGGATATTGATAAAGTCAA
1055	GQ03010_J16.1:553	recycled	GQ03010_J16	0.33	1	Y	LG11	62.716	CACGCTTTGTGTATAACAGCGATGACGAACTGGAGGCATGTGAAGAAACA[A/G]ATGCCGCAAAGTCTCAGTCAGTTTCTCCGAGCGTTACGCGTCTCACTGGC
1056	GQ03010_K19.1:205	recycled	GQ03010_K19	0.33	1	Y	LG07	20.051	GATATCTTCTGTATTGACCCAGCTTTCTGAAATTTGTGCTCCTGCTTTTG[T/G]GGAATATGATGTTCAGAATGAAGCAAATGGAGATTCCAGTATAATACCTG
1058	GQ03010_M21.1:757	recycled	GQ03010_M21	0.25	1	Y	LG05	58.058	GCAAAAAAACGCACAAATGTCATACCTATTATTGAAGATGCCAGATATCC[T/C]GTTCGTTACAGGATGCTTGTCGGTATGGTTGATGTTATTTTTGCTGATGT
1059	GQ03011_A15.1:198	recycled	GQ03011_A15	0.33	1	N	NA	NA	CAGGCCTGTCTGTTTGTTGTTGCAGGTATTTGTTGTAAGCCATTTAGCAC[A/G]ACCAAGATCCGTTAATATCATACTGCGAGCATCCACAACAACCCAAATAC
1060	GQ03012_L13.1:1178	recycled	GQ03012_L13	0.33	1	Y	LG09	117.895	GAGTCAAGACGCTTTACTGCCAGAAATAATAGATTAACAAAAAGATCCTC[T/C]GTTCATGATGGGGAACACCACCTTGTAGATGATATTATGGTCCGAAAGGC
1061	GQ03012_O05.1:92	recycled	GQ03012_O05	0.25	1	Y	LG03	91.171	ATTTCTTTATCAGCGTGTATAAAGATCCCGAATTCCTAGAACATGGCCAG[T/C]GTTGAGGTTGCTAGCGCGCCAGCTGAATTAATTGCACGCGAAGAACAAGT
1063	GQ03101_B16.1:599	recycled	GQ03101_B16	0.17	1	Y	LG09	138.844	CTGAGGGAGGGAGAAAACGGCTCAAGGAATCCGAGTCAACAAAGTCAATG[T/C]CACTCTTTGATGTACCAAGTGCTTTTTCTCAGTCTCAGGGCGTACCTTAG
1065	GQ03101_C18.1:144	recycled	GQ03101_C18	0.42	1	Y	LG04	64.096	GACAGTGAAAAGGAAAAAGAAAGGAAGTATGAAGAAGGGGTCGGGGATGA[T/C]GAAAGTCACATGGAGAAGATTAATGGCATGACAGCAACGGAAAATAGCGC
1066	GQ03101_D02.2:1488	recycled	GQ03101_D02	0.42	1	Y	LG08	33.829	TTTCAGGTGGTGAACCAATATGAGATTAACTGCGATTTTACTGGTCTAGC[T/G]GTGATAACAGAACAAAATGCATCACAGGGTTCTTGCAAATTTCCAATAGG
1067	GQ03101_J17.1:132	recycled	GQ03101_J17	0.33	1	Y	LG02	84.454	GGCAAGGAGGAGACCTGAACCAACAAATTGAAAGCTGCTTACGAATATGC[T/C]CTGTTCAGTCAATTAGGATGTCTGTGCTGTTTTATATGCAGACAGCCCCT
1069	GQ03102_C18.1:814	recycled	GQ03102_C18	0.17	1	Y	LG08	80.871	GAGCATCTACAGACATCCTAGGTGCCCTGAATGCATGTGTAACATAGAAA[T/C]TTCCCAAACAGAAAGAAATGTACAGTAGTATGATTCATATTGATTTCCCC
1070	GQ03102_N20.1:623	recycled	GQ03102_N20	0.25	1	Y	LG11	74.44	TTTGAACACATTCTAAAGGTTCAGCTCGTTCCACCTGAAAAGATTCACCC[A/G]CAGCTATGGAATGGATCAAATCGCAAGTTCAAGCCATTAAAGTGGCAGAG
1071	GQ03102_O06.1:578	recycled	GQ03102_O06	0.25	1	Y	LG07	194.181	GGAAATATGAAGAAAGTTTGTTGGAATGATGGCTTGGCTATGACATCCGA[A/G]CCACGGATGTGCCTACATTGGAGAGTTCAACCCAATGCATCATTGGATTG
1072	GQ03103_D21.1:913	recycled	GQ03103_D21	0.42	1	Y	LG03	86.627	ATTGACAGCCTTTCCTGCACAATTCAAGTAAAAAATGCAGTGTGACTTGG[A/G]ATTTTTGACAGAATGTTTATATTCTANAGCTTTTAGACATCACTGCATTA
1073	GQ03103_H24.1:437	recycled	GQ03103_H24	0.17	1	Y	LG06	157.588	CCCTCATAATGATCCGCCATCAAGGGAAGAAGTGCAAGAGATGATGCAGA[T/C]TGTTGATCTCAACTTGGATGGACAACTTGATCGAGAAGAGTTTACACAGT
1074	GQ03103_I04.1:484	recycled	GQ03103_I04	0.50	1	Y	LG03	44.548	GATGAACTAGGATTTGCCGATTCTGTTTCAGTGGAAGAAATTGGCGGTGT[T/G]AGAGTAACTATTGTGAAAAATGAAGAAGGTGGAAACTTGGTGTCAACAGT
1076	GQ03104_H16.1:718	recycled	GQ03104_H16	0.42	1	Y	LG07	84.226	GAAGAGTATCATGAGTTGGTTGACAAGGATCCAAGATTGGTGGTGGAGAT[T/C]TACGAATCCTATCTATCCAAACAAGTTAATACTGCCGCAAAGGAGGCTAC
1077	GQ03104_J01.1:666	recycled	GQ03104_J01	0.17	1	N	NA	NA	TTGCAGATGGTTATGCTACCTTCTCAGAAGGTTGCGTCTAAAGTTCAGCC[A/C]CTTGAAAATTATACTGAATCTTGGAANTTGAATTCTGGTAGTTGTATTTA
1078	GQ03105_E20.1:452	recycled	GQ03105_E20	0.25	1	Y	LG01	129.771	GCTTATGATCAGGTTATACATGATGTAGACCTGCAGAAATTACCTGTCAG[A/G]TTTGCGATGGACAGAGCAGGGCTAGTTGGAGCAGATGGTCCAACTCATTG
1080	GQ03105_M09.1:604	recycled	GQ03105_M09	0.25	1	Y	LG02	77.007	ATGACATCTCATCTGCAATTCCAGTGAGTGAGACCATGGAAATGGTGGGT[T/C]TGAATAACCTCAAGCACAGGAAATGGCACATACAGAAATGCAGTGGCAAG
1081	GQ03105_P12.4:1288	recycled	GQ03105_P12	0.40	1	Y	LG04	42.862	TGCTAGTGGTAGTTTTTGTGGCACTCATAGTATTTTCCTTTGTGGCTACA[A/G]TCAAACTGAGTCAAAATCGTCAGATTCCACCTCAGTATGTTGACCTCAGT
1082	GQ03106_F13.1:250	recycled	GQ03106_F13	0.42	1	Y	LG10	50.253	TTGAGAGGTCTTGGGATCGAATCTGAGTAGAAAGAAATCTGAATTGGAAA[A/G]CATCTGAGGATTGAAAAAAGAATGAGTACAGCCATGGCGTCTGTCTCTCC
1083	GQ03108_B05.1:1445	recycled	GQ03108_B05	0.17	2	N	NA	NA	TTCCTTCCAGTGTATCTACTGATGTATGTATAAGCCCGTTTTCCATGATT[C/G]TCCAAGAAAACTGTGCCAAAGAGGGGCATTGATGATTTTAGAAAATACTA
1085	GQ03108_J19.1:153	recycled	GQ03108_J19	0.20	1	N	NA	NA	ATTCTGTGAAAATTAAGTTTGAAGGTTTAACAGAGCGTATGCTGAATGGG[A/G]TCAGCACGTTTACCAAATTAAACCCTGCTTTGGCGTCTATGCTAATCTAT
1086	GQ03108_M05.1:899	recycled	GQ03108_M05	0.42	1	N	NA	NA	GGTTTGACAAGAAGACCAAGGCAGGAGATGCAGCTAAGAAGAAGAAGTGA[T/C]GAGTCTTTGCAGTTAATTCTAATAGGAGGTTTTTGATACATTTATTTCAG
1087	GQ03109_K02.1:591	recycled	GQ03109_K02	0.42	1	Y	LG01	100.047	AGTTTCCTGAGATCAGCAAGGCCCTTCGCTAAATGGTTTAGAAATCAGCT[T/C]GGCACATTCAGAAAATTTCCATGCCTTTTACAAGGACAATTGATGAATTT
1088	GQ03109_L13.1:340	recycled	GQ03109_L13	0.42	1	Y	LG05	11.494	TTCTTCAATGGTGGGAAGCTCTGGATCCTTGGGATTGGGAATAGAGCAGG[A/G]TTGTTCATATCTCCAAGTGGGAAATGGGGCTAAAATTGCCAAGCTTGTCA
1089	GQ03110_A15.1:792	recycled	GQ03110_A15	0.40	1	Y	LG08	44.043	AGGGATGTCAAAGATCGTAGCGGAAGCAAAAAACTTTTTGGTAAAAAGGG[T/G]AAAGGTTCTGGATATGACCCCATGAACTCGGGGGCGAGTGAAGCCAGTGT
1090	GQ03110_B02.1:194	recycled	GQ03110_B02	0.33	1	N	NA	NA	TGCATGGTCTATCTCGTGAACCTCCATTAAAACTATCACCCAGTGCTGTG[T/G]ATTTCTTCAGTCCTGATATAGTTAATTCCTCTCCTCCTCTTCATTCTGCT
1091	GQ03110_G04.1:347	recycled	GQ03110_G04	0.17	1	Y	LG03	157.339	TTATCTGGCACCATTCCATCCAGTTTCAAGAATCTAACTCTTCTGTCTTA[T/C]TTAGATCTCAGTGATAATCACCTGAATGGCACGGTTCCGGCATATATTGG
1093	GQ03110_O10.1:278	recycled	GQ03110_O10	0.25	1	Y	LG07	45.024	CCACACAGGAAGAATCTGAGAATACAAAGGGAGCCCAATACAAATATGAC[A/C]ACGGATATCCTGCTGTTAGGGACAAAACCGAGCAGGCCTCGAAGCGATAT
1094	GQ03111_J03.2:1617	recycled	GQ03111_J03	0.17	1	N	NA	NA	ATCATCTCAAGGATGCTGACTGCAGCTCAGAGTTGGGATTGGGTTATCCT[T/G]TTGCTACTCTTTTGAGCTTTGGAAGCATAGGCTGTTGGAATCAGGATCTG
1096	GQ03111_N15.1:241	recycled	GQ03111_N15	0.42	1	Y	LG12	116.193	ATATATACCAGATCAGAGATCTTATTCGGGGGGAATTTGTACGCAATGGG[A/G]GTTGATTTTGAATCTGTGACAGAGGCAACCTCGGGAGCCATAGGAGGGCT
1097	GQ03111_N19.2:1602	recycled	GQ03111_N19	0.50	1	Y	LG12	106.04	CCAACACTCAGTGAAGCTGTTAAAGAAGCTGCCATGGCAACATATGACAA[A/G]CCTATCCACATTTAGTATAGCGGATATTTTTTTTGAAAGTAGCTATCATA
1099	GQ03112_H13.1:635	recycled	GQ03112_H13	0.25	1	Y	LG02	72.752	CAGCAAGCAAATGCAGACCAATTTCCATTTGCATCATGCCCAAGGAGCTT[T/C]GATGAAGGAATCTCAGACAGTACTGGTAAAGGCTCAGAAAGTTCCCACTG
1101	GQ03113_I19.1:145	recycled	GQ03113_I19	0.33	1	Y	LG07	59.605	GCCTAACTGAATCTTGTGGCATTGCAACAATCATATTTCCAAAAGAAAGG[A/G]ATGGTCACTTTGGATCGGCAGGCACATTAGTTCCAGGACTTGAAGCAAAA
1102	GQ03113_O17.1:1087	recycled	GQ03113_O17	0.50	2	Y	LG06	54.234	ACTAATAGTTAATTCTATATCAAANTGGTTATAGGATTCCATATTTGGAG[A/T]AATGTCATCCGTACAAATCACCGCCATCGACAGTTGAGGAAAGTTCCAAG
1103	GQ03115_F07.1:1385	recycled	GQ03115_F07	0.17	1	Y	LG07	113.39	GTGGAGAAGATTGTTTTTCTCTCTCATGTTTATCTCGAGAATTGTAGGAT[A/G]GTCCACAGGCTGCATGAGCTCTGGTTTTGGATTTCGTATTTGGTAATCAA
1104	GQ03115_H04.1:786	recycled	GQ03115_H04	0.42	1	Y	LG11	72.045	TTCTGCAAGAAATGCATAGTACGTGCCATTGAAGTTTACAAGCAATGTCC[A/G]TCATGTCGTAAGAAGCTCACAATGAAAAGTATTCATCGGATCTACATTTC
1105	GQ03115_J15.1:417	recycled	GQ03115_J15	0.33	1	N	NA	NA	AGTAAACTCTGGTCTATCATAGATGTGGATCTGTTAAACTCTTCTACAAA[T/C]ACAAATACTGATGACCCGGTCACCTATCTGTGGCCTATACCTAAAAAGTC
1107	GQ03116_N02.2:264	recycled	GQ03116_N02	0.17	1	Y	LG04	96.477	ATCATGGGAAAAGTTGAAGGACAGGGTGAATCTTGGCATGGCCATGTTAC[T/C]GCAGTGACTGTAGCACCTGAATATCGGAGGCAGCAGCTCGCCAAAAAACT
1108	GQ03118_G07.1:840	recycled	GQ03118_G07	0.25	2	Y	LG11	40.661	GCAACCAAGTTCAAGCCAGTGGATTAATACTAGCAGTGGCTATCAACACC[C/G]AAATCAAGATAATCTGGAGCCCAAGTATGGAGTTGCTCAACAGCAAATGC
1109	GQ03118_J01.1:204	recycled	GQ03118_J01	0.33	1	Y	LG03	68.783	ATTGTTGGGGTTTTACTGAACCCATGACTCTCATCTTCTGCTCTCTGAAT[A/G]CATGCCTAACGGAAGCCTGGGGGAGCTGCTGCATGGATACAATGTTGGTC
1110	GQ03119_A07.1:785	recycled	GQ03119_A07	0.17	1	Y	LG07	97.754	ATAAGATGGGAGATTTTCAAGCGACAGATGCAAGCCATGCGTCGTCACAA[T/C]GATGTTAAAGGAGTTGAACTCAGAAAGCCAAACGGTTCAGTATATACATT
1111	GQ03119_D15.1:496	recycled	GQ03119_D15	0.33	1	Y	LG04	86.613	AGGGATATATCTGGATGGGATATAGGACGCCAGAAAGTGACAAATGGGAG[T/C]TGGAAGCAAGAAGCAAACAGCTGTGGGAGGAATTTGTGCAGGAATTAGAA
1112	GQ03119_K11.1:43	recycled	GQ03119_K11	0.33	1	N	NA	NA	NNNNNNNNACAGCCGAGCTCACGGGCTACAGAATTGAGTGAAACCCATCA[A/G]GTCCAAGGCTCAGAAAACAAAAAAATGAAGCCGGGCTCATTACAGAACTG
1114	GQ03120_F20.1:71	recycled	GQ03120_F20	0.38	1	Y	LG12	96.371	GGTGATCTGGTAAACAAGCCAAGCATTCAAAGTGACTGTGAGATAATGGG[T/G]GAAAGCACAAATGAAACAACAGTGAAATTGGATGAAAGCTCAAACCAGAA
1115	GQ03120_J23.1:323	recycled	GQ03120_J23	0.33	1	Y	LG02	28.773	CTAGTGTGTGTGTTGCTGCTTATTGATGCAAGCATACCTGCAAAAGAAAT[A/G]GATATTGAGTGTGCTACTTGGCTTGGGCAAAATCAGATTCCAATGGCTTT
1116	GQ03120_L13.1:588	recycled	GQ03120_L13	0.42	2	Y	LG06	85.584	CAAGGACTGCTCAAGGTTGTTGCAGGAATAGAAATATCCTTCACCCTGAC[A/T]TCTAAGTCTGGAGGAGATGATGTTGACGATGAATTTGCCGATCTTTATTT
1117	GQ03121_E24.1:494	recycled	GQ03121_E24	0.42	1	Y	LG05	57.356	TGCATCAATCAGCTTTCAACTGATCCAAATTGTTTAGAGTATCTGCAGCG[T/C]GCAGATGCCATCAAGCATCTTATCCCTATCCTTGAGCGGCATGATGGACC
1118	GQ03121_G09.1:849	recycled	GQ03121_G09	0.20	1	Y	LG08	158.559	AGTATGAAGATGGCCATTGAATACATGCCTGTACTCTGGAGAACAATGAC[T/C]ACCAAAAAATCATTGGATGGGCTTTTCTTTAATTTCTCTTTCATTTTAGT
1119	GQ03121_K23.1:1286	recycled	GQ03121_K23	0.25	1	Y	LG02	84.813	GCTTCAAAAGGGGATGGAGTACACATGCTTCTTGATCATCTAGGTGCAAA[T/C]GTTGATGAGGTTATGGCTATCGGGGATGGTGAAAATGACGTGGAGATGTT
1120	GQ03122_A04.1:1156	recycled	GQ03122_A04	0.33	1	Y	LG02	115.957	TATGGAAAGAGAAGAGAATGGTGTAGTGGAGAGAGTAAGGATCAATGAGG[T/C]TGCCTTGAATGAAAAACATAAATCTCATAATTTGTGTAAGGAAGATAAAG
1121	GQ03123_G19.1:670	recycled	GQ03123_G19	0.25	1	Y	LG08	157.309	GTCTTACCAGACAAAGAAACAGAAACCAACAAGAAGGCGATGTTGAAGAA[A/G]AACGCTCTCCACTGTTATGATAGGATTCGTGCAGAGATTGGTGGTTTTCT
1122	GQ03123_K01.1:952	recycled	GQ03123_K01	0.42	1	Y	LG08	127.529	TTGTTTTACCAGCTTGATCCGTACAGGGAATGCTGCTTTGCTGAAGTCAT[T/C]GAGTCAAGCATGAAACTGCTTTTGAACTTTGGAGAAGCCACAGTAAAGAG
1123	GQ03123_K09.1:259	recycled	GQ03123_K09	0.33	2	Y	LG03	158.129	TTTGGCATCGACCTCCCATGAAAATCTATCAACGGCCTTCTTTAGTGGAA[C/G]AGTGGGGAAGTCATCAACTTTCCGTCGTCGGGACAGAGCGTTTTATGAAG
1124	GQ03124_E17.1:1144	recycled	GQ03124_E17	0.42	1	Y	LG07	189.427	CACTACCAGCTGATGAATAGTGAATGAGGGCCTTCCAATTCTTTGTAGAT[T/G]CTAATGTATGTGACATTACAAATCATTTTTTAAAGCCAAATGGAAATTCC
1125	GQ03124_F15.1:1060	recycled	GQ03124_F15	0.50	1	Y	LG05	142.478	CCAGAAGGGCATCGCCAGTGATGCTGTCTGCTATGGTCAACATTAAAAAA[A/G]TATTGCATAAAACTTTGTCCACTGGAATGCCTATTAAGTCTAATTCAAAG
1127	GQ03125_A20.1:1586	recycled	GQ03125_A20	0.33	2	Y	LG11	89.243	TACTGGAAAGGGCATCTGGATTCTGTTTACTTTGTAAACAAACCTGAATC[C/G]AGTATGTCAGGCCTGTGTCTCTCCTTTAGTTTGAGTTTTGAAATTGAGAA
1128	GQ03125_E11.1:1090	recycled	GQ03125_E11	0.25	1	Y	LG08	157.441	ACTTCAAAGCTTGTTTCTGGAAGAGTTTCACATTTTGCAGTTTCAAGAGC[A/G]CATGATAACACTGTAGGTGAGAAATAAACCTTCCACTTGTGTGGGATCAA
1129	GQ03125_F12.1:455	recycled	GQ03125_F12	0.25	1	Y	LG08	158.856	GACAGCGATGATCTGCTTTATCTGAAAGAGCAAATGGAAGCTGAGGAAGA[T/C]GCTGAACGGCTTCGCCAGAGGACAGAGAAACGTGCATTTGCAGCCTTTAA
1130	GQ03125_G21.1:950	recycled	GQ03125_G21	0.42	1	Y	LG03	78.009	ATAAAGGCAGCTCATTTTGAGGAATCAATGAAATATGCCCGACGGAGTGT[T/C]AGTGATGCAGATATACGTAAATATCAAGCATTTGCTCAAACATTACAGCA
1131	GQ03125_L24.1:1260	recycled	GQ03125_L24	0.17	1	Y	LG02	154.276	CTTCTGGTGATGAATGTCCTTCAGCTGGAAGAGCCATGAATAAGTGTGAA[A/G]ATGCAGAGAGTGATACAAAAGGTGATCGTGTGGTTCAAAGGAAACTCTTA
1132	GQ03126_A01.1:397	recycled	GQ03126_A01	0.33	1	Y	LG07	127.198	CCTTCCGTTTGACACTCACAGAGAGTAAAAATCTACCAAGTATCATGACT[A/G]AGATGCCAGAGCTAAAAAGACTTGCTTTGAAATGCCCTGACTTGGTTAAC
1133	GQ03126_A18.1:1249	recycled	GQ03126_A18	0.42	1	N	NA	NA	CTATTTAGAGTATAGAATCTATGGGAAAAGGTAATGCTCTGGAAAATAAA[T/G]AAGGCGTGGAGAGTGTAGAGAGAGGATTATCCATAAATAGATTGGCTAAA
1134	GQ03201_H21.1:704	recycled	GQ03201_H21	0.17	1	Y	LG07	140.964	ATCAGGCTGGGTTTGCTTTACTGCTATACTGTTCATATGTGAAATTGGGC[T/C]TTGTTTCAGGAGAGATGAAGCCTTGATGAGACATAAATAGGCGCTAGTCT
1135	GQ03201_J21.1:233	recycled	GQ03201_J21	0.42	1	Y	LG10	16.328	TTCAGGATGTGCACCAACTAATATCTTTGATGAAGGGGTGCAGAAAGATG[A/G]TCATATGCCTTCTGAGACTATGAGTGTTCCATTACAGTTGTGCCCAGTTT
1136	GQ03201_M02.1:841	recycled	GQ03201_M02	0.17	1	Y	LG07	134.87	GTCACTTTTTCAACCATGACAAGACAATGCTTATTGGAGCAGACCCTAGT[A/C]ATGTTGGTGACCGGCGTGTCAAGGTGACAATACATCACTGCTTTTTTGAT
1137	GQ03201_O19.1:1496	recycled	GQ03201_O19	0.33	1	Y	LG01	130.641	TGATTGAGCTCACTGTAAAACAAGAAAGCCCAAGGGTAGTGTTTGACAAG[A/G]CCCTTTAGGGCCATATTTTTATTTTAAAAAANNNNNNNNNNNNNNNNNNN
1139	GQ03203_B22.2:130	recycled	GQ03203_B22	0.50	1	Y	LG05	17.621	TACGATGTTTCCCGGGTGTTTGGGTTGTTTTTTCTGTTCTGGGTAGGGCA[T/G]GGTAATGCAAATTATACTACAGAGAGCTATCAGCACTCCAAACACCCCAA
1140	GQ03203_D11.1:582	recycled	GQ03203_D11	0.33	1	Y	LG05	72.012	GAGCCTGAAATAGCAAGTTCGCGTGAGATTGCTGAAGATTTCTTTCATAG[T/C]CCGTCGGGATTATGCGGCGATTCCGAGCAAGTTTCAGATGCGGCGAGCGG
1141	GQ03203_E13.1:657	recycled	GQ03203_E13	0.33	1	Y	LG07	4.728	ATCTTGGTGGCACAGAGATTGATTTGAGGTTTGTAAACCAAAAGGAAGGA[A/G]GCTTGTCTGTTGTTGTTGCACCGGTTCTAAGATTTGCAGACAATGATGAA
1142	GQ03203_F22.1:691	recycled	GQ03203_F22	0.42	1	Y	LG07	12.187	TATGGGTTTATGGACAAATACAACGCTTTTCTAAGAAAACCAAGAGGACA[T/G]CAAAAGTAGAAGTTGGAACCGGAAATGCAGATATAGCAAATGAGTGGCTG
1143	GQ03203_N08.1:662	recycled	GQ03203_N08	0.17	1	Y	LG10	46.576	TTGAGAACTCTGTGGCCACATGAGTCTGAGGCACCTTTGAAGTTGAGGGA[A/G]TTGAGTATCGAGGGTTGCCCTTTTGAAATTCCGAAGTCCATAGGAAAGTT
1144	GQ03204_A21.1:293	recycled	GQ03204_A21	0.42	1	Y	LG04	37.444	AAGCCCTAAACCAGACAAATCAAGGAAGCTGTTGTCCATCAACCAGTGCT[T/C]TTGGTCTAACTAGTAAAGTAAAATTGAAGTCTCAAGCTGTCCCATTTGTT
1145	GQ03204_B13.1:1304	recycled	GQ03204_B13	0.25	2	N	NA	NA	TATTTACCATCCAAATCCAGTAAAATCTACATAGAAAGGAGCAAGGCGGC[C/G]GGGTCGAGCACAATAAGATAAGAATAGCATATAGGATAAGATAGGCCCAT
1147	GQ03204_K15.1:405	recycled	GQ03204_K15	0.50	1	Y	LG03	160.82	ATGCGACAGCTTGAAAGAATTATCATGTTCTGTGCACTTAAAAGAGTTGA[T/C]TCTGGTCAAATGCGACAGTTTAATGCAGATCCACACACCATATTTGGAAA
1148	GQ03204_N14.2:1475	recycled	GQ03204_N14	0.17	1	Y	LG07	127.179	CAAGGAATGAATCTTACTAATGAGCAGCGTGGTGAGGTTAAACAAGAGTT[A/G]AAACCGGACAATATTTCATCTTTTATGGGTCCTGCTGTAGAGAAGAAGCC
1150	GQ03204_P09.1:338	recycled	GQ03204_P09	0.33	1	N	NA	NA	AGTAATATGTTTGCCACTGGATCAGATAGTGGGGTTGTTAATATTTATAA[T/C]AGGAATGAATTTCTTGGGGGTATTAGAAAGCCCATGAAGGCCCTTACAAA
1151	GQ03204_P17.1:824	recycled	GQ03204_P17	0.25	1	Y	LG09	38.966	GACGACGTGGTTTTCAATGTGCCAGGCCTTTCAATGGATTTCTTCATTCC[T/G]CCTGCTGACATTATAAAAAATGGATCAGGGGGTGATGCCTGCAATTATCA
1152	GQ03205_B16.2:1357	recycled	GQ03205_B16	0.17	1	Y	LG12	72.801	AATAAGACTGAGGACCTGAACGGAGGTGGAAAACTGTTTCTTAAGCGTCA[T/C]GAGGACCTCAAAATACGTATTGTTGATGGCAGTACATTAGCAGCCGCTTG
1153	GQ03205_D19.1:1411	recycled	GQ03205_D19	0.25	1	Y	LG08	159.837	CAACTGTAAAGTTGTGGAAAACCAGCGATTACGAAGGCCTGAAAAAAGTA[T/C]GAGGCAGAAAAAAGATTGTAAGAAACCAAGGGAGCAATACGACAGAAATT
1154	GQ03205_N11.1:704	recycled	GQ03205_N11	0.42	1	Y	LG01	36.503	AAAGCATTTACAGCATTGTATGTCTTCAAGATCATGTATTCTCTACTACA[T/G]CCCCCATTCATGATCTGGTTATTTCATTTTGTGAGTGGCTTTCCAAGGCA
1155	GQ03206_D02.1:927	recycled	GQ03206_D02	0.25	1	Y	LG12	68.726	TTTAATCTAAGGTCTGGTTTCAGTGAGTTATATCATTGGCATTAAAAGCC[T/C]GATGAGTTGTAGTAGAGGCATTTTAGGTGGGGATAAATTGCTTAGGAGAG
1156	GQ03206_E09.1:734	recycled	GQ03206_E09	0.25	1	Y	LG07	3.065	TGACTTCTCATGTTTTGATTTTAGAAAGGGTTTTCAGATTTTGTCTTAAT[T/G]GCATGGGAAGGATACAAGGGCTATGAATCCCTGAAGGCTGTGCTTTATTT
1157	GQ03206_J21.1:656	recycled	GQ03206_J21	0.17	1	Y	LG12	89.571	GGCAGAAAGGAAAAAGCCAAGCACAAATGATGTGCAGCTCATTCGGATTG[T/C]GGAGAAGGCCATCCATGGAGATATTCCTCTTTATGAACTTGAATACTCTT
1158	GQ03206_L24.1:48	recycled	GQ03206_L24	0.25	1	Y	LG04	128.578	NNNAGCCGAACCGATTAGGTTTTCTTTTTCGTCTCCCTAAAAGGGCTCGG[T/G]CTCGGTCTCGCCTTCATATCTATTCATTTTCCGATTATTGGGTTTTTGGG
1159	GQ03206_M21.1:1092	recycled	GQ03206_M21	0.33	1	Y	LG04	113.012	CATATTCCTCTGTTCAGGCTTCTTTTTCCACCTTTCCAAAAATACATTAC[T/C]AAAGGATTTGTTTCTGAGGATGAAGCAGGAAAAAGGCTTGCACAGGTTGT
1161	GQ03206_O12.1:583	recycled	GQ03206_O12	0.33	1	Y	LG01	88.629	GAAAAAGGCATTAATAAGGTGGCCTTTGATCGAGGGGGTTTCAAGTACCA[T/C]GGACGCATTAAAGCTCTTGCAGATTCAGCGCGGGAACAAGGTTTAGACTT
1162	GQ03207_I05.1:932	recycled	GQ03207_I05	0.33	1	Y	LG03	96.125	GGATGGATCGTGCACTTGCAGCATTGCAGACTTTGGATATGAAGAAGGAA[A/G]CAACCTCATCAAATGGGAAACCTCAAGTAGAGACATACGAGAATGTAGCT
1163	GQ03208_B20.1:327	recycled	GQ03208_B20	0.17	1	Y	LG03	14.634	AGCGTCTGTACCTGTTGATTTATCTGAAGGTAATCCATTGACGTCCGAGG[A/G]CAGTACTTTCGATCCCAATTTACTCGTAATCCTGGCAGCATTAATGTGCG
1164	GQ03208_B22.1:317	recycled	GQ03208_B22	0.25	1	N	NA	NA	TTTTTTATTTTGAACCATCTCTCAGAATATCTCCTCCAGGCTCCGACCAT[A/C]CATCAATTCATAATTCACTTCTACTTTTGCTGCTCGGCCAAAACTTTCTA
1165	GQ03208_G07.1:110	recycled	GQ03208_G07	0.17	1	Y	LG09	141.546	GGATGGCATTGGTAGGTTACCAAGATGGGGGGCGTATCAAGCACTGTTGT[T/C]TTCTCTGTATTATTGTAATGTTGTGCAGCCTGTTAGTGGGCTCTCAATGT
1166	GQ03208_I18.1:1089	recycled	GQ03208_I18	0.50	1	Y	LG08	156.651	GTATCTTTGATTCAATTGCGGTTCGAAGCCAAAAGTCAGCAATATGATAA[T/C]AAGGCTGTTATGGGGATACAGGAGAGTTCTAGGAGCTCTATTTGCAATAG
1170	GQ03211_C23.1:1512	recycled	GQ03211_C23	0.25	1	Y	LG08	66.297	CCATAACAATTCTTGTTTCTCCATGGGGCTTTGTCTGAATTGTCTCCCTC[A/G]CTAATTTAGATTGAAGCAAGATGACTTCCCCGTAGGTAGAACAGAACCTG
1172	GQ03211_L23.1:692	recycled	GQ03211_L23	0.42	1	Y	LG11	45.002	TGTGACAATTGGACCGAGTACAGTGGCTGGACCTTCCCTTACTTCTATAT[A/G]TCCGTTTTCATGCCAACTAATAATCGACATAGCTACAGATTTAAGTACTA
1173	GQ03211_M03.1:479	recycled	GQ03211_M03	0.33	1	Y	LG10	84.132	TGTACATCTGATGCTTGCACTTCTGCTGAAAGGGATCGATATGAAAGATC[A/G]ATCTATAAGGCACAACGAAATGCTGTACTTTCAGTAAGTGCATGCCTGCT
1174	GQ03211_P01.1:390	recycled	GQ03211_P01	0.17	1	Y	LG01	169.996	CATCATGAGGAAAGCTTCCACAGATCCAGGAGCTTCTGTGGACGTCCTTC[T/C]CAAACCGGAAAGACTTGGGAGGCTTCATTTTCATCTTCATCGTCGAAATT
1175	GQ03212_I11.1:1157	recycled	GQ03212_I11	0.42	1	Y	LG09	92.014	GAGAATCAAGAATGCATGGAGTTTCTGAGGCAGATGAATGTCATAGAAGT[A/G]CCCACTTTCCTTTTTATCCGGGACTACAAGATCTGTGGAAGGTATGTGGG
1176	GQ03212_O06.1:638	recycled	GQ03212_O06	0.50	1	Y	LG11	43.887	TAGGTGCGATGCCAAAACCTTGTATGAAGCGGGGGAAGGACGGTGTGGAA[T/C]CGATGAGGAAACTTTTATCAGAATATTCAGCGAGAGATCTGTCGCCCAAC
1177	GQ03214_F06.1:1263	recycled	GQ03214_F06	0.17	1	Y	LG09	110.196	CTTTGGTCCAGTTGGGATTCACATATGTTTCTTCATGTGACCGAAGATCA[T/C]TCGCATCTTTGTACAAGTGGGGCTTTGAAATCTTCTGTCTTGCTAACGTG
1178	GQ03214_J18.2:1030	recycled	GQ03214_J18	0.33	2	Y	LG12	107.2	AGTCCCAGTCCTACTATATAAATAACGTCGGTTCAGGTTATGCACCGCAT[C/G]TTCATCTGCTGGTTTTAGTGTCCTATGAAACTGTTGTAGCCTGTAATGTC
1179	GQ03214_O24.1:258	recycled	GQ03214_O24	0.50	1	Y	LG03	69.193	TGACAGGTACTGTATGGTACTTTTTGCAGGGATTGCAGCTGAAGCACTTA[T/C]TTATGGGGAGGCAGAAGGTGGTGAAAGTGATGAGAATTTATTCAAGGCTG
1180	GQ03215_B06.1:419	recycled	GQ03215_B06	0.17	1	Y	LG12	95.763	TTCTATAACATCTGTGCATAGCATTTTCCATCAGACATGGGCCGGAAAGG[T/G]AGAGGGTTGTATATAAATCCAAAAAAATTTGGCCAAAATCGCCCGCCCTG
1184	GQ03216_B14.1:379	recycled	GQ03216_B14	0.33	1	Y	LG02	34.119	TGTGGCCGATATGCAGAAGGTTTTGACTTTAGTGCTCAACGAGTAACACA[A/G]AGTATAGATGAGAGCTTGGCAAGGTTGAATCTTGACTATGTCGACATCTT
1186	GQ03217_C15.1:173	recycled	GQ03217_C15	0.17	1	Y	LG05	109.317	GCTACTTACATTATCACAGCCAATCCAACAACAACGCAGGCCAGGCCAGG[T/C]CATGGGGACAGTATTAGGAAGAATCGGTGTCGAGACACCCAAATATGAGA
1188	GQ03219_H24.1:904	recycled	GQ03219_H24	0.17	1	Y	LG06	139.037	GAGAAGGATATGAAGGAAGGGCTTCTCAAGGTATCTGACTTGGCAACCGC[T/C]AGAAGCATTTTATTGCCGCAGACTACTGCTAATCTGAAGACACTGTTGAA
1190	GQ03220_M02.1:53	recycled	GQ03220_M02	0.50	1	Y	LG02	153.963	TATATATCAGCTCTTCCATGCGGCAACAATCGTTACCAACAAATGCCATG[T/C]CATGTAATAATGAGCCTGAATCTGCTCTTTTGCCAGGGCTTCCGGATGAT
1191	GQ03220_N20.1:31	recycled	GQ03220_N20	0.33	1	N	NA	NA	NNNNNNNNNNNNNNNNNNNNACCAATACCTTTGGGAGAGCCGTGTTGGTC[T/C]GTGGACGAACTGTTGTCACTTTCGGATTTTGAATCAAAGGGAGATCCGGA
1192	GQ03221_E08.1:333	recycled	GQ03221_E08	0.42	1	N	NA	NA	TTTTAATGGTCTCTGCTGGAGGAATGAGCTTAGGATGCTTCCTAGTTGGA[T/G]TGTCATTCTATATACAGGGACACGAAAATGATACTCATCTTGCGGCCCTG
1193	GQ03221_F16.1:562	recycled	GQ03221_F16	0.17	1	Y	LG02	149.763	GTACTTCAATCCAGAGGATGCCCAAATTCCCTCCTGCAAAACAATGCATC[A/G]ATGGTTCAACACAGTAAGCTTTTGTGTAGAGTAGTATAGTCTGGGATGGC
1194	GQ03222_F24.1:1211	recycled	GQ03222_F24	0.33	1	N	NA	NA	GACCAGACTTCTGCCGACGCAAATCCCACAGGAAACCCTGCCCATGCATA[T/C]GGAGCTTTAAGCAATGCAATTCAGACAATTCTTGCTGAGCATGATGGGCC
1195	GQ03222_J15.1:397	recycled	GQ03222_J15	0.50	1	Y	LG08	108.61	ACCAATGGCAATCATACCACTACCAAATTTCTGGCTGCATTTGCTAAAAG[A/G]CAGGGGAGACAATGTGAAAGCAGCGCCAGTGCCACCAAACTTGGAAAGCC
1196	GQ03222_O01.1:125	recycled	GQ03222_O01	0.25	1	N	NA	NA	CCAAGCTTGTAGTCAAATCAAACACCTCCTCCCCATAACCAGCTATAAAT[T/C]GACATTTTGGGTATAGAAACCAAATCAAACCTAATTCAAGAGCGTGTACT
1197	GQ03223_D04.2:437	recycled	GQ03223_D04	0.25	1	Y	LG07	82.284	CTCTGCTCAACTCAAGCAATTCAAAAAGTAATCTTTCATGCTGGCGAAAC[A/G]GTGGTGACAGTTCCTTTTTCAAAAGAAGCAGCTGTAGCTCTTAGCAATGC
1198	GQ03223_E01.1:1462	recycled	GQ03223_E01	0.17	1	Y	LG05	15.408	TGCATTGAGCTCTTTTACTTGACTTGTCTTGTGGGTTCACTGGACTTCTG[T/C]TTGTGAGGTGATAGGTAAATTCTCAATATCAATGGGAAGCAGTGTTCTTC
1199	GQ03223_F05.1:499	recycled	GQ03223_F05	0.25	1	Y	LG11	142.338	TGGAAATGCAATAGAACGTGCGCAGTTGAAGCTTGAGGAGAGGTTAATCG[A/C]AGATAGCAACATCCGAATTATTGGTGTGTACGGCATGGGGGGTGTCGGTA
1200	GQ03223_G21.1:1172	recycled	GQ03223_G21	0.17	1	N	NA	NA	GGTGGAATGAAGGTTTTCAATGATGCAGTAGAAGCATTGAGGATTTCCTA[T/C]AGGAAAATGAACCCATTCTGTGTACCATTTGCAACAACAAATATGGAATC
1201	GQ03223_L09.1:383	recycled	GQ03223_L09	0.25	1	N	NA	NA	ATGGAATTCGGCGGATACGAGTAGCCCAGAGAATGTGCTATAGTTCCTCC[A/G]GCCTATGGTCTGTGTCTTCCATGCATATACTTTGCTACGGTTTAATACCT
1202	GQ03224_H05.1:527	recycled	GQ03224_H05	0.42	1	N	NA	NA	TTGAAGGATGAAGTCTGCCAATCTACCAAGGAAACATCCGAGTGTTTGTT[T/C]AACAACCCGGATCTTGAATCCCTTGAAAACTGGCACTTCGAGGACGACTT
1203	GQ03224_J03.1:273	recycled	GQ03224_J03	0.42	1	Y	LG01	130.517	CAGTATCTGTAGCTATTACAGCCTCTCCTTTGATAGCATTTCCAAATATG[T/C]CTTTCACCAGCTTCTACTCCACTAATAAAACCTCAGGGTCTGCATTAGCG
1204	GQ03226_P12.1:1506	recycled	GQ03226_P12	0.25	1	Y	LG08	130.715	CGTATAGATGGAAGGAGTGCAGGGGGACTTCTTATTGGTGCAGTATTGAA[T/C]TTAAGGCCAGATTTATTTAAATCAGCAGTGGCGGGAGTGCCTTTTGTAGA
1205	GQ03227_C19.1:144	recycled	GQ03227_C19	0.50	1	Y	LG05	76.012	AATGTTAGTTTCCAGGGAAAATATAGTAGATTTGAGACTCAGATTAGAGC[T/C]ATGCAGCTTGACAGTAATACTTACTGCCAAGAACCTGAGGATACTGAGGA
1206	GQ03227_I24.2:164	recycled	GQ03227_I24	0.50	1	Y	LG07	2.541	ACCTCAAGGGATATGAGGATATCCATTGCCTTTTTCGTCTTTGAAAGTGT[T/C]TGGGCACTTATTTGTTGTTGGAGACCAATTGGATAGACCTCAAGGGATAT
1208	GQ03228_O17.1:612	recycled	GQ03228_O17	0.17	1	Y	LG05	142.954	CAAATGCTTATCACTAGTTCAGGAGGGGAAGCCAGTTCCATTCGATTAGT[A/G]CTCCATCTGGTGAACTCTATATTAACAGCATGTAAATGACTAGCAGCTGA
1209	GQ03228_P20.1:313	recycled	GQ03228_P20	0.33	1	Y	LG09	129.305	CAAGTAATAGCTGAGGAAGTAAAAGCTTAAAGTAGTGTTGAGGATCGGGT[T/C]GAGGACTTTCCATGGATGAGGTGGGAAGGTTCTCCTAATTTTAGCAATAT
1210	GQ03229_E15.1:1789	recycled	GQ03229_E15	0.42	1	Y	LG07	44.514	AGAATTTCCTCCATAAAGTTTGCAAGCTTTGGGAATCCAAAAGGAGTATG[T/C]GGAAATTTCATGAAAGGGACATGCCATTCAGTAGAATCAGAAAAGGCTGT
1211	GQ03229_P10.1:597	recycled	GQ03229_P10	0.42	1	Y	LG07	191.819	TTGGGAGTTCAAGGGATGCGAGTTGGAGGCCAGCGCTTACTTATAGTACC[T/C]CCGGAGCTTGCATATGGTAATAAAGGAATTCAAGAGATCCCACCAAATGC
1212	GQ03230_O14.1:941	recycled	GQ03230_O14	0.25	1	Y	LG03	154.003	TAGTTAGGGAAGAACAAAGGAGCTCTGAGAGTAATCTCTGGCTTCTGCCA[A/G]TTCCTGAAGTATTTGGAAATAGGACTCTGGTCATAACGGAACAAAAACAT
1213	GQ03231_B18.2:244	recycled	GQ03231_B18	0.33	1	Y	LG01	83.403	AGGCCAAATGTATCTAAGGCCGAGCTGAAGGAGAAGCTCGCGAAGCTGTA[T/C]GAGGTCAGAGATCCACAGACAATCTTTGTCTTTGGGTTCAGAACCCAATT
1214	GQ03232_I06.1:160	recycled	GQ03232_I06	0.40	1	Y	LG03	29.394	GCAATGTCTCAAAATTCAGCAGTTATTAAATTATATCTCAACATTTAAGT[T/G]AAAAACTATGCAGGACACTGAAGCAGATCTCGCAGTAGGCAAAATCTCGC
1215	GQ03232_M17.1:905	recycled	GQ03232_M17	0.42	1	N	NA	NA	CACTCCTGCAAACAAGTCCGAGGCTAACAATTCTACTGTGCAGAAGCCAA[T/C]GAAGATGTTAGCTGGATATGATCCTTGTCTCGATGATCATGCCAAAGTTT
1216	GQ03233_L02.1:818	recycled	GQ03233_L02	0.25	1	N	NA	NA	TTATGGTGTATGTGGGACAGAGTTGGTGGGATCCTTATGGTTGACGGAAA[T/C]TTCAAGCCCTTTTCTGCACATGAGGGAGCCGCTAAAGGAGATAGGTTACA
1217	GQ03233_L15.1:1727	recycled	GQ03233_L15	0.25	1	Y	LG04	68.888	CTTCAAGGACGGTGAAGGAAGAAGCATTTGCACTGCTACATGCAATATTA[A/G]TGTAGTTGCTTGTTTTAATTAATATTCTGGAAAGTTTTGTGAGGTGTACT
1218	GQ03234_M12.1:620	recycled	GQ03234_M12	0.50	1	Y	LG06	26.226	AGGTCTGGTCGATTTGAGGAACGCAGAGCTGGTGACAATGAAAGCAAATG[A/G]CACGGGCGAAAGGAAGACATGGGATCGTATTTATGACTACGATGTTTACA
1219	GQ03234_O17.1:361	recycled	GQ03234_O17	0.17	1	Y	LG03	154.849	CATGACAACCTGTGCAATGGTTCTAACAGCCCTCTTGAAGCTATCATCTC[A/G]CTTCCCACCTTGCTCAGAGCGAATTAAAGATTTGATTATTCAGCACAAGG
1220	GQ03235_G02.1:683	recycled	GQ03235_G02	0.25	1	Y	LG08	20.511	GAGAATTCACTAGGAGGAAGTATACATCGTAACTATGACCTGTTACTACG[A/G]CATAGATTGCATATTGTTGGGGAAGTGCAACTTGCAGTGCATCACTGCTT
1224	GQ03237_M17.1:1024	recycled	GQ03237_M17	0.42	1	Y	LG05	5.341	CACACTGATCAAGTTCAATATTCAGAACTGATGCCTGGGTGCTGTACTGA[T/C]TGTTTCAATTCATTTATAAAAGAATTGGTGGGCAGTATTGTGGATCGGAA
1227	GQ03238_O21.1:304	recycled	GQ03238_O21	0.17	2	Y	LG06	156.664	ATCCGGAGGCTTAGAGCAAGTTCTAACAGTAATACAAGCACATCTACTGA[C/G]ATTGATGTGGAATTCCCCGGTGACTACAGTGAACTGCTTCAGCAGGTAAA
1228	GQ03239_E16.1:284	recycled	GQ03239_E16	0.25	1	N	NA	NA	AAAAGCGCAGCTGATACGTCTGTGCTGGTGGGTGTTTATGTTGTATTTCA[A/G]CTTGCGGTGTTGGGATCTCTGTTGAGCACTCATTCTCACTCTCCATCTCA
1230	GQ03301_H23.1:1481	recycled	GQ03301_H23	0.33	1	Y	LG09	90.366	ACAGTGGAAATTGGGTGCTTTTCGACGATGGGAACTGGTTTTTCTGTTCT[A/G]AATGGTTGATTTTAATATTTATGTCTCTCTGTTAAAACTTGAAAAAANNN
1232	GQ03301_I21.1:509	recycled	GQ03301_I21	0.20	1	Y	LG01	165.205	TGAAATGTTTGCCGGCTTCGGTTGGGCAGTTGAGTCAGTTGACAAAGTTG[A/G]AAGTGGTTGGATGTCCGGTAATTGAACTACCCTTTAAAAAGGTTGAGTCC
1233	GQ03301_J04.1:1130	recycled	GQ03301_J04	0.42	1	Y	LG11	102.098	GGTTAATAACAATAGTGATAAGAAATTGTGTATGTAGATATCTTTCCAGT[T/C]ACGAAGACAGTAGGTAGGTAATCTAGCAAGGACACTGGACCTAAATATAA
1234	GQ03301_L04.1:571	recycled	GQ03301_L04	0.17	1	N	NA	NA	ACCTGCAAAATATGTAAGAAAGACACCAGTAATGAGCCCAGGAATGTTGA[T/C]GCTATGGGTAGATATGCCCATGTTGCTTGTATGAAGAAGGATGAATCTGG
1235	GQ03302_M23.1:909	recycled	GQ03302_M23	0.25	1	Y	LG11	61.23	CCGGATCTGTAGAAGTATAGAACGACAGCTTGCACGAAGCTGAAAAACTC[T/C]AGTCTAAATTTATGATTATCAACACAACTCTCCAACATTGGAGGGTTCAA
1236	GQ03303_A20.1:513	recycled	GQ03303_A20	0.25	1	Y	LG03	132.425	CTCAAATGGCTGGAAAGCGCTTAGCAGACCCTGCAAAAAGTAGCGTGCCT[T/C]TGGATGCAGTCATGATCCTGGGAAACTCAGTATGCAATGAATGCTCAAAA
1238	GQ03303_E02.2:887	recycled	GQ03303_E02	0.50	1	Y	LG02	117.738	TTGATAAAATGGATGTTGAACAAGGGACAAGCCACGACTATGGGAACTTA[T/C]GAGCAGCTATTACGTGCATTGGAGAGAGACCACAGAGCAGAAGAAGCACA
1239	GQ03303_M01.1:350	recycled	GQ03303_M01	0.33	1	Y	LG03	145.957	GAGTCTACAGGGGGATCCTTTCCAGATATTAGCAATCAAAAACATAGTCG[A/G]AAAATCACAAGACCTAAACGGGAAAAAGCACGGAGGAAGTAGAATGCAGC
1240	GQ03303_O06.1:819	recycled	GQ03303_O06	0.33	1	Y	LG06	163.133	TGAGAATTCAAACAAAGGCAACTTTCAAGCACAGACAGAGACTGTTGTGG[T/C]GGCATGATGAATGCTGCCGGTCCATTTTTTGATGAGAGGTTTAGCTATTT
1241	GQ03304_D09.1:145	recycled	GQ03304_D09	0.17	1	Y	LG05	0.581	CTGCACGCAACGGAGCAATGGTGGGCTCTTTGAGTAACATTGTTTCTTTG[T/C]CTTCAAATCGAGAAACTGTTTCTCGAATTACGTTTTCCGATCAGAGTCAC
1242	GQ03304_J02.1:707	recycled	GQ03304_J02	0.33	1	Y	LG06	70.063	TATGGTGGCTTGTAATGCATCCAATCCCAGTGTTTATTTGGCTTCTTCTG[T/C]TAACTTTAGTAATTTTGATTATTTGTTTATTGTTTTTGGCTACAAATGGA
1243	GQ03307_A14.3:1332	recycled	GQ03307_A14	0.25	1	Y	LG06	45.122	CTTCAATGTCTAGGGAGAGTAATGAAGTTGGAGGTGGAGTAAACACTGCA[A/C]CATTATCTGGGGGGATACTCTCTACTGGATTTCATGGAAGCTTGTATACT
1244	GQ03307_H14.1:714	recycled	GQ03307_H14	0.17	1	Y	LG02	141.147	GAGACTGAAGTAGAATCTAAGAGGAATGGTTTCGGGACTGAAACAAAGGG[A/G]AAAAAGAAGGCATCAACAGAAATATACAAGGTTGAGAAGCAAGAAGAAGA
1245	GQ03307_N13.1:208	recycled	GQ03307_N13	0.42	1	Y	LG02	178.72	TTGAGCTGAAAGTAGGCATGCACTGCGATAAGTGCACCAAAGAGATCAAG[A/C]GAGCACTCAGAAGAGTGGAAGGCATAGAGACCTACAAATTGGACACAGTC
1247	GQ03308_J05.1:1519	recycled	GQ03308_J05	0.25	1	N	NA	NA	CTCTTTTTCGCGATGAGAAATATGTGCAACCACTTCATAACCCTTGCATG[T/C]AATCCATCCACTCCATTGCATTTCCTTGTGTAATCGGCTCTTATTCGCGA
1248	GQ03308_L05.3:1368	recycled	GQ03308_L05	0.33	1	Y	LG02	146.376	TTGGACGATTGGTACTTCTATCTAGGAGGAGAACTGGATGCATATGCCTT[A/G]GTAGTTTTAGGTTCTATGGAGGACTAGCATTGTAAAGAGAGGATTTCTGT
1249	GQ03309_J22.3:2299	recycled	GQ03309_J22	0.17	1	Y	LG06	159.27	GCTCCGGCAGCAAAGAAACCACGAAGGAAACAGGCTTACTCTGATTCTGA[A/G]GATGAACCTTTGCAGAAACAGAGTCCCGAAGAAGAGGTTGACGCATATGA
1251	GQ03309_O21.1:964	recycled	GQ03309_O21	0.17	1	Y	LG01	105.925	AGCAGCATGCTTTGAGAAAATGAGAGAGAATTCAGATCACACAGTCAATT[A/G]TCAGACTACGGAGGAGGTTTCAAGTGAAAACTCTAATAAGCCGGCCATTA
1252	GQ03310_B15.1:921	recycled	GQ03310_B15	0.25	1	Y	LG06	93.926	AAGCCATCTGTTGGAAATGAAGTTGAAATATTGGCTTAGGCTTTGCCCTA[T/G]TTCATTTTAACGATGATTTTAATTTGCCTTGGGCCTCTGCTTTTTTAGAT
1253	GQ03311_D01.1:588	recycled	GQ03311_D01	0.42	1	Y	LG11	103.961	AACAAATCCGGCAGATGCTAAGCATGTCAAACACCAAGAGGTTGGAAGTT[T/C]GGATTAAGTTCTTGGACATTGACAGGCTTGGTTGTTGCATTTTTCTAAGC
1254	GQ03311_H17.1:1071	recycled	GQ03311_H17	0.17	1	Y	LG04	15.82	ATATTAGAATGTTTCCAAATTATCGGAACGGGGCTTTGTTGGGGTTCTCA[A/G]ATTACTCTTCTCTCAGAATGTTTCCAAATTATCAGAACAGGTGTCTGTTG
1255	GQ03311_M07.1:593	recycled	GQ03311_M07	0.30	1	Y	LG02	48.34	TCTCAGCTAGTGGACAGGTCTATTGAATCGATAAAGAAGGGACCTGCTGC[T/C]CATTTGTTAGACAAAGGAGCTCTGTCCATTCATGTGGGCGATGGGAAGAA
1256	GQ03312_C03.1:947	recycled	GQ03312_C03	0.20	1	Y	LG07	127.402	ATACAAATATAATAGTGAAGAACCATGTCTAAGCATCCAATGCAGGATTG[T/G]GCTCTCTAAGTGTATATAACGATATCCTGTAAGCAAAGTCAGAGTCCATG
1257	GQ03312_K12.1:656	recycled	GQ03312_K12	0.17	1	Y	LG06	156.971	TTATTTGCTCTATTCCAGGCCATGCAATCCATTGTGATACATATGCCTGA[T/C]CCAGAGAAGCGGAAGAAGGCATTTTCTGCACTAGCAAAAACTCTTTCGGA
1260	GQ03313_C24.1:181	recycled	GQ03313_C24	0.42	1	Y	LG01	168.936	TTGTCTCCTAGCTGTTAGAGGGAATGCAAATTGAGTAGTTATGGCCAAGT[T/G]ACTCACCTAATCAATCTATATAGATTCTACTCTCTCTCAGTAACCATTAC
1262	GQ03313_N24.1:1185	recycled	GQ03313_N24	0.25	2	N	NA	NA	AGCCATGTGGGATCCTCTTACCAAGTCGTGCAAGACCTTGGTTTAATTTA[A/T]ACGGGTTTGTTCTACTTACTCTAGAAAAACTGTTCTACAGGAGCTTATGT
1263	GQ03313_P11.1:629	recycled	GQ03313_P11	0.33	1	Y	LG03	100.307	GACCCTTACTCGAAGTCTTAAGGCTGCAATTCCTTAGTCTATTCGATGAT[A/G]TAAGAATATGTTTCCTATGTTCCTGGGATGCTTGCTGCTTCTGAAATTGC
1264	GQ03316_A13.1:125	recycled	GQ03316_A13	0.42	1	N	NA	NA	GATTGGCAGGAGAAGTGGCTGAAGCACCCAGTTCGCGGTTAATACATATA[T/C]CGTCGTGGCAGTACAAAGCAATTGTGATTCTAAGAATGGCAGGAGAAGTA
1265	GQ03316_L08.1:555	recycled	GQ03316_L08	0.17	1	Y	LG07	167.375	GGCAGATGTATCGGTTAGCAGTCACCCTCAAAGTTGGGTGTTGAAAAGTT[T/G]GGTCCATAGTCTTGATAGACTTCATAGTCTTGATGGTCGTATGGTGATCA
1267	GQ03318_I23.1:153	recycled	GQ03318_I23	0.25	1	Y	LG07	191.321	TTTGGAGGGACTTTGGAAAGAAATTTTCTGCATCAGAACACAGTGTTTCG[A/C]GGAAGATTTGGTTCATTTGGGAAAGACGCTATCGGGAAACATGTCGACAA
1268	GQ03319_A12.1:327	recycled	GQ03319_A12	0.42	1	Y	LG07	127.586	ACTTCGCAATACCGAATTGGGTTACAGTGGGCTTGTGGAAGTAGGGTTTA[T/C]GTGGGCTTGTGAAAGTATGCTGAGGGCTTGGTTACCAGGGTAAGATCTTA
1269	GQ03319_B17.1:111	recycled	GQ03319_B17	0.50	1	Y	LG07	104.711	TGCGAAGTTTATCTGACGTTGGTCCTTGTTCTGTTTTTGACGTTGCAATC[T/C]ACAGCTACATGGGAGCAGAATAATGAGATTGATTGGAGAAATGAGCAGGC
1270	GQ03319_C03.1:195	recycled	GQ03319_C03	0.17	2	Y	LG01	151.574	AGATGTCTTTGCTGCAATACCAAGAGATGCTTGACAGGGGTACGACTTAA[A/T]TGCTTCAACATGAAAATCTTCAATAGCAGGTACACAAAGGTTGTGTCTAG
1272	GQ03319_P10.1:788	recycled	GQ03319_P10	0.42	1	Y	LG12	78.84	GATCATGGAGCTCAACAGCTATCGGCAGATATTGAATATCTATGTAATGT[A/G]CTATCTGCTCTTTCAATGCCAATCCCTCCAGTTTTGGCTACTTTCCAGAC
1273	GQ03320_A15.2:735	recycled	GQ03320_A15	0.40	1	Y	LG08	118.325	ATGATTCCTCGGTATAGAGTAACGGAGGCATTGAAATCCATGCAAGTGTT[A/G]GAAACGGAGAAGACTTTCCTGCACATTCTTAAGTTGCCAGAAAGACTTTT
1274	GQ03320_F15.1:422	recycled	GQ03320_F15	0.42	1	Y	LG11	15.984	GGTCAGTGTTTGCCTTTGCAGGGGAGCTCCGTGTTTGTTGATGTTGCTCT[A/G]AGGACTTCAATTTTACCAGAAGCTGTTACCTTAGATCATGTTGCCAAGAG
1275	GQ03320_J15.2:375	recycled	GQ03320_J15	0.42	1	Y	LG08	108.905	GATCAATGGTCTAACTTGATGGAAGAAGCCACAGGGGGCTGGACCAGTGG[A/G]CTGAAATGGATGTGGAGGTGGAGATGGAGAAGTAAGTGGTTGAAGAGAGA
1276	GQ03320_K06.1:532	recycled	GQ03320_K06	0.33	1	Y	LG01	166.502	TGAACACAACAGAAGCAGAGTTTTGGCAGTTGAGATTGGTGAAGAAGATA[T/G]TTAAGGAAGTTAGAGATGTTGTAAGTGTCAATTGATGGATGCTGCTCACA
1277	GQ03320_N21.1:457	recycled	GQ03320_N21	0.17	1	Y	LG02	40.239	TCTTCGAAGCTCAAGCGGTTAGTCTTGCAAGAAAAGATTTCGAGGGTTCG[T/G]AACGGTTACAAGCTCAGAGATTTGGCAGAAGTGAATCCTGCAGTGCCAGG
1279	GQ03321_L05.1:685	recycled	GQ03321_L05	0.17	2	Y	LG07	5.165	GTACCAGCTAAAGGAACATACATCCACCGTATTATTTATCAAATTCAGTT[A/T]TGCAGTACCTTGGTAAAGGCTTGTACCATGTCCGTTGAGTTTTGTCTGTT
1280	GQ03321_M15.1:118	recycled	GQ03321_M15	0.25	1	Y	LG09	129.628	CGCAACAGTTTCTCAAGAATCATGACCACGTTTTTTCCAGCAGACCCACA[A/G]TGCGTTGTGGAAAAAACTTGTTTTATAATTCTGTAGACATGATTTTTTCT
1281	GQ03322_B02.1:735	recycled	GQ03322_B02	0.25	1	Y	LG05	40.695	TCTCATGATAATTTAATAACAGCTTCAAGCTGAATGCTAAGTTTTCTATG[A/G]TTCTCATAGCCACCGAGGGATCTATTGAACTTGTGCGTTGTCAAACACTC
1283	GQ03322_M13.1:240	recycled	GQ03322_M13	0.40	1	N	NA	NA	AGTAATAATTATATACATATGCACGATCACCTCCGAGATATGGGACGAGG[A/G]ATTGCGCAGGATAAATTGCCTCGCCGTCTTTGGCATCCAAAAGACAACAT
1284	GQ03322_N24.1:541	recycled	GQ03322_N24	0.42	1	Y	LG07	196.117	TACCAAGATCTCTTGGGTTTAGAGGTCAATGAAGCAAGGCCGAATGATAA[A/G]CTTCCTTACCGGGGGAAATGGTTATGGGTGGGTTCTGAAATGATTCATTT
1285	GQ03325_I08.1:437	recycled	GQ03325_I08	0.42	1	Y	LG04	105.503	GTGCACATTTCTCACCAGCCTGCCTTTGACCATCCAATTCTCCAAAATCA[T/C]ACCATTCAGATGAGGCCCAGTGTTCTTCCAGATGGGCTCTTCACAACTAG
1286	GQ03326_A20.1:603	recycled	GQ03326_A20	0.50	1	N	NA	NA	GGTTGTTAAAGATTTTCTGTCTCTCTCCAATGGATTACCATTATCGCTTC[A/G]AGTGCTTGGAGCGCTTCTTCGTAAAAAAGATTTGTGGTATTGTGAAGCCC
1288	GQ03326_I17.1:575	recycled	GQ03326_I17	0.42	1	Y	LG08	86.995	CTCAATAAACAAGACAATGAGATTTCCTCCACAGAACTTCGGATAGCTTG[T/C]CTTAACCAGAGGCTTCACAAATGCCAAGAGTATACAGATGGGGAGGGTCT
1289	GQ03326_L02.2:1156	recycled	GQ03326_L02	0.17	1	Y	LG03	100.089	CAATTCTGTAGTCCAGACTCCAGAGTGCTATATGCTGTGGCCACTTATAT[A/G]CAGGTCCTAGTATCATGCAATGAAATTTGATGTTTTATAAAAAANNNNNN
1291	GQ03404_A17.3:1572	recycled	GQ03404_A17	0.33	1	Y	LG07	94.406	TGCCTTTAAATGTCTTGCAATCTTCAAGAAATCAAGACATGAATGTGATG[T/C]TTCTCCGTATTCGTGAGCACAATAAGCCATTGCTTTAAACGTTGCATGCC
1292	GQ03404_F11.1:297	recycled	GQ03404_F11	0.25	1	Y	LG07	85.992	GAGAAAGTTGAGGTGTCAGTGGAGGAAATAATAGAAGGATATGTTGGTGG[A/C]TTTGGGTATGCACAGATTATCCATGCTTTTCTCGTTTCCCTCGCTTGGTT
1293	GQ03405_A13.1:209	recycled	GQ03405_A13	0.50	1	Y	LG06	94.002	GAGAGGGTTATCAGACAAAATTCGAGAGTTCATAGCAGCAACAAGCATGG[T/C]ATCTGTTACCTTATCTACATCTCTGTCCTCCTCACCCCTCCTGCCCTGCA
1294	GQ03405_L17.1:127	recycled	GQ03405_L17	0.25	1	Y	LG01	11.877	GGGCCAATCAGTCTTTCCAATTGGAGGCACTAATGACCTCATATGTGTAT[A/C]ACCTTTATTGACTGTTCTCATTGGATGTATTGTCTGAAAGGCCGTTGTAA
1296	GQ03406_N15.1:1112	recycled	GQ03406_N15	0.42	1	N	NA	NA	AACTTGGATTTTGAATCAGTCTTATCTAGAGCACACCTTGTGTTGACCAA[T/C]GAACGATAGAAGAGTGTGAGGTTCCAAATTAAGAAGGAAGTTCCCACTTG
1297	GQ03407_I03.1:21	recycled	GQ03407_I03	0.33	1	Y	LG11	8.338	NNNNNNNNNNNNNNNNNNNNNNNNNNNNNNCGGGTTCTGGAGACACATCA[A/G]CATATTCAACGGAATTGTACCGGAGAGATTCAAAGGGAGCAACTCAAAGG
1298	GQ03407_M11.1:456	recycled	GQ03407_M11	0.33	1	Y	LG02	51.154	AATTCGTGGCCATCTCTGTAATTAATTACCCGGCTTTGCATTTCTTCTCT[T/C]GGAAGAGTCTGAGAAGAGATAAAATGTATATCTTATTTGTATAGAAATAA
1299	GQ03408_H09.1:617	recycled	GQ03408_H09	0.40	1	Y	LG08	89.866	GTATGAAAGTGCATACATGCTCACCTGAGAGATCTGGGAAGAGATATTGC[T/G]AATCAGTCTGCATTTTCACCTTCAGAGATATGGGAAGAAATATTATGGAT
1300	GQ03409_L11.2:112	recycled	GQ03409_L11	0.17	1	Y	LG11	147.247	ATGGCTGCTGTAAATAAACGTCAGCCACCTCCCGGATATCCAACTGGAGG[A/G]GAAGCAAAGGAGCAAGCTCCTCAAGTTGATAATAAGGCCCAGGAAACGAA
1303	GQ03414_H05.2:708	recycled	GQ03414_H05	0.42	1	Y	LG07	107.68	GACCCACTCTCTCAGAAATAGTGTACAACCTTTCGACTATGTTGGAGGCT[T/C]GGCCAAGCGATCTGGAAAGCACTCCGACTTTGGTTACTGGGAGGTGATTT
1305	GQ03501_D21.1:625	recycled	GQ03501_D21	0.17	1	Y	LG07	58.799	CCAAAATGGAGAACTCATTCCATTGCTATCAGCAGCTGGGGTCAAAGTTG[A/C]GTAATGCTTGGATAAGATAAATATGAGATTCTGGTTGCACTTTATATATA
1306	GQ03501_L23.1:662	recycled	GQ03501_L23	0.30	1	Y	LG06	161.211	ATTGCAAAGAAGAAGGTCCAAGTACTGCTTCGCATCAATCCAGATGTGGA[T/C]CCTGAGGTTCACCCATATGTTGCAACTGGAAATAAGAACTCTAAGTTTGG
1307	GQ03503_N06.1:758	recycled	GQ03503_N06	0.33	1	Y	LG12	118.581	GGCACAGAAGTATAACATGGTGATTATCAGTCCTATTTTAGAAAGAGATA[T/C]GACTCATGGGGAAGTTATCTGGAACACTGCAATAGTCATAGGGAATCATG
1308	GQ03504_G09.1:1273	recycled	GQ03504_G09	0.30	1	Y	LG02	48.811	TCAACCATCTCCCTATTTTGTTGTTAATGTCCTCAACCGTATATGTAGCC[A/G]GGACTCGTTTCGACTCGATAGGTCTCGGATTACAGTATGTTAGTTTAGTC
1309	GQ03504_K01.1:727	recycled	GQ03504_K01	0.42	1	N	NA	NA	AGATTTCAGCGATATCGTCTATTAAAACCTTTGCTATTAAATGTTGAATC[A/G]CCATATTCATCCAATGGAGCGGATTGGAATTGTGCCAGAGATTTTCACAA
1310	GQ03504_P21.1:1496	recycled	GQ03504_P21	0.33	1	Y	LG07	45.038	TATAGTAGATGCAATGGGCGGGCGAGCTTTAAATTCTAATGAGTGTTGCC[T/C]GTCGCTTGGTGTAAATTTTTATATGTATCATTGGGGAACCGAATAACGAC
1311	GQ03505_B11.1:738	recycled	GQ03505_B11	0.50	1	Y	LG08	5.193	GTTGAATGTGCATGTGTCATTGAATTGCCAGAGTTAAAGGGCCGGGAGAG[A/G]TTAGGTGGGAAGCCACTTTTCATCCTAGTAGAGTCTGCTTAATTGACCTG
1312	GQ03505_D09.1:1405	recycled	GQ03505_D09	0.17	1	Y	LG04	103.326	ATACATGTGAAGATTCACTGCTCGCAGCTCCTCTGATCTTAGACTTGGTG[T/C]TGCTCGCCGAACTTTGCACTAGGATTCAACTTAAGAAGGAAGGCGAGGGG
1315	GQ03505_N13.1:768	recycled	GQ03505_N13	0.25	1	Y	LG06	2.52	GGCCATACAAAGGATTATAATAAACCCATTGAAGAATTTGGTTCAACGTG[T/C]CGTACTTACATTTGCATTTTGGCAAGCAAAACAGCCATCGCGTGTTCAGT
1316	GQ03506_O19.1:1607	recycled	GQ03506_O19	0.38	1	Y	LG02	1.41	CTTCTGAACTTTGGTTTGTGCATGCAAATGCTTCAGCAAACATTCAAGTC[A/G]AAGTGACTTCTATTGTAATGGAATTGTGTTGGCATTTGAATGTACTGAAC
1320	GQ03509_B22.1:250	recycled	GQ03509_B22	0.50	1	Y	LG07	51.52	TCTCAGATATTGTAGGAGTCACAAGGAGACCAGAAATTGCATATCCTCTC[A/G]CTTGGTTTGCTGCATCTATTGGAATGACACCACTTTTAACAGGAACTATG
1321	GQ03511_P07.1:419	recycled	GQ03511_P07	0.50	1	Y	LG05	74.183	AATCTAGAAAAGGAGCTATGACCATTCTGTCCCGGATTATTTATGGAGGG[T/C]GACATGCGTCTGGGTGTGGAGGTATGGCCAGATCTAGAAAAGGAGCTATG
1322	GQ03513_I14.1:1294	recycled	GQ03513_I14	0.42	1	Y	LG03	42.973	ACTATGTCGAATTCAGATTTCATTTTCAAGTACGATATTCTGAGGGAAGC[T/C]ACTTCCAATTTTAATGCAAAGAACAAGCTCGGCGAGGGAGGTTTTGGATC
1323	GQ03513_P17.1:408	recycled	GQ03513_P17	0.25	1	Y	LG03	117.672	ATTCATGGCATAGGGCGTACAACAGCTCGACAAGTGTTGTATGATTTGGG[T/C]ATGGAGAACAAGGTCACTCGTGAACTCAACGAGAGTGAATTGACGAGAGT
1324	GQ03514_E12.1:139	recycled	GQ03514_E12	0.50	1	Y	LG01	83.52	AGAATGATGGGGAAGAGCTCATCCACTTGTTCGTTTGAGGAGAAGGAAAG[T/C]GATAAAAGTTTAAGTGTCGCGGGTAGGAGAATTGGATCGCTTGTGAGGCA
1325	GQ03514_F14.1:361	recycled	GQ03514_F14	0.25	1	Y	LG07	5.617	TGTCAGGCTATTCTCTGTGATTAATTTCTCTTCAAGAGATGGCCATGACA[A/G]CAGAGAAAGAAGAAGGGAAAGGCAGGAAGGAGGAGGAGAAACTTGGAATA
1326	GQ03515_H06.1:1249	recycled	GQ03515_H06	0.33	1	Y	LG05	93.849	CACGGGTCTCATCCTCAATGCCTTGCAGCATGCCAGAAAGTAGAATGCTA[T/G]ACTGTTACTTTGGTGTACATGATACATGGCTCAGTCTTCGACCTTGTTAG
1329	GQ03516_E10.1:811	recycled	GQ03516_E10	0.50	1	Y	LG01	11.868	GAATTATGTGGTGGTACTCATGTCAGTAACATTGCTGAGATTCGTGGCTT[A/C]AAGATAATTTCAGAACAGGGCATTGCATCNNNNNNNNNNNNNNNNNNNNN
1330	GQ03517_B16.1:368	recycled	GQ03517_B16	0.33	1	Y	LG11	87.357	GGCGGCGCAGCTCCTCTAATGGCGGTTGCAGCAGCTCTTACTGTTTCAAC[T/C]AAAGAAGCTTTTGCATTGGTTGATGAGAGGCTGAGTACAGAAGGTACGGG
1331	GQ03517_L16.1:544	recycled	GQ03517_L16	0.17	1	Y	LG06	157.248	TGCTTCCAGAAATGACTCAAAAGCCTCAATAGTGACCATGAAAAGCAAGG[T/C]CCAGACAGCAGTTGCTGCATTAGATAGGCTTTTGCAAACTGTGCCATCCC
1333	GQ03518_I24.1:1420	recycled	GQ03518_I24	0.50	1	Y	LG06	108.975	AGTGGTGTATCATCTGTGAGCATTGTGTGTGAAGGAACTTTAGATCTTGA[T/C]GAGATAAATGAGTGGATGGGAAAGTTGGTAAATGAACGGAGTGAAGATAT
1334	GQ03519_A12.2:183	recycled	GQ03519_A12	0.17	1	N	NA	NA	AAGAATTCGGCAACAAGGGGCCAGAAGCAATGTCATGGGTTATGAGAAGT[A/G]TTGGATTGAATACTTGACAACCAGCTTATGAGGGTTTTAGACAATGATCT
1335	GQ03519_C19.1:1599	recycled	GQ03519_C19	0.17	1	Y	LG03	1.019	ACCATATCGGGACAGAGGCGTGGTCCTAAATTAGATCATTCATCTTCTGC[T/C]GCTAGCTGTATTTTGTAATTGAGATGCAGTACTGGTGTTTTATGGTTAGA
1337	GQ03519_I17.1:328	recycled	GQ03519_I17	0.50	1	Y	LG04	74.041	TTGCCAACGCGTGTGACTGCAAGGAGTTTTCATCTATTTTATAATTGTTA[A/G]AATCATGGCTTTATTTGCAAGCAAAATGATGAAACTGCTGCTGCTGCCTG
1339	GQ03602_I02.1:1102	recycled	GQ03602_I02	0.42	1	N	NA	NA	GGAGAGTATGGAACTCCCAACATTGATATTGAAGAAGGGTACATTACCAT[T/C]ACTCATAATGGTCGGACAGACACGCTGCCATATCCGAAGCAAGCAAGCTC
1340	GQ03605_E07.1:549	recycled	GQ03605_E07	0.50	1	Y	LG03	34.076	TTTTTGCTACTATCACTTGCATTTTACATGTGGATAGTAGCACTTGTTTT[T/C]AACTCCGAAGGTTTCAAACGAGCAAGGAAGAGATGATCATGTTGCTAAGT
1341	GQ03605_F10.1:246	recycled	GQ03605_F10	0.33	2	Y	LG08	130.741	GCAACAATATTTTTTTGGGTGCAACTGGATTCTTGATTTGCAGAACATAG[A/T]ATTGAAGGCTTCCTCGTGTTGCAGGCCATGGTGTCATAGTATAGATGTCT
1342	GQ03605_G08.2:1205	recycled	GQ03605_G08	0.17	1	Y	LG02	4.083	AGGTTGACTGAGCTAGCATGACGCTTTTTTGTTCTCACTCAAACAGGGAT[T/C]GGGCAGGGAAATATGTGTTATTTTGATTTATATAGTAATGAAGAAAGCGT
1343	GQ03606_M21.1:1645	recycled	GQ03606_M21	0.17	1	Y	LG04	138.597	GTGATTGTGATAAGGTTTGAAGCCGGTTATGTACAATATGCCAGCACTTT[T/C]TAAGATGCTATCTGTGCAAAGACTTAATTTAATTAGTGTTGATCACATGA
1344	GQ03606_N01.1:248	recycled	GQ03606_N01	0.25	1	Y	LG06	128.283	CAATCCTGGGAACGAAAATTATCTAAAGCCTTAAAGGGCTTGCAAAACGT[A/G]ATTCATATTACTGTCTCAATATGAATGGATGACGCAGCTTTACTTCCATC
1346	GQ03607_I03.1:292	recycled	GQ03607_I03	0.25	1	Y	LG09	61.429	CTAGGGTTTTATACGCAGTCGACTTGAAGTTGAACTTGGCTCCATCCATT[A/C]CTGATTTTCTTTTTGATTTTGATTACTATGGAAACCGCAAGTGCAATTGC
1348	GQ03609_P24.4:885	recycled	GQ03609_P24	0.42	1	Y	LG01	52.973	AATACATCAGGATTCCTGGTTTCACTTCTTTTTGGTCTTGGACCTTTCAT[T/C]GGAGGTATTATTCTTGTAACATTTGCAAGCTCGGTCAAGATGCAACATTC
1349	GQ03611_L19.1:336	recycled	GQ03611_L19	0.30	1	Y	LG01	44.361	TACCTTTCAATAAATACTCATGGCTGACGACCCACAATTCTTATGCAATA[A/G]TCGGAGAAAAATCGTACACGGGTACCCAGAGAATCACTTTCAGTAACCAA
1350	GQ03611_P02.1:529	recycled	GQ03611_P02	0.17	1	Y	LG09	32.626	TCTCTTAATTCCTTTCCGACTGCACATTGATGGCTATCCTATGCCTTGTT[A/G]GCTTCTTATACTCTGTTAGATTCTCATATTCCATCCAATTGGGGTCCGTT
1351	GQ03613_E07.1:1090	recycled	GQ03613_E07	0.25	1	Y	LG07	4.877	TTCAGAAGAAGAATGCACAAGACAGACACCTCATGTCACTTTACATTTCA[A/G]TGGAAATGATATTTATGTTACAGTGAGCTGTCTCAACAAGGCCAATCTCC
1352	GQ03614_E10.1:1170	recycled	GQ03614_E10	0.42	1	N	NA	NA	TCGCGGTGTGTTTGGCCGCATATTTCAAAACAATGTCCACTTCAAAGCAT[T/G]GGAGCTGTTAAAATATATTATGAGTTTTGTTTTTCAAAAAANNNNNNNNN
1353	GQ03614_P19.1:1115	recycled	GQ03614_P19	0.33	1	Y	LG12	7.507	CAAATGTTTACTGTGCTGATGCCAAAGGTCTTTGCCTCAAGAACGTAAAA[T/G]TTCACTTGACAACAGAGGCACAGGTGCAGCTGGGCAAAATACTGTCAGAT
1354	GQ03615_C02.1:313	recycled	GQ03615_C02	0.50	1	Y	LG03	64.703	GCACTTCATATGGCAGCTGCAAATGGGCATCTTGATGTTGTACAGTATTT[A/G]ATCAGTCATGGAGCGGATCTTAATGCTCGCAACTTCGAGGAGAATACACC
1355	GQ03615_E17.1:272	recycled	GQ03615_E17	0.42	1	Y	LG02	159.284	TCATGGCGGAGGTTGAGGCACAACAGCCCACTAGCCAGGAGAAAGAGGAG[T/C]CACAACAGAAGGAAGAAGTTGTAGCTGGTGAAATTGAACAGCCGACAGAA
1356	GQ03615_E20.1:190	recycled	GQ03615_E20	0.42	1	N	NA	NA	ACACACTCACTTCAAGTGGAGGGTTTGCGAGGAATTGTAACTGTTCCTGC[T/G]AGGCTTGAGTCTACATGTTTGGTCTTTGTTTACGGTGTTGATCTCTTCTA
1357	GQ03615_G04.1:304	recycled	GQ03615_G04	0.17	1	Y	LG08	87.125	TTGAATAAGATGCTTAATTCAATTGCAAAATACATGCTTAAAGTAGTTCT[T/C]CTGGACTCTCCATAGCATTGTGAGAGAAATCAATTGCTGCCTAAAGAGAG
1358	GQ03615_J11.1:1783	recycled	GQ03615_J11	0.25	1	Y	LG04	111.903	ATTTTTAGTTGAAATTTTCCATACNTCGTGAAATTCATTAATACTGAACA[A/G]TTTCACTAGCAGAATGAATGCTAGGTCTTTTGAGATCCCCTTTCTGAACT
1359	GQ03616_D10.1:865	recycled	GQ03616_D10	0.33	1	Y	LG06	131.949	GCAGTTTGTGCGGCATAGAAAAACACCAGGACAAGAACCATAAAGATTTT[A/C]TTTAAAGGTCGTAAGATGCATTACATTAAAATGAATGTATTTACGGTATT
1360	GQ03616_M15.2:761	recycled	GQ03616_M15	0.25	1	Y	LG12	102.788	CAGCAGAAAGGCTTTAATTTCATTATCCTCTTACATTACCAGCAAGTATA[T/C]TGGCTCGTTCTTGCTTACACATGGTTATGTGGTTTCATTGTTGGGCAACT
1361	GQ03617_K22.1:1006	recycled	GQ03617_K22	0.17	1	N	NA	NA	ACGGTCATTGCTACAGAATTTGAGATTTTTCCCATGGAGGCGGGATGAAG[A/G]CTATTTTAAAGCTTGGAGGCAAGGTCGAACTGGTTACCCATTAGTAGATG
1363	GQ03701_F22.1:690	recycled	GQ03701_F22	0.25	1	Y	LG03	133.943	CCTGGTTTTGCAATAATTGAGGATGGCGGGAATTCATTTATTTGCAGATC[T/C]GGGGATATACAGATTTCTAATAACACTTCACCACGGTTGGCAAGCAATGA
1364	GQ03701_J01.1:1161	recycled	GQ03701_J01	0.17	1	N	NA	NA	TTGGGTAAACCCCTTAATGCTAGGTTTGTTGTATCAGAGCTTTGCTAACA[T/G]ATCTGGCTTTGATTTGAGTATCACAAATTAACTTAAGCTTGTAAATGCCA
1365	GQ03701_L08.1:499	recycled	GQ03701_L08	0.30	1	N	NA	NA	CGGCCTTAGAACTGTGATGCAGAGTGATCAGAAATCCCGTTTCTCTGTTG[A/G]TGGAAAACCGGTTTATCATTTCTTGTGCTCAACGTTCAGCGAGTACACAG
1366	GQ03701_L17.1:932	recycled	GQ03701_L17	0.25	1	Y	LG11	31.551	GAAAACGAGGAACAGAGAATAAAAGATGCCGAAAAACAGGATAAGGAGCA[A/G]GAAACTTTGCAGTCAATGGAGAGCTCAAGGCTAGATTCTCAGCACATTTC
1368	GQ03702_D16.1:521	recycled	GQ03702_D16	0.33	1	Y	LG06	158.109	ATCTGATGGTATTTCCCCAAGGTTTGCTTCATTACCAGATCAATGCGGGG[A/G]AGTCTACTGCCATTGCATTCGCTTCCTTTAGCAGCCCTATTCCTGGATTA
1369	GQ03702_G22.1:455	recycled	GQ03702_G22	0.33	1	Y	LG04	96.477	AATGGCATCTGTTTCTTCTCTGAAAGGTGATTCCGGTGATCTGTTGACTG[T/C]CATTGCTATGTTCCTAGTGCGTGAATAATATTGAACTCTAAGCTTAGGTT
1370	GQ03702_H16.1:1341	recycled	GQ03702_H16	0.17	1	Y	LG02	0	GTGTGCAGAGGCCATTGTCGAAGGCTCTGCAAATGGCACGAGGATGATCA[A/C]TGAGGCAGATTTGAGAAGGTACCTGGAGAAATGGGATAAGCAGTATTGGC
1371	GQ03702_J07.1:1138	recycled	GQ03702_J07	0.42	1	Y	LG08	74.225	CTAAAGGTGCCATCTGAAACTGTTCAAGAAGATGGGTTATCAAAATTCGG[T/C]GAAACTTCTTTGAGGTACATGGCTCCAGAAGTTCTTCGAAATGAAGCATA
1372	GQ03702_K04.1:1321	recycled	GQ03702_K04	0.50	1	Y	LG06	3.859	CAAAAGTGGTCTATCACTAACTGTCACCTTCTTCAAAAGTTACCTGATGA[T/C]TTGGGGAGGCTCAGTTCTTTAAGAATGTTAAGAGTATCTGCATGTCTAGG
1374	GQ03703_P05.1:1082	recycled	GQ03703_P05	0.17	1	Y	LG05	22.101	AGAGATTCATTCTAAAGAGATGCTGTTTATGTGTGGCCAAGAGAAGCAGT[T/G]GGAGGAGAAGGTAGATGACAACTTTCTGATTGCCAAAGTAAATGGAAGGC
1375	GQ03704_C16.1:777	recycled	GQ03704_C16	0.25	1	Y	LG04	33.836	CCACTCAAATGGTTTGCGATAGGACAATGTTGGCGTTATGAAAGAATGAC[T/C]AGAGGGCGACGCCGAGAACATTACCAATGGAATATGGATATAATGGGAAT
1376	GQ03704_G03.4:1242	recycled	GQ03704_G03	0.25	1	Y	LG03	0.979	CTTTCATGGTCTGCTCTGCTCTCTTAGAGGTTCAAGGATTGAATTCGTAA[A/G]CTTTGTATGAAAAAANNNNNNNNNNNNNNNNNNNNNNNNNNNNNNNNNNN
1377	GQ03704_J19.1:478	recycled	GQ03704_J19	0.42	1	Y	LG01	22.659	CACATTCAGAAGAAGAAGGACGAGGAGAAGGCTTTGAAGGAGTTAAAAGC[T/C]AAGGCATCACAGAAGGGTAGTTTTGGTGGAACAGGGTTGAAGAAAAGTGG
1378	GQ03704_J21.1:255	recycled	GQ03704_J21	0.17	1	Y	LG02	151.715	ACTGTAAATCCATGCTTCCACTGCAAATTCCCATGCAATTGCATTTGGCA[T/C]TGGGAAGATATCACGTAGGAAAGTCTCATCGATGTTATGGAGTTGGGGAT
1379	GQ03705_E21.2:625	recycled	GQ03705_E21	0.25	1	Y	LG05	84.46	TTTTTTCTGGAGGAGGACTTGTACAGTGGATCAAAAGTGGATCTGCAGTT[T/C]CTGGAGAGATCAAGCAGCTCTGACAGTGGAGTATTCTTCCTTCCACGTCG
1380	GQ03705_G20.1:1059	recycled	GQ03705_G20	0.25	1	Y	LG03	100.948	TCTAGCTCTATATAAGGAGGGTCAAATAGTTTTACTACTAGAAGAAACAT[T/G]CTCAACTGATGCGACAGCTGGAAATTCATGGTTGATGCTTCTTCCAATGA
1381	GQ03705_H10.1:198	recycled	GQ03705_H10	0.42	1	N	NA	NA	TCGAAGTTCAGATTTGGTTGAAAACATGGAGGAATTGGTAGCCAGATTGG[A/G]GGCAGCAGTTTCCAAACTTGAATTTATCGGGTCTAAAGTCGGGGTAGTCT
1383	GQ03706_M19.1:2010	recycled	GQ03706_M19	0.25	1	N	NA	NA	CCAAACTCTGATGCATCTGTGGTAGTATAAGTTTCAGTTGCTTGTTAAAG[A/G]ACAAACATACATCACAGCCCGTGGTTGAGAAGTCACAAAATAGGAAAGAA
1384	GQ03707_E17.1:1335	recycled	GQ03707_E17	0.25	1	Y	LG09	18.965	ATGCTGAGGGCTGAATTTGTCCTTCCTAGTGTCACTGCTGAAGAGGCAAC[T/C]CCAGAAAGGCAGGCACCAATTCGTGTCAAATTTGAGATACCATATTTTAC
1385	GQ03707_J15.1:1182	recycled	GQ03707_J15	0.25	1	Y	LG03	83.137	AGAGAGACAAAAGATCTGAGTGTCTCTGTTCGGCAACACAAGTTTGGACG[T/C]CAGGCTTACAGTGAAACAGATTATTATGGGGAATCATCTTTTGGGGATGC
1386	GQ03707_L07.1:242	recycled	GQ03707_L07	0.25	1	Y	LG01	1.499	CGCTTTCAGCCAGTCCATGACTTGACGATTGGCGTTGAGTTCGGAGCTCG[T/C]ATGATCACCATTCGCAACAAGCCAATTAAGCTTCAAATATGGGATACTGC
1387	GQ03707_L13.1:1203	recycled	GQ03707_L13	0.33	2	N	NA	NA	TACCCATTTACAATGAGAGATAGACTTGGTGATCGTTTGTTAAAGTTCAC[A/T]GAGCAACAATCTCAACAATTAAAAGGATCCTTCGACTTCCTCGGAATGAA
1388	GQ03708_K09.1:1885	recycled	GQ03708_K09	0.17	1	Y	LG04	13.056	TATCGCGGCAAAAGGATGGCCTATATTTACAAGGCAAAAACCAAGAAGAA[T/C]GGAACTAATTACAGGTGCATTTGGGGCAAAGTTACAAGGCCACATGGTAA
1389	GQ03708_P09.1:475	recycled	GQ03708_P09	0.17	1	Y	LG01	166.926	GAAGCCATGGAGCTTTTCAGAAACATACAACAGCAAGGTATTCCTATGGA[T/C]TCTATCAGTTATGTTTGCATTCTGCAATGTTGCGCAGATTCGAAAGCGCT
1391	GQ03709_E09.1:400	recycled	GQ03709_E09	0.17	1	Y	LG12	73.134	GCGGGTAAATAGTAAATACAGTCCAAGCATATCCTGTGACATTCTCCAGG[T/C]AATTACATATGTCCAGGCAAATTTGTGGAAAGATAAAGTCAGACATAAGC
1392	GQ03709_G17.1:1102	recycled	GQ03709_G17	0.20	1	Y	LG06	40.901	GGTGAAATCTTTTGGCTGGGACATCAAAGGAAATCAGGGGTTGGTTTTGC[A/G]GCTCGATACAACACTGATAAGATGATTGCCATTGGACAATTTGCAAGCAC
1393	GQ03709_I20.1:392	recycled	GQ03709_I20	0.25	1	Y	LG04	18.111	TCGGTTCGAACACATGGGTTGTGGTTGGCTTGGAGTGATTATGGAGTGGG[A/G]AGGAGTGATTGTCGAAGATGATCCTCATATAGAGAGCAAGGCATGGTTAG
1394	GQ03709_L20.1:104	recycled	GQ03709_L20	0.25	1	Y	LG12	105.186	CTTCTGCGCATCCTAATCCTCATCCAACTTCCCCTGTGCCACCATACTCA[A/C]CATCTCCTATTTATACAAGCCCTCCTGCTCTTCCTCCTCCTACTGTAAAC
1395	GQ03711_A02.1:902	recycled	GQ03711_A02	0.25	1	Y	LG07	168.076	GGCGACTACATTAAGGCCGATGGCGAGTCATTCCGTCCCTTGGAAAGACT[A/G]GACATGGCAATGGGACTTACAACAATCAAAGAAGAAAGCATGCTAGCTCT
1396	GQ03711_I20.1:1440	recycled	GQ03711_I20	0.17	1	Y	LG12	113.767	TAATAATTATATGCTGGCATAAGAGTATTGTGCTAGCAGTATGTTTTCTA[T/C]TCTTCTTTGGATCTATCGAAGCCCTCTACTTCTCAGCTTCTCTCATTAAG
1397	GQ03712_F05.1:170	recycled	GQ03712_F05	0.42	1	Y	LG06	9.783	CGGAGGAGCCCTGAAGCTATTCTATAACACCTCCTTGGGATCTCCTGATG[T/C]TCTTACAACAGTGGAATGGTTCGTTGTCTTTGCGGTCCTGTCAGCTATTC
1398	GQ03712_F22.1:382	recycled	GQ03712_F22	0.40	1	Y	LG02	128.384	GTGCAGAATGAAGTTATGTGGAGATCACAATCAACTTCGAAAGGAGGAGG[T/C]GAGCCAGTAAGTGATGCAGAATTTGAGACTCGAGATTATGATTCCTATGA
1400	GQ03713_C12.1:940	recycled	GQ03713_C12	0.25	1	N	NA	NA	TCATGAGCCATTTAGACGTGTCATGAAGTATAGTGGTACTGCTAGTGGTG[T/C]AGAAGTTTCAACTCAAGATAAAGAAGAAAATACAAAGACAAATGAAACTA
1402	GQ03713_K04.1:638	recycled	GQ03713_K04	0.17	1	Y	LG08	76.42	ACAGAGAGAATGAGCATTTCACAAGCAACATCTATGGGTTGGCATGGAGC[A/G]CCTGCAGGTTCCATTAACCCTGTTATCAAAACAGTCCTGCGAATGGATGT
1403	GQ03713_K05.2:1186	recycled	GQ03713_K05	0.25	1	Y	LG03	81.513	TCAGCTTGGAAGGGCTTACTAGTTTGGAAGTTAAAGCTGTGAAGGACATG[A/G]CATCTGATCTGGAAACTGCTCATGCTTCCAATAAAACTATCAAAATTATA
1404	GQ03714_G02.1:954	recycled	GQ03714_G02	0.17	1	Y	LG05	18.514	TGGCAGCGGTGTGCAAGATGCAGACAAATTGTTGAAAAAACGTCTGGATG[T/C]CGTCACATTGTTTGCAGATGTGGTTGCGAGTTTTGTTATGTGTGCGGATC
1405	GQ03714_I15.2:979	recycled	GQ03714_I15	0.17	1	Y	LG04	102.259	TCAATTTCTATTTTATGCTCATCTTGGATACCATAGCTATTCTGTCAATG[A/G]CAAGGAGCAAATCCTGCTACAGAAAGGCTACCATACTGCAATTCCAATTC
1407	GQ03715_I05.1:282	recycled	GQ03715_I05	0.17	1	Y	LG01	59.192	AAGATGAAGATGATGAACACAATCAGCCCGCAGATGCATCCACTCGCGCC[A/G]GTGACTGATACCGACGTAATTTCGTCGAACTTTATTTTTCCTGCAGTCCA
1408	GQ03715_I13.1:1407	recycled	GQ03715_I13	0.25	1	N	NA	NA	CACCATTCATTCCCATTATCTTTCAAATGGGTGCACTGATTGGGTGATAG[A/G]ACCGAAATATATATCTGATTAGAATCAAGGCATGTTTATCTATTGTATTT
1409	GQ03715_J22.1:533	recycled	GQ03715_J22	0.50	1	Y	LG02	93.532	CTCTGGAACCACAACCAAGTCGTATTCTTTGTAGACAGTGTTCCGATTCG[A/G]GTATTCCCCAACAACGAGAGGTTGGGAGTCCCATATCCGAAAAAGCAGCC
1410	GQ03715_K10.1:1030	recycled	GQ03715_K10	0.17	1	Y	LG11	130.732	CTCCCAGAGCGGTGACTTTTCGTCCGCTTATAACACTTTTCTGTATGAAA[A/G]ACCAGCTGGATAAGGTACAGCTTGTATTTGAAATAATGAAGATGAAAGGC
1411	GQ03716_G23.1:622	recycled	GQ03716_G23	0.50	1	Y	LG03	154.002	GAGTCTGTACTATTTCATGTATGTGATAATCCCATGGCCAATTGCTAAAG[A/G]CCTTTGATCATCCTCTTCAGAGAACCAGAATTCATTTCTAATGCAACCCT
1412	GQ03718_C13.1:1019	recycled	GQ03718_C13	0.25	1	Y	LG08	64.147	AAAACCGAGTTGGTTGCTTACCAGGCATCAAAGAGAGGCGGAAAGTTGGT[A/C]CTTCAAGTGGTTGAGGACCCACAAAGTGTAATTTTACAAGGAGAAGCTGT
1414	GQ03718_G02.1:1419	recycled	GQ03718_G02	0.33	1	N	NA	NA	TTCACAAAGCGTGCATATGTTGGGAAAGTGAAAAAGCTCCTGACATTACC[T/C]GTGGCTTACACTCGAGCCGTTATTTATTCTCCACCAACTTCGAAGCTGGC
1415	GQ03718_G13.2:1933	recycled	GQ03718_G13	0.17	1	Y	LG03	24.765	CCAGAAAAGCAAGCATACAAAGCATCTGACTGTTAGAAGGGCTGCACCTA[A/G]AAGAATTGTATATTGTTGAGAGGTTTNAAGATTGATATGTTGGATATATG
1416	GQ03718_K12.1:1139	recycled	GQ03718_K12	0.25	1	N	NA	NA	AGGGAATACACTTGGAAAGGAAATGCATCAATCTTCATATTGTGATCTAG[A/C]AAACATAGATTTTGATACGCCACCTGATGGGCCCATTCTAGATGATTCAC
1417	GQ03719_B08.1:835	recycled	GQ03719_B08	0.25	1	Y	LG02	19.24	GATGCAGCCAAGGGTGAAATATGGCAACCAGAAATGAATAATGAAAAGGA[A/G]AAGATAGAGCGACCGAGGCAATGTGGTCATCCGTGCAAGTGTTGCTACCC
1419	GQ03719_O16.1:950	recycled	GQ03719_O16	0.33	1	Y	LG08	113.196	TTTACCAGCATTAGGCGCACTGTGAAAAACATCCCAAAGTATGCTTCCAA[T/C]GAATTTTATCTAGAAAATGTGCTTCCACGGATAAAGGAGAAAAAAATTAT
1421	GQ03801_F12.1:391	recycled	GQ03801_F12	0.25	1	Y	LG09	139.926	GCAGCAGGATTCCAAGCTTGCTCGACTTCAAACTCAATTCTACAAGACAA[T/C]AGCGGCAGCACAGTGGTTCCCCTTCAGATTGTTGGGAAGCATTATTTCAT
1422	GQ03801_H20.1:1285	recycled	GQ03801_H20	0.42	1	Y	NA	NA	TGGAGATGAGAGCAAAACAGAGGATGTTCCAACTACAGTGGTCCATGAGA[T/C]GACAGATGGGGAAAAGCCTTCACCACGCCGTTCAGGGGACATCTTCCAAC
1423	GQ03801_K08.1:255	recycled	GQ03801_K08	0.25	1	Y	LG03	73.675	CGGCCAACCAAGCGTTTCTTCAATCTCATCCACTGCTTCAATTTCATACC[T/C]CCGTTCTTCTTCTCTTCATATCGTTACAGTTCCCTGGAAGAGGAGTGACG
1424	GQ03802_A02.1:648	recycled	GQ03802_A02	0.42	2	Y	LG10	89.249	CTGTCGATATGCTCATTGCTCACTGACCCGAATCCAGATGATCCTTTGGT[A/T]CCTGAAATTGCACATATGTACAAGAATGACAAGGGGAAGTATGAGGCTAC
1425	GQ03802_B11.1:423	recycled	GQ03802_B11	0.25	2	Y	LG12	60.16	GTCCAGGTCAAATACATCATCAGAAGATCGGATTTCTTTCACCAGGCCTT[A/T]CGAGGTCCTCCTTTTCGAGAAAAAATCTCTCTAAAATCGCATCAATGGAG
1427	GQ03803_C06.1:473	recycled	GQ03803_C06	0.17	1	Y	LG11	11.812	ATAAAATTGATCCTTGGTAATCTTGGACTGGACAGTGGCATTGACATTGA[A/G]TCTATTGTTGAAGATTCAGTATGCACACCAGCACCCAAAAGGGCAGCAAC
1428	GQ03803_H04.1:239	recycled	GQ03803_H04	0.42	1	Y	LG05	120.164	CTCAACAACGCCATATTGGCAGAGCCCCAGCACGTTCCAATGTATCAAGA[A/G]CTTGCTGATAGAGAAAATGTTGAGTATATTGCAGGAGGGGCCACACAGAA
1429	GQ03804_D05.1:2465	recycled	GQ03804_D05	0.25	1	Y	LG06	163.348	CAATGGTGTATATTGCAGATTCACCTCGGTATCCTTGAACATCTGAAGAG[A/C]AAGAAAGCCTTGACTTTCGTTAACCTGGAAAGATCTGGATTATGATGAGG
1430	GQ03804_G08.1:399	recycled	GQ03804_G08	0.33	1	N	NA	NA	TTCAACTTCCCGGAAGATCATACACCTCAAAATGGTATGTGGAAAGGAAC[A/G]ATGGGAGGCGAAGCCATATCTTTTAGTGGCTGTGATGATGATCAAACCTC
1432	GQ03804_P18.1:756	recycled	GQ03804_P18	0.25	1	Y	LG07	143.204	CAGATCCCTATTCCCCCAAAGCCGTGAAGCCCAAATCACTGCCAAAACCG[A/G]TGCACTATCTTTTGAAAGAGCAGCGTTGGCTGTTTATCTTGGTGGGTATG
1434	GQ03805_C02.1:689	recycled	GQ03805_C02	0.25	1	Y	LG09	121.002	TCTGCAGATATTGAATTCTTCTGTGGCACCGTACTGACCATTGAAACTTG[T/C]TTTTAGAGTAAAAGAAGAAAAAATACTTGCTATATACTTACAAGGATGAG
1435	GQ03805_I24.1:951	recycled	GQ03805_I24	0.17	1	Y	LG06	3.291	GAGAACAACAAAACTCTTGGGGAGTGCAGGGGTCCAATATGCGATCTTCC[T/C]GGTGGAGTCATAACTATGCATGTTGTTTTACGCCCTCCATCGGCTGAAAA
1436	GQ03806_D01.1:412	recycled	GQ03806_D01	0.25	1	Y	LG11	63.176	GACACAGAGGGGTTACAGGATTATATGGGCAAGTTTGGAGAACTGGATGA[T/C]GTGATTGTGATGCGGGATCGTGCAACTGGTCGTTCTCGTGGATTTGGCTA
1437	GQ03806_E05.1:400	recycled	GQ03806_E05	0.25	1	Y	LG12	81.963	GGTCATCACAACTTCGAATTGTTGAGGAAGCTGGTCCTCCCGGATGGATC[T/C]ATTTTGCGACCACGATTACCTGGCCGGCCAACTTCTGATTGCTTGTTTAA
1438	GQ03807_K17.4:906	recycled	GQ03807_K17	0.33	1	Y	LG01	122.611	CAGATCTCCTCCAAAAATGGAATACCCCCACCTGGAATTCGCAGAGATAA[A/C]GGAAATCTCCAGCGAGTCCACCGAGCTCCACAACGAAGAACTTGTGTACA
1439	GQ03807_P11.3:1817	recycled	GQ03807_P11	0.25	1	Y	LG08	9.07	CTTTTGGCACTTGCCATTCTTGGTGTTAGTTTTTACGCATTAAGGCAGAA[A/G]CAAAGAGCTGATCAGGCGATCGAATTAAGCAAACCCTTCGTTTCTTGGGG
1441	GQ03808_I05.1:480	recycled	GQ03808_I05	0.33	1	Y	LG07	175.665	TTCATTGCTTCCAATAGGCCATGAATCAGAATCAATCTGCAAAAGCTATG[A/G]CTGAAATGATTGCGTCTTGCACGTCTGTCGAACTCCAAGGTCCGTTAATT
1442	GQ03808_I16.1:434	recycled	GQ03808_I16	0.17	1	Y	LG06	21.587	AAACTTCACCCCGCACACGGCTCCGGCTCCGGTTCCGGCTCCAGCTCTTC[A/G]AGTGATGAAGAGGACGAAGGAAAGAAGAAAGAAGGGGGGAGAAAGAAGAA
1446	GQ03809_O17.1:1874	recycled	GQ03809_O17	0.33	1	Y	LG02	115.813	CGGTTTTAGTCGTTCAGAAGATAGTCAGTTTTAGTCGTTCAGAAGATGGT[T/C]TTAAAGGAACTTGTCAGTTACCATCCTTGTTATCAGGATGTCCTCATATT
1447	GQ03810_F04.1:1269	recycled	GQ03810_F04	0.17	1	N	NA	NA	ATAATGAAGCTCTTACTTTTAACCCATGGCGATGGCAATTGGATAAAGAT[A/G]TACCAGATGATAGTTTGTTTTCACCTTTTGGAGGTGGAGCTAGGCTTTGT
1448	GQ03810_G04.1:343	recycled	GQ03810_G04	0.17	1	Y	LG11	109.888	AGCTTGAAGGACTGCAGCAGGGAGTAGAGTTAAGCAGTTGGTGAAAGTTT[T/G]TGAGAACATGAAGCTGCTGTCGGAGACTCAGAAGATTGAATTCAAAGGTA
1449	GQ03810_L11.1:68	recycled	GQ03810_L11	0.33	1	Y	LG06	26.885	AGGCCCATTCCATTTCATCTCTATGGAGTCAATTGATCGTGTTTTCTCTC[A/G]TGGCACGGGGCAACAGATGAACTCATCATGTGAATCTGCAGCAACGCAGG
1450	GQ03810_N04.1:678	recycled	GQ03810_N04	0.38	1	Y	LG05	5.183	AATCAAGAAAACCAAGGCCAAACCATAGTAAATCCAATGGAAGAGCACAG[A/G]CATTGAAGGGAAAACCAAGAAATCGTGCAACAAAACGGGTGAAAATATCA
1451	GQ03810_N11.1:1094	recycled	GQ03810_N11	0.33	1	Y	LG12	67.296	GAGGTAGAAGTTGAAAGATTGGATCAGCTAAAGGCTAGTAAAATGAAAGA[A/G]CTTGTGCTTAAGAAGCAAGTAGAGCTTGAAGAAATTTATAGACGGGCCCA
1453	GQ03811_D10.1:79	recycled	GQ03811_D10	0.50	1	N	NA	NA	TTTAGTTGATACATTTGTTTACCGTTGGACTGCATGGTCATTCACTCTTA[A/G]CTAGTTTAGTTTTCTTGGATAGAGGATTTATGTTCAAACAGGCAGAGGCC
1454	GQ03811_M10.1:287	recycled	GQ03811_M10	0.42	2	N	NA	NA	AGGCCATGGCCTTCCAACTTCAACACAACAAAAGCTGCAGACATTTCCGT[C/G]GCAAATGAATTTGGGAGCTCAAAAAGATATGAAGGCTCTTCAGAATTCGT
1455	GQ03811_N08.1:188	recycled	GQ03811_N08	0.17	1	Y	LG02	157.605	TGAGGGATTGAAGAGACGGTTGCATCATTTTGCAATTGTCCTAGTTAGGA[A/C]CAGAGGAATTGTCCCCCATAAGAAAGGGGGAGGCATGCATTATTTATTGC
1456	GQ03811_O12.1:86	recycled	GQ03811_O12	0.50	1	Y	LG06	102.269	TCTCTGAAAAAGAGGCATTCGTTAGCTGCAATGAAGATTGCCATTAGAAG[T/G]GTTTGCTGTCTACTTTCATTTTTAACTTGTGCTTATGGCAATCTTAGCCC
1459	GQ03813_B02.1:414	recycled	GQ03813_B02	0.42	1	Y	LG08	55.009	ATAGTCCGCACCGAAGAAGGCGTTCGAGTCGAAGGAAAAGGAGGTGGAGA[T/C]CTGATGACAATGAAGATGTAAGCAGTAGTGATGATGAGGAGGAACAGGAT
1460	GQ03813_M07.1:86	recycled	GQ03813_M07	0.50	1	Y	LG08	95.677	GATTCTCTGTCTTGATTGCAAGGGTGATTGAATTACAATCCATTATAAAA[A/G]GAAGGGGGAAGGACACAAACACCCGCGGATCTGTAGGTAGAAATTAATAT
1461	GQ03813_M16.1:1458	recycled	GQ03813_M16	0.25	1	Y	LG02	57.814	GAGTTCACTGGACCGACCGGGCCAACAGAATTCTGACCAAGCAGATTCTG[A/G]GTGGCAAATACTTCGAGCCTGCATTTTCGATTGCAAGCCAATGTGATATC
1462	GQ03814_K22.1:1722	recycled	GQ03814_K22	0.17	1	Y	LG11	146.4	TAATCAAAAAACAAAGGCTGGTGCATGTGGCCTCCCTGATATCGTTTCAT[T/C]TTTGTAGTAGTACTGCTATTTCAATCTCAATCTGACACTGAATTTGCTTA
1464	GQ03815_P06.1:1081	recycled	GQ03815_P06	0.17	1	Y	LG05	126.14	TTAGCACTCCTAACCCACAACCATAAGAAAAGTATCAAGAAGGAAGCATG[T/C]TGGACAATTTCAAACATTACAGCAGGCAACAAAGACCAGATACAGGCTGT
1466	GQ03816_I06.1:233	recycled	GQ03816_I06	0.42	1	Y	LG12	10.178	CCTATATCTGATACATTTGTGAACCTAGTCAATGCTGATTTTGTGGCAAA[A/G]CAAAGAGGCTTGAGAATAATCGAAGAAAAGGTACCGCATGATGGTTCGCC
1469	GQ03817_O18.1:257	recycled	GQ03817_O18	0.50	2	Y	LG10	89.736	TTTACCCAACATACCCTCATTAAAAACCGCTCATTTCCCCATCCTTCTTG[A/T]GTCCATCCCCATCTTTCTTGCTCTTCAATTCACGGGCCTTTACAAGCTGT
1470	GQ03818_A20.1:348	recycled	GQ03818_A20	0.25	1	Y	LG03	80.296	CGCGATCGCAGACGTTACATTCTGAGCAAGGAACAAGTCGAGGCCGAAAC[A/C]CAGAAAAAGGCTGCCGGACATAAATGAATGCTCGGGGTATACATTTCCAT
1471	GQ03818_C03.1:670	recycled	GQ03818_C03	0.17	1	Y	LG08	158.62	CGAATATAACAACTCTGGGTCCCCTTGTTCTTCCCTTATCAGAACAAATT[A/C]TCTTCCTGACATCCTTGTTTTGCCGCAAAGTTCTGAGGTTGAACATGAAA
1472	GQ03818_F08.1:665	recycled	GQ03818_F08	0.50	1	Y	LG03	86.685	AGGCGGCAAATCAAGCTTTCTGTTCTCCCCAGTGTGCAACCATTTCATGC[A/G]ATTGCTTACCCTATTGATCCTGTACTTGCATTAGACATCAGTCGCAAGTA
1475	GQ03901_D07.1:182	recycled	GQ03901_D07	0.17	1	Y	LG08	158.93	AAAAATGTCGAGCGCAGAAAATGCAGCCGCCAATGGATCCGACATTAAAG[T/C]TCCCGATAATTCTCTCAAGGATCAAGGCAATGCTAATTTCAAAGCCGGTA
1478	GQ03903_G04.1:250	recycled	GQ03903_G04	0.50	2	N	NA	NA	AACAAAGAGGAGGAGGAGAATAAGAAGAAGAAGCAGCTTTTTGGAGGGTG[C/G]AAAGTCAGTTCTCATGGGGATGATAATACAACAATAAAGAAGCAAGACGT
1479	GQ03904_A20.1:1236	recycled	GQ03904_A20	0.33	1	Y	LG03	33.518	GAGACATACCCAACTACTGCATTGTCTGATTTGCGAGCAGTTGAAAATAT[T/C]GACAGTGTGGCCAAGACTAGCACATCTGCATCTGACAATGCCTTCGAAGA
1480	GQ03905_E07.4:637	recycled	GQ03905_E07	0.40	1	Y	LG09	116.37	TGCGACTGCTATAATCTGCAGGATGGCCTTGAGTATAAAGTATTCGGATC[A/G]AGACTTAAGAAGTTTCAGTTCAATGCTGAGAGAAAGTTTTATGTTACTGG
1481	GQ03909_M21.2:2040	recycled	GQ03909_M21	0.25	1	Y	LG08	82.09	ATGCCAACCTTTAGGCGCCGATTTCAGAATGTTGTGAGAAATCTACATCC[A/G]GTGGCAGTAGAGAGTGTGAGCAGCAGTGTACATAGCCAGGGATCAATAGC
1482	GQ03911_P09.2:1721	recycled	GQ03911_P09	0.25	1	Y	LG06	12.277	CTGGAAAACCGAGAGCAATCCAGATTCCTCAATGCCTCTGACAGATACTT[T/C]ACTGGTTTGAGGGTATTTTGATCCATGGAAATATTTTTGCTGCCGTTGGA
1483	GQ03913_A05.2:370	recycled	GQ03913_A05	0.17	1	N	NA	NA	CTGCTCGTGTCAGGTTCTGATGACAAGGAAATTATAGTTTGGGATTGGGC[T/C]GCTAATATTAAGAGGCTATCTTTTAATTCTGGTCATACAAACAATGTTTT
1485	GQ03915_N07.4:225	recycled	GQ03915_N07	0.42	1	Y	LG08	44.028	CCTACATTATTCGGATCACCGTTGTCTTCCCCTTCAAATTTCGTAAACCC[T/G]TCGTCTCAGCCCTCGGAACCATCGGCTCCGTACGCGTTTTCATTCGGCGG
1486	GQ03915_O01.1:942	recycled	GQ03915_O01	0.25	1	Y	LG08	44.768	GAAACCATGAAGGGAGTCTTGAGGATTACTTTTCCATAAACCATGGACTA[T/C]GGGATTAGCTATTCTCTGTGATCCATTTGAGACTGCATCCTATTTAGTGC
1487	GQ03917_P03.2:459	recycled	GQ03917_P03	0.17	1	Y	LG05	8.101	CTGATCCAAGACTTTGGATCGGGCCGTCTAGTGACAGTGCCGCTGCAGAT[A/C]AGTTTCCTTGATAGGTCATCGAGCCCTAAAAACCCTAAGCAATTAAGTCA
1489	GQ03918_G16.1:1355	recycled	GQ03918_G16	0.50	1	Y	LG07	195.678	CAATTGGCTATATGTCATACGTTGGGACATTTGACAGGCTGTCATCTGTT[A/G]GCTGAACCAACATTCAGTTAATTAGTTGCAGCTGTCTCCTTTCTTCTTTC
1490	GQ03919_B06.1:140	recycled	GQ03919_B06	0.17	1	Y	LG07	59.571	ATACATCTCCTCCGACAGCTTTCCAACGGCGTCCCATGTTAACATACAAA[T/C]AGGTCCTGCAGAAAATGTGGATGTCGATCTGGATACCCTAATCCAGCATA
1491	GQ03919_I21.2:17	recycled	GQ03919_I21	0.42	1	Y	LG03	76.759	NNNNNNNNNNNNNNNNNNNNNNNNNNNNNNNNNNAGACTTATTCCCGGGA[T/G]AAAAATTGCGTTAAATTGCAGCAACAGAGGATGGAGGGACTGAAGGGATC
1492	GQ03919_P19.1:913	recycled	GQ03919_P19	0.25	1	Y	LG11	145.076	TTCATGGCCAAACCTCCGGACGAAGATCTTGCAGATTAATTGTACATTTG[T/C]TGCATGCAGCTTAGCATTTGTATATTTAGCAGCGTTTAGCTTCTGTTGTG
1493	GQ04001_G13.4:285	recycled	GQ04001_G13	0.17	1	Y	LG08	153.914	AATCATAGTAGCAACTCCAACGCCTGCAATCTGTTTGATAAAACTGCTCT[T/G]TGGACGGACGAACTGTTTGCTGGGGGGTAATGGCTTCTTTCAGCACTGGA
1494	GQ04002_E14.1:445	recycled	GQ04002_E14	0.33	1	Y	LG08	117.501	AAAGAAACTGAGGTAAAGGATGATGAAGAGGAGGAGGACAACTGGGAACT[T/C]CCAGATCGAGACATTGGTTTTTAAAGCAGCTTCCATTACCATGTCTTCAC
1495	GQ04002_K24.1:190	recycled	GQ04002_K24	0.17	1	Y	LG04	132.85	GGAATGAGTCATTTTGTCTTCGTAGCTTATACGCTGGCTGTTGCTACAGT[A/G]GCCATCGCTCCTTTCGCGTATTTTCTAGAAAGAAACAAACGCCCCGCAAT
1496	GQ04003_A04.1:960	recycled	GQ04003_A04	0.33	1	Y	LG01	65.715	GGCGAAAGGATGGAGAATGGATTGGAGTGAAGCCTGTTCCTGATTCTTTT[A/G]TCATCAATGTGGGGGATTGCATACAGGTTTGGAGCAATGACAAATATGAG
1497	GQ04003_N05.1:2632	recycled	GQ04003_N05	0.42	1	Y	LG08	70.033	TAGATTTGTCGGATCATTTGTATGTCGTGACATCTCGACCTTAAGCATGT[T/C]GAAGGAGACAAGGCATTTTGCTGCACATTTCCTTAAAAAANNNNNNNNNN
1498	GQ04004_A03.1:172	recycled	GQ04004_A03	0.17	2	Y	LG12	0	TGTCATGTTTCAAAGGTTTAAGTAAAGCTTGTAACCATGGGAGCAGAAGA[A/T]GAGCTTTGCAAAACAGCGGTTGAAGGCGATTACATAAGAGTGAAGGAGCT
1499	GQ04004_D12.1:504	recycled	GQ04004_D12	0.33	1	Y	LG07	160.052	GTAGGATGGTTAAGGAGCACTGCGATCCAGACATCGACACATACACGATG[A/G]CGATCAAGATGTTCTGTGCAGATAATAAGGTGAACATGGCTTTGAAGGCG
1500	GQ04004_H08.1:1475	recycled	GQ04004_H08	0.17	1	Y	LG04	3.381	GTAGATTTGCAAAGTGGGGTCGTTTCTAGTAAGAAAAGGATTCAACATGC[A/C]GAGAAAACACCAGACACAAAGAGGAAGAAAGGCTTATCTTTAGAGTGCAA
1503	GQ04005_B02.1:1024	recycled	GQ04005_B02	0.17	1	Y	LG01	150.376	TGTGACTCTTGTTGGGTCTAGTTTAGTTATGTTTGGTGGTGAGGACTCAA[T/G]GAGGAGTCTTCTGAATGATCTGAATATTCTCGACTTGGAAACAATGACTT
1504	GQ04005_B22.1:826	recycled	GQ04005_B22	0.17	1	Y	LG11	149.494	AGGGATCGTCTTTGCTTGTAACGTCCGACTGTAAATTTCTCTCTTAATTC[T/G]CTTTCTGTTTCGTTGGAATCCTTGAAATTTGTACGTCGTTTATCGCGATA
1505	GQ04005_O13.1:1545	recycled	GQ04005_O13	0.42	1	Y	LG05	104.53	ACTGCAAGAAGCCCTAGAATCAGACAGCAACTCTTTATGTAAATCGATAG[T/C]GATTGGGCGGTGTGAAGGCAAGAAAGTATCAGTTCAAGTCGAAGTTGTAA
1506	GQ04006_B08.1:566	recycled	GQ04006_B08	0.17	1	Y	LG03	150.294	AGCAGACTGACAGAGATGAACAGCAAAGAATATTTGGAAGAACATACTGC[A/G]CGTGTGGCATGAAACAAGGATCATAAAAAGTGCTTCCAGCAGCTCTGAAG
1507	GQ04006_D02.1:1963	recycled	GQ04006_D02	0.25	1	Y	LG05	138.435	CTATCTGAAATATTTGAATCAGTGCTGGATAGGCATGGGCCTATGTTTCG[T/C]TGTGTGGATTTGTGCAGCAAGTGCAATAACCTTTTTTTTATTGTTTCTGG
1508	GQ04006_H22.2:587	recycled	GQ04006_H22	0.42	1	Y	LG01	130.517	ACATTGCGATGATATCTGAATCAAACCTTAAGCGTGTTTTTGAGGAGGTA[T/C]GTGAGAGGACAAGGGATAAAGAAGAGAAAGAAGCAAAGAAAAGACAACAG
1509	GQ04006_O21.1:1382	recycled	GQ04006_O21	0.25	1	Y	LG01	104.386	GTGTGTCATTGAAGGAAGTTTCACATTGGTAGTTATAATGGTGGATGCCT[T/G]TATTTGAGGATAATTAAAATTTGTAAGTAGGAAGGTGGGTTGCAAGTTAC
1510	GQ04006_P18.1:1909	recycled	GQ04006_P18	0.20	1	Y	LG02	85.74	AACAACGGGCATAAGCTTCAAGAGAAAATTATCAAGGAGAAAATTAAACT[A/C]CCATCATATCTGACATCTGAAGTTCATTCATTGCTCAAAGGACTGCTGCA
1511	GQ04007_B08.1:424	recycled	GQ04007_B08	0.33	1	Y	LG11	98.882	CTCTGGTCCATTTATATGAAGGATTTGGAATTGCTATGCATGGTGGTGGC[T/G]TTTGATTGTTGGTAGATTTTTGTGATTGTCCTGAAAGAGGTTCAAATCTT
1512	GQ04007_F06.1:542	recycled	GQ04007_F06	0.42	2	Y	LG02	88.875	AATACTTGCTTGTATGGAGTGCTGTACACCCACTTTTTAACGCCTGTGAA[A/T]CATTCATTCACCGTTGATAGATCTGATTTTTCTGTGCTCCCCTCCTATGT
1513	GQ04007_I21.1:38	recycled	GQ04007_I21	0.25	1	Y	LG01	10.509	NNNNNNNNNNNNNAAAACAGTATATTTATTCCAATCTCGACTCTTGGCAT[A/G]TACCAGAGCTCTATCTTATCTGATTACATAATATAGCCCGCGCTGAGTGG
1514	GQ04007_M02.1:522	recycled	GQ04007_M02	0.40	1	Y	LG01	47.2	AGGGAATTTGGAAAAACTTTCGAATCCCAGGAAGTCAATTTCACTTGGCA[A/C]TAGCTGGGACTGTAATTGGCCTAATCGCCTTGGTCCTAAGTTACTTTAGT
1515	GQ04007_M04.1:485	recycled	GQ04007_M04	0.33	1	Y	LG09	98.496	GTGGATGAATTCATCCGGGGAAGCGCAATTGGAATCCTGCGAAGAATTCC[T/C]GAATGATGGCGACAGTGATATCGAGGAGAAGGAATTCGGAGGTTTTGATG
1516	GQ04008_B06.1:719	recycled	GQ04008_B06	0.33	1	Y	LG11	45.878	AAGAGCTCAATGTTCATTACAGGCTCGGTGAGAGCGATTAGATCCGATAG[A/G]AAATGGCTGGTTGATGTACGATCATGCAATTAGCAGTTTCAATCCAAATG
1517	GQ04008_H07.1:354	recycled	GQ04008_H07	0.42	1	Y	LG04	20.428	TTCAGATAATCCATGCCGTGTGAAGAGCATTCCTCGGCCAATTCCTGAGA[A/G]AAAGTGGTATCTTACTCCATCAGTAGTGTCAGTGATGGGAGGTCTGCTTC
1518	GQ04008_H22.1:822	recycled	GQ04008_H22	0.25	1	Y	LG07	107.473	AAGCGGGGAAGTCGGATGGCTGATGAAGAAGAATACGAGAAAATGGTATC[A/G]ATTGAGAACACAAATAGAGATGATTCATTGCTTGAGGCTCATTCTGTTGA
1519	GQ04008_N04.1:491	recycled	GQ04008_N04	0.17	1	Y	LG06	56.125	CCTAACAAGAATTCGGTAAGAGGCTTTGGAGTGGTGGATAAGATCAAAAG[A/C]GAACTGGAGAAAAAGTGCCCCGGGGTGGTTTCATGTGCTGATCTTCTTGC
1521	GQ04009_G22.1:667	recycled	GQ04009_G22	0.17	1	Y	LG02	143.328	TCTGAAGTAGGACTTTGGCCTTTGCGTGAACTCTTGTTTGAAGATTGTTG[T/C]GGTGGCACATTATTTCTCATCCTGGGAGAACCCAGTTTGAGAATTTTTGT
1523	GQ04009_M13.1:412	recycled	GQ04009_M13	0.42	1	Y	LG07	27.259	TCAAATGTGGATGTGAAAAAAATAGAGAGCTTGCTGTTCCAATGGGGAAA[T/C]AGTCTCACTCAAAGCGCAACTTTACCTCTCCCTGTTCCACTAAAGGTTGA
1524	GQ04009_P23.1:400	recycled	GQ04009_P23	0.42	2	Y	LG05	64.268	ACAAATTTTCTATGTTGGTTATTCTCAGGGCGCAATGACAGGATTCGCAG[C/G]ATTTACAAATAGTGAAATGGCAAACCTTGTGAAGAAGGCTGGCATGCTCA
1526	GQ04010_H14.2:771	recycled	GQ04010_H14	0.33	1	Y	LG11	47.335	GGAAGGAGCAGATCAAGGTTAAGATGGTAATAGCTGAAGATGAGTCTTCT[A/G]CAGATGTTGTTGTGCAAGGTGATGATGGACAAATTGATGAGCTCCGTAAA
1528	GQ04011_G07.1:1283	recycled	GQ04011_G07	0.25	1	Y	LG06	114.898	TACTCTGCAATGAAAGTAGCTCCATTGATGGACATGCATAGACAAGATCA[T/C]GGGGATCTCGAGCTCAAGCCCCACCTTAGAGATCGTTGCTCTCAAAATCA
1529	GQ04011_J17.1:269	recycled	GQ04011_J17	0.25	1	Y	LG12	95.602	AATATGGCTTCCGGACCAGAAGATTCTTTCACAAAGAAGTATCTACAAGG[A/G]AAAATTCCAGAGACCAAAAAAGGTTCAAGAGCACCTGATTCAGTGCTTAG
1530	GQ04011_K11.1:1779	recycled	GQ04011_K11	0.50	1	N	NA	NA	GTCACTAGGTTGATCTTCACGTGACAAGTTGGAAGCCTCGTCTTGCATAA[T/G]CTTTCGATATGGCCTCGGCAAGCAAATTCTTAGCTAGACATGGCTAACAT
1531	GQ04011_L08.1:686	recycled	GQ04011_L08	0.17	1	Y	LG08	32.02	CAGAATATTATTTAATAGGATTTGCATGAAGTTCAAAGTTATATCCTGTA[T/C]TAGTCGATCTTGTTGGTTCAAAATATATCCCTTTCAGGGCCAAGTGTGAT
1534	GQ04012_D22.1:2025	recycled	GQ04012_D22	0.33	1	Y	LG08	11.278	AGGGCTGAAAAGTGTTGAACATTGATAGATAGCACGGAAGACAAAGAAAC[T/C]GTAATAGTCTCAAAAATTACCAAAACCGATTTTATTGACAGATACTTATT
1535	GQ04013_C15.1:371	recycled	GQ04013_C15	0.50	1	Y	LG05	7.48	TCTCAGAACGCTTGTCTTTGAGGGTTCTGGCGTTGTCTTTGCCAGCAGGC[T/C]TTTGAATACAAGGGTTGAGTGAAGAAAAGAGTGGAAATGTCCGGCACGGG
1536	GQ04013_G17.1:988	recycled	GQ04013_G17	0.42	1	N	NA	NA	GTGGGTGATGCTACGTTTGACATGTCTTGCTGTCACATGGTTTATTTCAG[A/G]GGGGATTTACGAAATTTTCAATTCGGACCTCATGGTTTGGAAGCCACTCA
1538	GQ04013_O04.1:614	recycled	GQ04013_O04	0.25	1	Y	LG11	68.069	AGCAGCACTGTAGATCTGCATGCATGCCAATCACCTCGACAAATTCAGTT[T/C]TAGTTTTAGGATGACTGTAATTGGGGAATGAGGCAGAAGGCTTGAATTAG
1539	GQ04013_O23.1:997	recycled	GQ04013_O23	0.50	1	Y	LG01	149.417	ATGCAGCTAGGTCCAGTGGGGTTGGCTGGTCACGAGTACGAATCTCAACT[A/C]AGGCGAAACCCTCATGTATTTCCAATGCCAATGTCGACAACAAGCACAAA
1540	GQ04101_H24.1:684	recycled	GQ04101_H24	0.17	1	Y	LG04	5.388	CATTGAATCGACAAAAATTGGAATGATGGAAAAATGGTCATGCAAAAAGA[T/G]AGTATTCATGTTGATTTTTTGTTGGATCCTCGGGTCTCGGGGGCTGTTTG
1541	GQ04101_I15.1:774	recycled	GQ04101_I15	0.33	1	Y	LG01	15.934	TTTCAAGATCCGGAAGTGCAACATCGACACATGTCACATTTGTTTGGGCT[A/G]TATCCAGGTCATACAATAACAAAGGAGGCTACCCCAGATTTGTGCAAAGC
1542	GQ04101_L22.1:485	recycled	GQ04101_L22	0.25	1	Y	LG10	124.35	AATTCAATTTCTGCCCTTTCTGTGGTTCCGCGCAGTGATTTCCAGAGTTT[A/C]TGTTTTTAATGTATAGTGCTTGATCTGTTAATGAAAACATCAGAGACGGT
1543	GQ04101_M17.1:233	recycled	GQ04101_M17	0.17	1	Y	LG08	125.466	ACAAACATGGTATTTCCCCATTCACAGAGACCAATAACTCGGTGGCCTTT[T/C]TTAGTGTTCCTTGGAGCTGCAACATATTGCCTTTTTGCCAGTGCCACCTT
1544	GQ04102_A22.1:488	recycled	GQ04102_A22	0.25	1	Y	LG10	99.439	TCTGCAACCTGAAGAGGTGGAGCATCTATTTGCAATTGAAAGCCATAGTC[A/C]AAATATTGAGGTACAGCTTGTGAACGGTCATTTGCAGAGGGCTTTACAAG
1545	GQ04102_D05.1:397	recycled	GQ04102_D05	0.17	1	N	NA	NA	TATCGCGATGATCAAGGGAAGCCAGTGGTTCTTCAATCTGTGCGTGAGGC[T/C]GAGCGTCGTATTTTGGGCAAAGAAAACATGGAATATCTACCCATGGGAGG
1546	GQ04102_I02.1:381	recycled	GQ04102_I02	0.42	1	Y	LG08	79.35	TTTGCAAGGCCTTGTGTAGTGGGACATGAAATAACAGGAGAAGTAGTTGA[A/G]CATGGAGTGCATACTGAGTCTGGTATAATAAAGAGATTTCCCATTGGAGC
1547	GQ04103_F18.1:1409	recycled	GQ04103_F18	0.33	1	Y	LG08	45.183	AATGAGTATAGGTGAAAGGGGGGGAACTAACCTTGCAGAGGGTTCAGTTA[T/C]AGCTAACTTAGAGTCCAACCAATTAGAGAATTCAAGACACCTTTCAAATG
1549	GQ04105_B09.4:1254	recycled	GQ04105_B09	0.17	2	Y	LG08	155.916	CTTCCTTTTTATGTTTCTTCTGGAGAAGGGAGTGCTGATCAAGCTGTGGA[A/T]ATTCACGTTACTAAGAACAGATCACATTCTGCAAATTTTCACAGTGGTGA
1550	GQ04105_N01.2:727	recycled	GQ04105_N01	0.50	1	Y	LG03	79.11	TTTCGCTGTTCAATCTGTGCCTATTTATTTGTCGGAAATGGCCCCTCCCA[A/G]AATGAGGGGAGCTCTCAACATTGGCTTCCAACTATTCCTAGGAATTGGGG
1551	GQ04105_P14.1:236	recycled	GQ04105_P14	0.25	1	Y	LG02	57.815	CATGGACATTTATGGGAGAAATTGGCATGCACTTTGGCAGGGCGTTGATT[T/C]CTGATGTATACATGGACATCATTCTGATTAAAATCTTCAAGGCCAGATGT
1552	GQ04106_P02.1:1201	recycled	GQ04106_P02	0.25	1	N	NA	NA	CAAGATGAAAGTGATTGAGATGTTGCTAGATGGCTGCAAACGTGTCCAAG[A/G]TCACGAGCAGGAATGCAAAAAACTTGTCTTTGAATATGGGCCTCTTATCC
1554	GQ04108_H18.1:993	recycled	GQ04108_H18	0.17	1	Y	LG04	57.608	GCGTCTTTTACAACTGCTATTATTTCGGCCTCTTTTGCAACAATTTTGTG[T/C]TACCCTCTTGACACTATCAGGCGACAGATGCAAATGAAGGGATCACCATA
1555	GQ04108_L03.1:1182	recycled	GQ04108_L03	0.33	1	Y	LG09	112.423	AACTACAGAATACTGCAGAAGGTTGGGCACAATAATGTCCGTGAGGCATT[T/C]CACTTGCTCAAAAACAATCCTGCTGTCCAGAGAATGGTCATGTCAGTGGC
1556	GQ04108_P01.1:824	recycled	GQ04108_P01	0.42	1	Y	LG02	42.425	CAACTTCCAACTTATGTTTTATTTAAGAATGGGGTTGAAGTGTCCCGTAT[A/C]CCAGATGTTGATTTTGAGGCAAAAGCAGCAACTCCAACTATTACAAAGGA
1557	GQ04109_K10.1:445	recycled	GQ04109_K10	0.25	1	Y	LG07	91.355	TAGTAATATGGCTGTTGGTTACAACAATGTGGATCTGAATGCTGCAAACA[A/C]ATATGGCATAGCAGTTGGCAACACTCCAGGTGTTCTTACAGAAACAACTG
1558	GQ04109_N21.1:599	recycled	GQ04109_N21	0.17	1	Y	LG05	84.35	TTCCGGTCTGACTTGATGAATATTGCAATGACCACACTCAGTTCCAAAAT[T/C]CTTGCACAAGACAAGGAACATTTTGCATCTTTGGCTGTTGATGCAGTGAT
1559	GQ04110_D22.1:421	recycled	GQ04110_D22	0.25	1	Y	LG08	150.147	AAGAAGGAGAAACAAGTAGAAGCAATTATGCCGATTGCAACTGGACTTGA[A/G]CGAGAAGAATTGGAGTTTGAACTTGAGGGGAAGCAGCGTTTTGACCTGAA
1560	GQ04110_L04.1:593	recycled	GQ04110_L04	0.17	1	Y	LG07	103.565	GAAAAGAAGAAAGATAGGACCAAGGACAAAGAGAAGGTCAAAGGGTGATG[T/G]AAAGGAGATAGAATAATGACAAGAAGAAGGAGAAAAAGACCAGGAAGCCC
1562	GQ04111_C09.1:825	recycled	GQ04111_C09	0.17	1	Y	LG01	92.905	GTGGGCATGTTGAAAGATTGGAGAGAAAAATTCTATGAAAAGAGAAGTGC[A/G]GTAGTTATGATCTCCATAGATGTGGAAGACTGTGGATCAGTTCTCCATTC
1563	GQ04111_G11.1:1013	recycled	GQ04111_G11	0.17	1	Y	LG11	104.653	CATGGAGAAGTCAGCATTGGGCATTCTTGCGAATCTTGGCTTGATAGATA[T/C]GACAAAGATTAGGAGGCCTTTGCCATGGAGACCAGCAACTAATGTTTTGC
1564	GQ04111_I08.1:34	recycled	GQ04111_I08	0.25	1	N	NA	NA	NNNNNNNNNNNNNNNNNAATCTTACATTTGAACCTACGTCGTTTTCCTTT[A/G]TTCCGGGAACAAAGCAACCAGATCCTAAAATTTTCAGAAAGCTGGCCATA
1565	GQ04111_J03.1:654	recycled	GQ04111_J03	0.33	1	Y	LG02	115.011	GCAGTGCAATTCGCTGTTGCAGCTGCAAAAGCAGCCTTTGTTGATAACCA[T/C]GACAAGGAAGACATACTTCACAAACTTCTCTTACAAGGACTTGAGATCAC
1566	GQ04112_C23.4:1229	recycled	GQ04112_C23	0.17	1	Y	LG12	65.214	CTGCTGGGGAAGAATCATTGCACATCAACGGCATCAACTTCATTGTAATA[T/G]ATACAACTTCATTGTAATAGATTGAACTTCATTAGCTATAAATTTTATTT
1568	GQ04113_E15.1:345	recycled	GQ04113_E15	0.42	1	Y	LG06	54.24	TCAATGGTTTTGGAAGGATTGGTCGCAATTTTCTGCGATGTTGGCATGGT[A/C]GAAAGGACTCACCTTTGGATGTGGTTGTCATCAATGACACCGGCGGTGTT
1569	GQ04113_J23.2:161	recycled	GQ04113_J23	0.33	1	Y	LG08	82.639	GCTAAAAAGGTTGTAAAGCTTGTGAGAGCGATTCGTAAAGGATGGATAAC[A/G]TTTCAGAAACCTGAAGAAAAGCCTCGCTTCTATTTGATGTGGGGAGATGA
1570	GQ04113_M07.4:1089	recycled	GQ04113_M07	0.42	1	Y	LG07	63.433	GAGGCATCGGCATTACAAACTGAAGAGTTGCTTGACAAACTGGCTATTTC[A/G]CTAACTGGGGAAGAGCTTGAAGTGCTGCGGAGGTTGTATTATCATGCCTT
1571	PGLM0-0040	recycled	GQ0133_D18	0.33	1	Y	LG08	99.741	GAGATCAYAGCCATGACKTCCTTGTCCGTGAATGGGAGCTCCAGTGTACC[A/G]CCTGGCTTTAGATTTCATCCTACAGAAGAGGAGCTTCTTCATTACTACTT
1572	PGLM0-0072	recycled	GQ03117_N03	0.17	1	N	NA	NA	AAGAATTTTCAGCTTGTTGCAGCACCTGAGCCTAATCCATCAGTTTCTCA[A/G]AATGATTATGATAAGGTCATACTCCAATTTGGAAAGGTTGGAAAGGACAT
1573	PGLM1-0019	recycled	GQ02814_A18	0.25	1	Y	LG10	63.504	CTTTGTTGGGAGTACCCTCATAGACATGTATGCAAAATGTAGCAGCATAG[A/G]CGATGCAAGTAAAGTGTTTGATGGAATGTCTACAAGAAATGTGGTCTCGT
1574	PGLM1-0038	recycled	GQ0013_B07	0.33	1	Y	LG01	40.727	TTTGGTGGAAAYTGTTGAGTCCGYTTGCATAACCGTTATTCGTCAGTAAT[A/C]TTTTCCAATTCTGTCTGCATGTATCACCGTTTTTTCCCAGTTGAGTTTGC
1575	PGLM1-0114	recycled	GQ0164_N10	0.17	1	Y	LG02	87.484	AACCTGATGCTTCAGTGTGGGGTTGCTTGCTTAGTGCCTGCAGAATACAT[A/G]ACAATACAGAGCTAGCAGAACATGCTGCAGAGCACCTTTTTGAGTTAGTC
1576	PGLM1-0264	recycled	GQ03603_I06	0.33	1	Y	LG07	27.747	TGGTTTAYTAAAAAATGTCTTTTTATTTGATGTGATTTCAGGTGCCAGTC[A/G]TTCCAGGTCATGTTTATGCCATCAATGATTCCCTTTCTGCAGAGGCTGCA
1578	PGLM1-0563	recycled	GQ0069_A08	0.25	1	N	NA	NA	ACGTCAGGGATGCCATTAGGTGGGGTACTGATTATTTCATCAAAGCAAGC[A/G]CCACTAAAAACCAGCTATGGGTTCAGGTAAACTAATTAACATCCCAATTA
1579	PGLM1-0613	recycled	GQ03710_L14	0.42	1	Y	LG05	148.022	ACAATAACAATAAAACATATAAATATTTCAGAGAAGAGAGCTCGCGAGGT[A/G]GGACTTACATCAAAAACACCCACAAGCATTGCATCACAGAAAACCAAGAC
1582	PGLM1-0891	recycled	GQ03211_B12	0.33	1	Y	LG01	24.815	TCAGAGACAACCATGAGAAGACAGGAAGACATTGCTATGTACAAGTGAGT[A/C]TAGCAACAACAATCTTTTTGTTTACTTTTTTGAAATATCAGCACTTTGGA
1583	PGLM1-0945	recycled	GQ03105_I04	0.20	1	Y	LG08	15.847	CTGAAAATTATCAGATTTTTGATTGGTCATTAACTAGAGATGATCATGAG[A/G]AGATTGGCAAGCTCGAGCAAAAGAGGATTGTGAGGAGAGATGGACTCATT
1584	PGLM1-0958	recycled	GQ0011_L04	0.33	1	Y	LG05	131.081	TGAGTATGCTCGCTTGAATTTTCCGGGCTTAAAACAGCAACAGCAATTGA[A/G]TCATGRTAGTYATAGTTTATCCCCATCCTCTACTTCCAATCTGCATTCAA
1585	PGLM1-0973	recycled	GQ0167_J14	0.33	2	Y	LG09	142.359	CTACCGCTAAAAGAATTGCATTCCGACATGAAAGGTCTGAGTTGGAGTTT[A/T]TTGATGGTGTCTATCTGCAGCACCCTGTACGCCCAGGTTGCTAATCAAAA
1586	PGLM1-1322	recycled	GQ03303_I18	0.50	1	Y	LG01	94.32	AAGTTGGCAACCATGGCTGCAACTTTGGTATTGTCAAACTTACAAGAGCC[A/G]TCAATTCCTGTGTATGGATAATCTTCCTCTCTTTGCAATCCACCAGCTTT
1587	PGLM1-1353	recycled	GQ03227_I23	0.40	1	Y	LG07	27.654	TATGCAGTAACTTCAGTACCATAGACAACTATTCTTTTAATTTTCTTGTT[A/G]TAATATTCAACCGGCTTCTTTTGTTTAAGCCACACGAAGCCAGTTTCCCT
1588	PGLM1-1432	recycled	GQ03816_F14	0.33	1	Y	LG03	47.646	CATGCGAGCTTTTCATTCTGGAGCTTACTCTACGTTCATGGTTACATACC[A/G]AAGAGAAAAAAAGACGTACATTACAGAGAAATGACATTGTGGGAGCTATT
1589	PGLM2-0031	recycled	GQ03126_L08	0.42	1	Y	LG04	93.631	TGAACATGTACAAGGTACTCCACATAAGATGATCCAAGAGCATTTTTGTC[T/C]TCCACCATGAATGAAAAGAATAGAAACTCTGCTGGTTCTGCCCTCTTACA
1590	PGLM2-0032	recycled	GQ0192_M09	0.25	1	Y	LG06	16.571	GAGCGGTTCTTCAATGCGCTGAAAGGACATGGTTCGCTCTGTCGCCTTGT[A/G]CTTCTCCCCTTTGAAAGCCATGGCTACAATAGCCGTGAAAGCATAATGCA
1591	PGLM2-0066	recycled	GQ03227_I17	0.25	1	Y	LG07	107.682	AGTTTGGATGATCAAAATATCTGATTTGGGTTCAGTCAGGTGGGAACACT[A/G]CAAAACTGGCAAAATCACCTTCCAGTAATTGAAGGTCGAATCTCAATTTT
1592	PGLM2-0074	recycled	GQ04106_C04	0.25	1	Y	LG07	133.528	GGCTTTTTCTTATTATCAGACGAGTCTCTGGTGCAGGTTCTGGTAGAATT[A/G]GAGGAGGATCCCAATTATTGTGTCCTCAACAGTCAATATATCAGGACGCT
1593	PGLM2-0165	recycled	GQ03206_I13	0.42	1	Y	LG09	98.514	TAGTTGTCGCATCTCTGGAGAAAGACATAAAAGGAGGCTGGAAAGGCGTA[A/C]AGTCTATAACGACTTGGAAGCGTTTGGATGATGAACATCTCTCAAAAATT
1595	PGLM2-0229	recycled	GQ03113_P18	0.33	1	Y	LG07	51.326	TATCCGTTTTGTTGCATTCTGAACAAACGGGAGAATGGCAATTTAAATTT[T/C]GTTTCAGATTCTTCTTGAATCTCAAATCTCTGTGCCTCTGAGTGCATCGA
1596	PGLM2-0278	recycled	GQ03121_G06	0.42	1	Y	LG02	101.003	CCTTCAGCCAAGACTGATGACGTTRGAGCTGGACAGGCAAAGTTCAGTTC[A/G]CATTCATGGGGATCATAAAGAATTTGTGCCTCTGAAGCTTCCTTCGGTCC
1597	PGLM2-0366	recycled	GQ02820_O03	0.17	1	Y	LG01	142.627	TCGGTGCTCAAAATCTTCACCAATTGCAACGCCTCCTCAGTCCAAGATTG[T/C]CCATCATCTCCTTCATCCATATTCCCAACTCGCTCAGCTATTCACATTCA
1599	PGLM2-0504	recycled	GQ03409_F12	0.42	1	Y	LG07	165.873	TTCTTCGCTGCCCATGGCCATGACAGGAACTGATCATTCYTCTGCTGTCT[A/G]CCCAGAGAAATTATGGAACCTCTCTCCTGCTTGCTGAACAATTTTTCAAC
1601	PGLM2-0584	recycled	GQ03234_G22	0.17	1	Y	LG04	56.176	ATTGGCCAGGCAAATGGTGTTTATGATAAGCCCATTGATCTTCGCTCCTG[T/C]GACTTTACAAATGAAAAGACTAATCTGAGAGGCAAATCACTAGCAGCTGC
1602	PGLM2-0590	recycled	GQ03605_M12	0.33	1	Y	LG09	96.634	AAACACTGATGCTGCTCTGCTAGTGCTAAAGTAGTTGCAACCGTGTCTAT[A/G]CTAATTTCATCACATAACTTTGCTTCTGACAGTAATCTGAGCCTATCCAA
1603	PGLM2-0641	recycled	GQ02013_J14	0.25	1	N	NA	NA	NNNNNNNNNNNNNNNNNNNNNNNGGACAAATTGCTTCGTTGGTTGTTAGT[T/G]AAATACAGGGATACCTCTTATGGCCTGGAATTTGTGAATGAATCGGACTC
1604	PGLM2-0642	recycled	GQ0165_F11	0.33	1	Y	LG12	36.953	CACAAGTGAATGGAAGAAAGAAAATGGAGCGGTTAAGGCCCTTTTGAAAA[T/C]ATGGGTTTTCTTCCTAACCTTCAATAACTGCACCTTACTTCTCCAACTTC
1605	PGLM2-0644	recycled	GQ03113_I06	0.25	1	Y	LG02	154.797	ACCTCCATCAAATCTGTAGACTCTTCCCATTCAACTCCCTTTAAGGTGAG[A/G]TAGTTTTTAATGTCATCCTTCATTTTGACAACATCTGGCCCCACAAAGTA
1606	PGLM2-0683	recycled	GQ03112_O22	0.17	1	Y	LG02	178.935	GGTGTTTGTTCAGTATCAACACCCTCTGTCCAGACGAGAATATAAACAAT[A/C]TTAACCCTAAACACTACAATAAATAAAAACGTACAGAACAAATCCCAACC
1607	PGLM2-0750	recycled	GQ03614_K13	0.33	2	Y	LG02	74.863	AGAGGCAATGAATAAAATATTAAATTAAGTATTTGATAAAGCACTGAAAA[A/T]TTTCAATTGCCTGACTATTGGTGCAATCCTTTGTGCAACTTGCTGGCTGC
1608	PGLM2-0755	recycled	GQ0256_L02	0.20	1	Y	LG06	83.794	CTTGAAAGAAAAGTTGCAGCCCTTGCTACACAAGCAGCTCTGGTTACTCA[A/G]GCCTAGGCGCTGTTTTGATATGCTGTGTGTTAGTTTTTTTGGAGTATGCT
1609	PGLM2-0776	recycled	GQ03227_G05	0.17	1	Y	LG11	74.044	TACTAACGAGTAGTTTCTTGGTGACTTCATGGAATCTGTTAAGCTTGCCA[T/C]ATGGCTACTAATCAGAGCAAGTTCAGCTCCACTGTTCACATCGTTTGCAT
1610	PGLM2-0780	recycled	GQ03912_N03	0.30	1	Y	LG03	80.288	NNNNNNNNNNNNNNNNNNNNNNNNNNNNNNGAAAGGCTCGCATCGCTTCA[A/G]TTGCTCTATTTGTCTGTCTAAGTCCGACATTTCTCCTCTTCTTCTTCTGC
1611	PGLM2-0813	recycled	GQ02903_I11	0.25	1	Y	LG03	11.368	GACAGGGAAGTGAACATGGCTACAAACCCTGGCAATGGGAAATTGTGCCA[T/C]GATGAGGATTCCCTGGTAGGAGATTCAAAGACATCAGGAAGAATTTGCAC
1612	PGLM2-0846	recycled	GQ03703_G22	0.50	1	Y	LG07	86.089	AAATCACCATATAATATGGGGTGAGTAGGTGGAGACAGCAGAAAGATTGA[T/C]GTGAGCTGACTACCATCTGGGGAAAGAATAACTGCCTCCTGTTCTCCCGC
1613	PGLM2-0859	recycled	GQ03102_C21	0.50	1	Y	LG12	54.955	AGCCCCTCCAGCCAAAGAAGATGATCCTGAGGCTAAGGAAGAAGCTTCTG[T/C]AGAGAAATTAGCTTCAGTACCCAATGGGGAAAATGAGAAAGTACCGGAAG
1615	PGLM2-0946	recycled	GQ02901_J16	0.25	1	Y	LG09	91.4	GGATTGAAGTTCTTTAAGAAATCGATCCTGATCTCAACAATGTCTGCGCC[A/G]TCAACTTTGGCTTGTTGCATTTGCTTCAGTGTCTCTTCCACTGAATGTGA
1616	PGLM2-0955	recycled	GQ03001_M15	0.25	1	Y	LG11	68.063	TAATCCAAAGGTTACCAGAGCCCTCATAGCTCTGAATATTTACAGTCATG[T/C]TTTTATTGTTATTAGTTTCGGTAAGATGGGATAACAGGAGTTTATGTGAT
1617	PGLM2-0964	recycled	GQ03323_C22	0.17	1	Y	LG05	100.799	AGGGGTTAGGCTTTTTGATGTCCCAGCTAAATTTTTGGTCGTTTGATTGC[T/G]TTGTTGGCCAAAATTTTATTTTGTATTTTGACATTATATGGGGGTTATGC
1618	PGLM2-0994	recycled	GQ02807_A19	0.33	1	Y	LG01	31.489	AAGCATACTTTCAGAGGCCATTGCTGAGGGTGCATACCTATTGGAAAGAT[A/G]TAAAACTATCATTGTTTTATGCTGTAAGGAAATTATCTTTTAAAGTTGTC
1619	PGLM2-0999	recycled	GQ02906_K22	0.25	1	Y	LG12	75.104	GATACCGTTATACCTGGATTATTCGCTGCTGGAGAGGCATCATCTGCATC[T/C]GTTCATGGTGCAAATCGACTTGGTGCGAACTCCCTTCTTGACATTGTAGT
1620	PGLM2-1007	recycled	GQ02821_P07	0.25	1	Y	LG03	144.47	CAATCGTGGTCTTCCAGACTTATTTTACAGTAGTCTAGCCCGATTTTGTT[A/G]AAGGGTTGTAGAGATATAGGATATCATCTCTCTGATCTCTTTGTGCGTTC
1621	PGLM2-1034	recycled	GQ03605_K06	0.17	1	Y	LG08	121.794	TGCCCCTCTTTATCATCTAACCTGCATTCAACTGGATTCGTTTAAAATAT[A/G]CTCATCTACTTGTCACAGACTGCTAGACATGTTCACATGCCATATTCTGT
1622	PGLM2-1040	recycled	GQ04010_M08	0.25	1	Y	LG05	32.73	TCTCCCCACTTGGCGAAGTAACCCTCTGCCTCAAGAATCATCTGATCCAC[A/G]TAACTCTTCAACTTGCTCACCCTGAGAGACTCTGTGAAGAACCTGAATTG
1623	PGLM2-1041	recycled	GQ03325_M22	0.17	1	N	NA	NA	AGTACATCTTCCATGGCCGACCCAAATAGGCCTTGTAAATTTTTGGGTTG[A/G]CATAAAATTSCCTAGTATATTCTTCAGTTCCATTGATAGTGCACTTGTGG
1626	PGLM2-1091	recycled	GQ0209_D16	0.33	2	Y	LG10	46.576	GCGCACCATTTTGTGCTCACTCAATTCTTTGCTTCCATTTTTCCCAGGGA[C/G]GAGTTAGCGATAGTGCCAGACTTCATATACTTTTTCTTCCTGGGTCTAAT
1627	PGLM2-1176	recycled	GQ02908_P24	0.33	1	Y	LG08	157.343	CAGAAACGGAACAAGCTACAAAAAAGGAAGCTTTCGGCTCTCTTACCGTA[A/G]GCCATGACGGATCCTTCGCCAGCGAAGACGAAGATGAGCGTGGAGAAGAA
1629	PGLM2-1220	recycled	GQ03603_O02	0.42	1	Y	LG05	83.868	CTATATTCTACTAACATGCATAGATAGATGCCAAAACCAATGACAAACAG[A/G]TAATGCTGAATCTAATCAATCCGTTTCATGATCTGGGTGTGGAGAGTACC
1630	PGLM2-1240	recycled	GQ03010_F03	0.25	2	Y	LG05	118.18	ATAACCAAGTATTTCAGTGTGTACAACATAAGCACAGATGGCATTGACAA[C/G]AAGTGGCAAACCTATCTCTGGCAATCCCTACATTGTTATTCTCCACAAGT
1631	PGLM2-1250	recycled	GQ03214_A05	0.33	1	Y	LG04	79.895	TGGGCCTCCAAATCGGACAAATTATCAGTCGAATTTCCAACCCCTTTATA[T/C]TGAAACTCAGATCTCATGTCCTCCACTGTTTTTTTTAACAATCTGTTTTC
1633	PGLM2-1362	recycled	GQ03708_B21	0.17	1	N	NA	NA	TGACACCCATTTTTCTGGAACAAGAATCACCACTTAAGTCCCCAAGAAAC[A/G]AATACCTCCCTCCTAAGCTCTCTCACTCGGCAGAATCACAGCCTCTTGGT
1635	PGLM2-1385	recycled	GQ03517_B03	0.42	1	Y	LG04	90.661	ATTCCTAAGAGAGGAAGCATCTATTCCTTCAATGAAGGCAACTACCAGCT[A/G]TGGGATGAGAAGCTGAAAAAGTACATGGATGATCTCAAGGATCCTTCTCT
1636	PGLM2-1390	recycled	GQ03229_K11	0.25	1	Y	LG07	157.544	AGAACTGCTACTATAGCAAGTTGCTCTGGGCCTCCTCCTGGAGATGGTAT[A/G]CTGATGGCAGCAGTTTCTGATATCTGTTCATGAGCTCTATTGCAAACACG
1637	PGLM2-1527	recycled	GQ03818_J22	0.17	1	Y	LG07	45.03	TATGGTTGCGGAAGCGCATTAATGGCTCTATTTTGCTAGTAGAACACAAA[T/C]AGTTCTTCAAATAATTGAAAGAGTTTCCGTACAAAAAANNNNNNNNNNNN
1638	PGLM2-1528	recycled	GQ0072_P11	0.25	1	Y	LG06	2.749	CAAGAAAGCATAAGACTAAGAGTCAAGTCCTATCTGGTGAAAGGTTTCAG[T/C]GAACTCTAAAATTTTGTGCAAGGTAGAATGTTGTTTGCTTTGATAAGAGT
1639	PGWD1-0183	recycled	GQ03809_P07	0.17	1	Y	LG04	61.31	CAATGCAACAACAGCAGCAACTGGATGTTGCACTACCCATGGAGTGAGAC[A/G]GAAAGAGCACTAAACTACATGTCATGAAGCCCTTCCTCCTCGTCATCAAA
1640	PGWD1-0637	recycled	GQ03116_N15	0.25	2	Y	LG04	132.581	TGGCCTTTAATAAACCAATCCTAAGTATTTGCAATAAAACAGAAATTTAA[C/G]CGGAAACCTAACGATAAAACAGGAAGTCATTCCATCTGCAGGAAACTGAT
1641	PGWD1-0857	recycled	WS0053_O18	0.17	1	N	NA	NA	ATGGAAGAGAAGGTACAAAAGTTGGTAGAGATGGGATTTCCTGAAGATAT[A/G]GTGAGAACTACTTTAGAACAATGTGGCGGTGATGAAAACATGGCACTTGA
1642	PGWD1-0885	recycled	GQ03803_O08	0.25	1	Y	LG10	78.794	GTGTTCRTAGCGATTCACCAGTTCTGAAGTTGCCGGGGCCAACAAATCCG[A/G]TTACAAACAGCTTGCAGCCACCTCTTCTACAATGTACCCGTCATATGTGC
1643	PGWD1-1080	recycled	GQ0201_M19	0.50	2	Y	LG02	74.889	ATTGGGTGTATTGGGTCGGYCCTCTGGTCGGAGGCGGTCTCGCGGGCTTT[C/G]TGTACGAGAATATCTTCATCTATGAAACGCATACCCCGCTTCCTGATGTT
1644	WS0057_P01.1:185	recycled	WS0057_P01	0.42	1	Y	LG08	157.532	GAATACAAGTCTGATGTGAAGTTCTTGAATTGGTTGCCATGCAAAATGAC[A/G]GTGTCTACTTATGAACCAGAAGGCGACGACGCTTTGATTTGTGAATTAAT
1645	WS00712_E06.1:397	recycled	WS00712_E06	0.25	1	N	NA	NA	ATGGAAACTGCAAGTTGGAAGGGATGAATTCACAGAGTATCTATCTATCC[T/G]GGTGAAAATGCTGTGTCAACAACTTTGAGGTAGGGAACATTCTTCCAATT
1646	WS00722_A22.1:693	recycled	WS00722_A22	0.25	1	Y	LG12	61.242	GCTAGAAATGGAAATGTTCTCCAAAGATCCCACCAGCTTTGGTTGCATGA[T/G]ACTCTCACAATCTCCATGACCAAGTTGACCTGATTTTCCACGACCCCAAG
1647	WS00722_C08.1:535	recycled	WS00722_C08	0.50	1	Y	LG05	75.523	CATTGGGTTTTCTGATAATGTGAGTACGGATGAACGTGGCCACGAGAATA[T/C]TCATGGGTTGGAGGCTTTGGACATTGTAACAAAAACTGGTCTCGATGATC
1648	WS00722_G15.1:111	recycled	WS00722_G15	0.33	1	Y	LG02	60.81	AGGCAAATACTTCGAACCATCTACTTTCTCTATCACTAGCCGTTGCCAAA[T/C]CCAACCCATTTGATGCCATAGAGCGTCGTGATTATTTATTATGCCTTCAC
1649	WS00725_M01.1:207	recycled	WS00725_M01	0.42	1	Y	LG11	11.206	GTGGGTTTTTAGGCAGGTGGAAAACGACGAGTATGGAAGTCTAAGAAAAG[A/G]AAATATGTCAGAGGAAGAGCAAGATCTGGCCAAAAAGTTATGTTTAGTTG
1650	WS00728_M07.1:495	recycled	WS00728_M07	0.25	1	Y	LG03	53.157	AAATGCAAGGGCATTGGAGATGTGGTATACATATACAGTGATCGGAGCGA[T/C]CATGTGTGTGTTTGTGATGCAGGCCAACAAGCGTGGAGGATGTTACCAAA
1651	WS00741_P12.1:130	recycled	WS00741_P12	0.25	1	Y	LG02	87.484	CTATCACCCAAAGAAATAGGTTCCCGGTCCTTCTCCATTTTTACGCTGTG[T/G]GGAGGGGTCGCCTCATCTTGAGATGCAGTTCCAAGAAGTGAAGATTCAGT
1652	WS00742_G10.1:551	recycled	WS00742_G10	0.33	1	Y	LG01	135.753	TGCTTGCATGCTTTTATCAGTTTAGTAGCCAGGTTCAGTTGCAGATAGCT[A/C]CCCGATGTTATTGGTTGACATCCTAGGAAACAGAACGCGTCCTTCTAGCC
1655	WS0076_J15.1:468	recycled	WS0076_J15	0.42	1	Y	LG01	29.32	TTGACCGCTTTGGAGCTAAAGTTGCCTGAGATTTTAACCGTGTTAAGGTT[A/G]GCACTGATTCTAGATTCAGAAGTTTTTCTTGCCATGTGAATGACTCTTCC
1657	WS00811_D20.1:143	recycled	WS00811_D20	0.33	2	Y	LG05	82.624	CATCATGATGATAACAATCACAAGCAATGGGACCCATAAACCATATAGAC[A/T]ACCTCTTTGAGTGATATTGGTACCGGAGTGAGGGAGGATGTTATTGCATC
1658	WS00814_K21.1:324	recycled	WS00814_K21	0.25	1	Y	LG07	59.051	CCGAACATCTGCACCCACCATACTCTGAATGGAAATGGCAGCACCATTTG[T/G]TTGTATGCAATGAAAAGGAAGGAAAGGATCCTCACCCTTTGCAGAGTTGT
1659	WS00819_G07.1:255	recycled	WS00819_G07	0.20	1	N	NA	NA	GGGGGCTGGCTCAGTCCAAATATTGTGGATGATTTTACTGCGTATGCAGA[T/G]GCATGTTTCGGAAACTTTGGTGGGCGAGTGAAATATTGGAGCACTTTTAA
1660	WS0082_A10.1:142	recycled	WS0082_A10	0.17	1	Y	LG07	51.076	GAAAAGAGGCATCGGAAACATGACAGGAGTAGGAGTAACCTTGCCAAGAC[A/G]AATGAGGATGAATCAGGTTGTCAATATGAACGAAGGCGTTATAGGCACCA
1661	WS00824_G06.1:78	recycled	WS00824_G06	0.25	2	Y	LG04	32.182	TTTCCATATTTTATTGTATTTTGTTCCTGCTTTTAGTTATAGGAGTCCAT[C/G]AGGGGAATGCTTCCCTAGAGTTCATCTCCATCATTGTATAAATATGTTGG
1662	WS00827_I14.1:595	recycled	WS00827_I14	0.17	1	Y	LG01	91.079	TTCCACCATGATACCTGCAAAGACTCCAAAGTGCCTGCAATAGAATAAAC[T/C]TTCGAGCGTCCTGTATTTTAAGAAACAATCTCTGTTTCTACCTTCGTAAT
1663	WS0083_J05.1:145	recycled	WS0083_J05	0.33	1	Y	LG06	26.19	AAAGATGCTTCAATGGCTTTAAAGTTGCAGCGACTAGCAGACAGGTTCTC[T/C]GAAGATCTTCAACTTGAATCTTGACAGTTTTGTAGGAATGATGGAGAAGG
1664	WS0084_O21.1:392	recycled	WS0084_O21	0.33	2	Y	LG01	8.64	ATTCCGGAGGACAAACCATTCGACTCATTCCCTGCTTCTGCATTCGATCA[C/G]AATGACTGTTTATGCGGATCTCCCCTTCCTATGTGCGATTAGGTTTACAA
1666	WS0085_K14.1:120	recycled	WS0085_K14	0.33	2	Y	LG04	16.847	CAAGTTGCAGTTCAGATGATAGCTTTACACCTAGAATTACATACAAAATG[A/T]AAAAGCTCTTCCAACTTTCCTCCAATTCCTGTTTCCCAGTTTACAGGATG
1667	WS0261_J22.1:286	recycled	WS0261_J22	0.17	1	Y	LG07	44.128	CTACCCCCGCAGCACTCCAGAGATGTGGCCTGGGATAATAGACAAAGCTA[A/G]AGATGGAGGACTGGACTGCATTCAGACCTACGTTTTCTGGAATATGCATG
1668	WS02611_B17.1:10	recycled	WS02611_B17	0.50	1	N	NA	NA	NNNNNNNNNNNNNNNNNNNNNNNNNNNNNNNNNNNNNNNNNTAAACAGTT[T/C]AACAAGTTCACAACTGGCGTTTCTTGAATAGAGATGGCTTCCACCAAGTC
1669	WS02615_E23.1:176	recycled	WS02615_E23	0.25	1	Y	LG07	2.541	TAATGATTACTAGTATACATCCTACCCAAGCTACAAAATGTTGCAACTGC[T/C]TGAACGTTTCTTGAAACGCATTTTGAAGAGGGTGCACTCACCAAATCTCC
1671	WS02623_M04.1:274	recycled	WS02623_M04	0.17	1	Y	LG11	130.666	AAGTGATGATACCAGGATGCTTCAGCTAGAGTAGCCACATTTCAAACGAT[T/C]AAGTAGAAAGCGCCATGCCTCTGTTGAGATATGAAATTAGAAATGAGTAC
1672	WS02625_P21.1:320	recycled	WS02625_P21	0.17	2	Y	LG02	83.708	AGTTTGGTCAACAACGCAGGTAACTCAGTCCATGAATCCACTGGTAATCA[C/G]GATGGTATGATTGATAATACGCAGACAACGCCGACGATAATTGTGGGAGG
1673	WS0264_G14.1:223	recycled	WS0264_G14	0.33	1	Y	LG02	57.288	CTTGCTGGTTCAATATCAAGTGTAACCTCCATGATTGGACACCTGTAGTT[T/C]ACCTACTAGGGCTGGTCACAAACCTCAAAAGTCGTGAAGATGTTTGGTGT
1674	WS0264_P18.1:255	recycled	WS0264_P18	0.25	1	Y	LG12	61.242	TGTAATGACATGGGGGTGGGGTGAGCATGGTCAGCTTGGATTGGGAAGCA[A/C]TGGTGATCAGCAGTGTCCACAAATAGTTCCCATTCATGTTCGACCTAGCA
1675	WS03210_O02.1:528	recycled	WS03210_O02	0.33	2	Y	LG05	141.212	GGGAATCAGATCAATGCTGGTGATCTCCATCTGAAATTTTCCAGGCGATT[A/T]TGTACATATTTATGTATGTGTATATTGTTTCCATGTATATATACATTCTT
1676	WS03212_P20.1:273	recycled	WS03212_P20	0.17	1	Y	LG02	149.803	TTGAATCCATGGATGCATTGACTTTCAAGGAAGTGAACAATAGGGAATGG[A/G]CTTGCCCTGCATGCAGGGCTGGGGCTGCTGAAACGCACAAGGGTTTGAAG
1677	WS03215_H11.1:220	recycled	WS03215_H11	0.17	1	Y	LG06	7.294	AGCTGATAATCATCTCTTAGAGTCAGCTGTTCATGGCTGTAATTGGGGAG[T/C]TTTTCATAAGATATCGCAGCTGGAGGTGCCTGATGCAGTTTCTCGCTGGA
1678	WS0322_I18.1:521	recycled	WS0322_I18	0.33	1	Y	LG07	19.87	TTGCCAACAACACTGATAACTCTAGAGTTGAGGAGCTGTGGTGCATTGAA[T/G]AAAGTAGGAGGGCTTTGTGGTCTCTCAAAACTTCAAAGGTTGAACATTAG
1679	WS0322_P12.1:152	recycled	WS0322_P12	0.17	2	Y	LG04	26.169	GAAGAAAACACCAATTTGACCCGTTGTTGCATGGCAGTTAGGGTCTGAAT[C/G]ATTGCAGTGAGGCTTAAGTTTAGGCACAGATGCAGATATAGTCAACAAGG
1680	WS03223_J08.1:173	recycled	WS03223_J08	0.50	1	Y	LG06	160.968	CCCCAGCACTTTCGTCTGCCGCAGCACCAGTCCGACTCAATGCTTCCTCA[A/G]TTTCTCGCTTCTCTGACCAAAGAATCTCCTCATTTCCAGACTTCGCAACC
1681	WS0326_P22.1:386	recycled	WS0326_P22	0.20	1	Y	LG12	89.57	TGCCTGAGCTGGAGATTAGCAGGGGATTCGATTTGAAGGGAAGTTTGTTA[A/C]AACAGGGCCATAGGAGAAGCTTTGCTGTTTCTGCCTTGGGCAGAGTAGAT
1682	WS0335_I12.1:841	recycled	WS0335_I12	0.17	1	Y	LG11	126.363	AGGCCAATGCAATGCTCTTTACCAGTTCCATCGATCTCATGGTGGTCATA[T/C]TGAGAAACAATAATAACCGCCACTTGCACTACCTAGAACTGTGACTCGGT
1683	WS0339_M19.1:658	recycled	WS0339_M19	0.17	1	Y	LG05	56.336	TAGATCATCCCGTTTATCCACAGCAATCCATTTGTCCTTCTTCTGGACTG[T/C]CTTGTAGTCCAAATATATTGTCAAGGCAACTGTAAATACTTTCAAACGCC
1684	WS0342_C11.1:219	recycled	WS0342_C11	0.17	1	N	NA	NA	TGAATCATTGCATGCGCAGAAGTCCTGCATTGAGAAAGAGATGGATATGC[T/C]TGGTAAGAAACTAGAAGAAGCTTCTACACAATCAGAAGTTGCTAGCAGGG
1685	WS0346_E23.1:463	recycled	WS0346_E23	0.42	1	Y	LG05	116.765	AGTTATCTTCTGGAGGCTTCAGACGATGAACTCGGCATTCCCTTGAGCCC[T/C]GTTCTGGACTTGAAAGACAAAGTCTGTCCATCTGCCAAGGAAACATTAGA
1686	WS0347_B05.1:722	recycled	WS0347_B05	0.30	1	Y	LG10	39.928	GCCTGCCGGGGATTATTCACGTCGACAATCACACCGCCTCGCAGCATCTG[A/G]GCCAAGGCAACTTTCATGGCATATGAGGAAGATTTCTTCGAATCGCTGCT
1687	WS0349_L07.1:671	recycled	WS0349_L07	0.33	1	Y	LG07	112.853	CTGTAACTCTATGAAAATCAAAACCCGGAGCTACCGATCTCAGCTATACC[T/C]TGAATTTCTTTGAATGCAACAGAAGAGGTGACCGCATGGGGTTTCGATGA
1688	WS0053_E13-359	Mapping	WS0053_E13	0.41	1	N	NA	NA	TCCAAGCAGGAGACACAGCGCGTGGAGGCCAAGGTTGTGGGCATTGTGGG[C/A]ATGGGTGGAGCTGGGAAAACCACCCTAGCCAAAGMATTCTTCAACCTTAG
1691	GQ03322_J07-645	Mapping	GQ03322_J07	0.35	1	N	NA	NA	AAAG[MNP]CTAGGGCTTAACGTGGCCAAATATCC[MNP]ACGGGGTTGGATGAGAAA[A/G]TCAAAGATTTTGAAAACACAGTTCTTTTGCAGGAACAACAGCATAGAGGG
1697	GQ02801_I04-1090	Mapping	GQ02801_I04	0.41	1	N	NA	NA	GGGAGTATGATCTCTCTTAGGGTTCTGGATCTAAGTGGGACGTCCCTTTC[A/G]TCATTGCCTAACAGCGTGGGGGGTTTGAAACARCTGGTATGTCTAATGTT
1698	GQ0167_E23-251	Mapping	GQ0167_E23	0.37	1	N	NA	NA	CAAGAAAGGTGATTGGGAGTATGATTTCTCTCAAGGTTCTTGATTTGAGT[T/C]ACACGTCAGTACAGTCATTGCCAGAGAGTGTGGGG[MNP]GTTTAAAACAACTA
1699	GQ0167_E23-350	Mapping	GQ0167_E23	0.33	2	N	NA	NA	TAGTATGCCTCCGTTTACGAGGCGTGCCCATCAAAAGGCTACCTGCATCT[C/G]TCACAACTCTTGCAAACCTCCAAATCCTTGATCTTAATAGATCAAGCATC
1700	GQ02801_I04-1283	Mapping	GQ02801_I04	0.38	1	N	NA	NA	TACCGC[MNP]CAGCTTACACAAGTTGAGATCTCTKAGGTATTTATACCTTCG[MNP][G/A]AATGTACAGATTTGCAATATTTACCCAGGAACATCTCAAAGCTCACGTCT
1702	GQ02805_P15-1168	Mapping	GQ02805_P15	0.38	1	N	NA	NA	GACTGCCACTTGCCATCAAAACAATAGGAGCTCATTTGGCAAGATTGGTA[A/G]GGAGGCTTCCTAATGATTGGCAAYGGACCCTTGATCGTCTAAATGAAGTA
1704	GQ02805_P15-1506	Mapping	GQ02805_P15	0.31	1	N	NA	NA	TCARAGGTTGGTKGGGATGGACGAGTACAGAGTTGCAAAATGCACGACTT[G/A]CTGCATGATTTAGCTGTTTCTGAGCAAACTAAATGTTTGCTCAAACCCGG
1705	GQ02904_N19-422	Mapping	GQ02904_N19	0.33	1	N	NA	NA	GCCTTGCACGAACTCCAACTGAAGAAAACGTACGATCATCAAATACATCA[G/A]GAGAAGTCACGATATGACCCCATCACTATTCAAAATTGGAGAGATGCTCT
1708	WS0053_E13-246	Mapping	WS0053_E13	0.44	1	N	NA	NA	TGGATAATGGAGTGAAATGCGTCTTGAAAAAGGTTCCAAAGCCACTTTTG[G/T]ATGTGGCAAAACATCCAACTGGGTTGAACCTCAAATTAGAAGAATTTGAA
1710	GQ01304_E23-263	Mapping	GQ01304_E23	0.15	1	Y	LG11	116.992	CTTGGTGGGGGCTTGGGCCTGGGTGGCGGTAGCGCGAGCGGTAGCGGCTC[T/C]GGTTCTGGCTCGGGCTCAKGTTCCGGTTCTGGTTCCGGGGCTGGCTCTGG
1714	GQ03713_B23-273	Mapping	GQ03713_B23	0.39	1	N	NA	NA	GCAGATGATGAACAATGCTAAAGAGAAGCCGCGTACCCAATTTTCATCTG[T/C]TGCTTTCCATGATC[MNP]TTGCAAGATGGAGCAAAAAGAWTGTTTGGATAACT
1725	WS03217_J18-257	Mapping	WS03217_J18	0.33	1	N	NA	NA	ACTTAGAGCGAATTCAATGAAGG[MNP]GGGTCAAGATAGTTTGTGCATTAAGG[C/T]AATTGTTTGTTTATTGGCCTTAttttttgtttttAAATAAAATAACGATC
1728	GQ0207_B08-365	Mapping	GQ0207_B08	0.24	1	N	NA	NA	CAGGG[MNP]GTMCCCGGCGCGTACAGCGAAGAGGCGGCCATGGCCGCCCACCC[G/A]GGATGCCACGCCTTGCCCTGCCCGGATTACGAGACTGCGCTCCGCTCTGT
1731	GQ03709_I13-642	Mapping	GQ03709_I13	0.41	1	N	NA	NA	TATGGTGCGGGCAAGGCTGAGCCCGYAACAGCGTATYCTGCAGGGTCATA[T/C]GGCGCGTCAAATGCGGAGCCTGTGACCGCTTACCCAGCCTACCCACAGGC
1776	GQ03619_A03-171	Mapping	GQ03619_A03	0.34	1	N	NA	NA	ACGGCCATGTACTCTAGAAGAGCTTATCCCCAGATCCAGGTTGCCTGCAG[A/G]AGAATTCTCATCAGATGCGRCTTATATCGTCCCCAGATTTGAACTCCTCG
1779	GQ01304_B02-559	Mapping	GQ01304_B02	0.36	1	N	NA	NA	TCCCTCGTCATCCGGCCATAGCCCAGGGATAGGCCACGATGATCCTCCTG[G/A]TCCCATGTTGTAAAATCAGCCG[MNP]CACAACTTTATCATTTCCAGCAATAT[MNP]
1784	GQ03701_A12-730	Mapping	GQ03701_A12	0.38	1	N	NA	NA	GAGAGGCAAGAGATCCCACTTCTTTCAGTGGAACACACGGATYTGATGTG[G/A]AGGCTGGCACTCCCCGCGGGAAGCAACAGAGACCACCATTTCTGCAACCC
1789	WS03225_G23-132	Mapping	WS03225_G23	0.14	1	N	NA	NA	CGCCTGAGGGCTTTCGCCTCGCCGGGCTTGAGAGCCAGTGCTGCTTTTAA[C/T]CCTTCCTTGGATGTCTGAGACCCCTACTTTCTCATCCGGTTCTGTKCGCA
1811	WS02625_P06-396	Mapping	WS02625_P06	0.25	1	N	NA	NA	AAATTGTTGAGTCTGTTWGAAGCCATAGGACATTGGACTTTGGAGTATAC[T/G]TCTTTTGCTTGTAGTGCTTGAAAAACTGTTGGTTTTTTAATTTTATAACT
1830	GQ0133_J21-485	Mapping	GQ0133_J21	0.24	1	N	NA	NA	GGCGCAGAAGAGGAGCTTTGGGTGGTCTACTTTCCTGAYACTCGCACTCT[C/A]GAGGCATATCCCCGTTCAAGCTTACGCCCCGCTCAGCAATGGATCCGAGG
1832	GQ0171_H06-493	Mapping	GQ0171_H06	0.44	1	N	NA	NA	TGGCTCCTCCTCGTGGTTTAGCCTTGGTGGTGGTGCGGGTAGTACACTGC[C/T]CCTTCATGGGCTCTC[MNP]TCCTCATGGCTTGGCAYTTTGTATTGGGCATTGG
1842	GQ04107_M23-472	Mapping	GQ04107_M23	0.30	1	N	NA	NA	AACATCAT[MNP]AGTCCAGTGCCCAAAGGCTCTAAACACATTGCTGGGAAGAA[G/T]ATTTAGTGCTCGGAGTCCCTTGGGCATTCAACCCCGGCCCTGCTCCTCCT
1843	GQ04111_B17-536	Mapping	GQ04111_B17	0.16	1	N	NA	NA	AGTTATCTCCTGGAGGCTTCAGACGACGATCTCGGCATTCCCCCGAGCCC[C/A]GTTCGGGACTTAACGGAAGAATTCTGTCAGTMTTCGAAGGAAACATCCGA
1847	WS03216_M01-338	Mapping	WS03216_M01	0.18	2	N	NA	NA	GTGCTGAGGGGTTTGAGTCCCGAGCGGGTGAGGGAGATGCAGGAGAATGT[C/G]GTGAGATTGATTCCCCGRGTCATTTACATGATGAGTTCGACATCCGAGGA
1848	GQ02825_J15-1692	Mapping	GQ02825_J15	0.30	1	Y	LG06	132.731	ATGGCACCTGCTGTAGTGGAACTGTGTGTTCAGGGAGGAGCAACTGTGCC[T/C]GATGAGTACAAATCCATGATGAGGCYGGATGTTACAATACCTGATTTTGA
1852	GQ0195_H18-370	Mapping	GQ0195_H18	0.22	1	Y	LG07	18.207	CTGTTTCGGGCATTGTTAGTGAAGGCCGAAGAAGAGTTTGGGTTTGATCA[C/A]CAGATGGGACTCACSCTTCCCTGTGACGAAGTT[MNP]TTTTCGAGTATCTGAT
1854	GQ02811_D02-108	Mapping	GQ02811_D02	0.36	2	N	NA	NA	CTGTTTTTAAAATGGGCGTGTCCAAGATCTGGTTGGGAARCCCATACATC[G/C]TGCAGTTGTTGATTATAAAGTTCATTGGCTTGCTGGGATGCTTATCTTGT
1857	GQ03107_D13-376	Mapping	GQ03107_D13	0.37	1	N	NA	NA	AAGTGGGTTCATTTTGGTTGGTGAAGGAGCTGGCCCATTTGTTGTGTACA[A/G]GGGACCTTTGCATATTGTACTCACATGTAACAAGACTYACTTGTACATCA
1862	GQ03904_M05-1635	Mapping	GQ03904_M05	0.15	1	N	NA	NA	TGGAAGCAACCCATCATTTCTGTCAAKATCTCATTTATATCCATCAGACA[G/A]TGTACAATAATCTTTGCATGGGGTTGGCTCTTTTCGTGGATCAACCAATT
1865	GQ0131_L15-32	Mapping	GQ0131_L15	0.30	2	N	NA	NA	TCGGTTTCTATCTAGATACGTGTTTTGTGGT[A/T]TAACATCTTTTCTTTGCAAATCTCACCTATATCTAGCGCTGTAGTTATAT
1870	GQ0191_C03-450	Mapping	GQ0191_C03	0.34	2	N	NA	NA	TTTCTTATTATTCTAAGTGGAACAAAGCTCTTTTACATTTTCCTCATTCA[T/A]GGTGGATTCTTCGCAGAAATTTATTGTTCTTACCAGGATACCTACYTCGC
1879	GQ03211_G21-701	Mapping	GQ03211_G21	0.42	1	N	NA	NA	GAAGATGGWAATAACAATTTATTTCATGATTCTGATAATCAGGATTCAGA[C/T]GAAGATGGCAATATCAATTTATTTTTTGATTCTGATTATCAGGATTCAGA
1893	GQ04003_H03-532	Mapping	GQ04003_H03	0.21	1	Y	LG07	99.096	CATAACCATAGTTCTCAYGCCCCCCATTGYGAGGTTCCTTGCGAGGC[MNP]GA[A/G]ACTGATCAAGGATAACATCAGGTAGAGTTTTGGTTTTTTATAAAATTGAT
1904	WS03216_B14-629	Mapping	WS03216_B14	0.20	1	Y	LG01	49.876	TAATAGAAGGAAATAATAGTACTAATAGTAATGATGTAAAACTTGGGTGG[C/T]TCAATCGTGTTGATAAAAATATGTCAATTGTAGCATTGGGGATGGGAYTG
1905	WS03220_M01-752	Mapping	WS03220_M01	0.41	1	N	NA	NA	GGA[MNP]GAGTTTTCTTATAATATTTTTCTTCCAAAGTTTTCTTATAATATTT[T/G]GACTTATAATGTGTAGGGTTCAAATATTACATGGAATTTAAACCATAGAA
1910	GQ01306_G19-483	Mapping	GQ01306_G19	0.44	1	Y	LG12	110.947	ACCAGAGSAACAGTCCATTCTCTCCGCCSACTTTCACAAGTAGCCCTTCG[T/G]CTCTGGGAACGAGCCCATTCAGCACCAGGACGCTTTCCAGGAGAAGCTTC
1912	GQ0172_O14-533	Mapping	GQ0172_O14	0.42	2	N	NA	NA	TGGCAGAGCAACTCGTACCTCAACGGACAGAGCCTATCCTTCCACGTGAC[C/G]ACCGCCGATGGCAGATCCATTACCTTCTACGACGTGGCTCCTTCGAATTG
1913	GQ0201_E19-707	Mapping	GQ0201_E19	0.45	1	Y	LG07	65.978	TGTATCAGTTTGCCGTCTAATTCGCCCCCCCGCCGCGAACAGAGCTTCCA[G/A]CGTCCATAGAACCATGGATTGAAATCTTAATTCTGGCAGCAGCRGAGTGT
1916	GQ03010_B07-1520	Mapping	GQ03010_B07	0.24	2	N	NA	NA	AAKATCTTCAGCGGCTCCGACCGTTTCTCGCTTCAGAATTTGACTTCTAA[C/G]TATTGCAGTTTTTTCCGGACGGTCACAGGGCCTTCGCCAGCGTACGCGTG
1932	WS03218_I18-82	Mapping	WS03218_I18	0.34	1	N	NA	NA	CCCGCCTTCTCCGACCAAGGGATGACATCGACTTCTCGCAAAACCCTCGA[C/T]AAAATCATCATTGAAATACCGCGAAGAGTYGACAGTTTTTCTTCTCCCAG
1942	GQ02901_N13-417	Mapping	GQ02901_N13	0.19	1	N	NA	NA	CGTTTGGA[MNP]GGARGGAGGGTTAAGATTTGCTGCAAAAACCCTAGGATTTT[G/T]AGTGTTCAAAATATTGTTAGTCGTATACAAAGAAGGGATATGAAGATTTG
1944	GQ02904_P10-640	Mapping	GQ02904_P10	0.40	1	N	NA	NA	TGAATTTGGAATTACCACAAAAGTTACAACGACTAAGATTAGGGAATTTA[T/C]GGAAGACAAAGGAATTAGACGAGTTWTTTTCTTATGAAATGAWTTCTTCT
1952	GQ03319_G17-189	Mapping	GQ03319_G17	0.32	1	N	NA	NA	GTCTTTATCTATATTGGGTAAAAATAAATGTGAGGTCCATGTCTTTATGT[C/T]TCAGTTACTGAGTTGGAACCCARGTAGAGCTAGGCTGATTCTGCATTTCC
1980	GQ0165_A05-1113	Mapping	GQ0165_A05	0.26	1	N	NA	NA	GAATTGAGTTGGTGCTCCGCTCTGCAGACTCTGCCGGACTCGGTAGGGAA[C/T]TTGACGAGCCTCCAAACTTTTGAATTGGGCGGGTGCTCCGCTCTGCAGAC
1993	GQ03227_E20-557	Mapping	GQ03227_E20	0.21	1	Y	LG09	95.072	CCCTCTGGCCCTCATTAGTTTGAAGATGGGATTCCCAGTCCTCTGGCCCT[T/C]ATTAGTTTGAAGATGCGACACAGTTTGTGTTTATGTCRTTAAGACATCAC
1994	GQ03315_I19-189	Mapping	GQ03315_I19	0.25	2	N	NA	NA	GGGGTTGGCGCAGGCGACAAAGCTTCGGAAGCTGGGTGTTAGTAAGTGCT[A/T]TGAGTTAGAAGAGGTGGAAGGTGTTGAACATTGTACCTGGCTG[MNP]AGATGC
1996	GQ03320_G15-173	Mapping	GQ03320_G15	0.30	1	N	NA	NA	CTGCCTACCACCGACTGCAACGTTTCCCAGGCCGGTTCTTCAAGAGAGTA[C/T]GTTGCCATGTGA[MNP]TGGAAATCAGATGAAAGAT[MNP]TCAGACGATACAATCTT
2003	GQ03714_B17-350	Mapping	GQ03714_B17	0.23	1	N	NA	NA	GAGCCCTGCAACGACATARAATTAAGAGTTGTSAGGGGTGATATATGGGC[A/C]GTGAGTGATAGGTGGAGGCGCAAAAGTCGTTGCCGGAGGTGCAAAACGCA
2007	GQ04001_G07-1117	Mapping	GQ04001_G07	0.39	1	N	NA	NA	CTTCGCTGTACTCGTCTGTCATCACTGGAGCTGTCCTTGCAGCTTCCACC[A/G]TGGTGTCCATTGCCACCGTCGATAGATGGGGTCGCAGAGCCTTGCTACTT
2012	WS0073_B18-55	Mapping	WS0073_B18	0.23	2	N	NA	NA	ACAAATAAAGTTTTGTTTGAAGGATC[MNP]A[MNP]GGAAGCAGGTCAACAGAAATC[G/C]ATGGCAAGGTAAGGCATGCCTATTATATTTTTCTGGGGGGCGGCGCGGGG
2013	WS00735_C04-321	Mapping	WS00735_C04	0.30	1	N	NA	NA	TTTGTATGGGGCGCACACAATCGGGCGAGCTCGCTGCACAGTGTTCATCA[G/T]TAGACTTTACAATTTCAACGGAACGGGCAATCC[MNP]GATCCGACACTGAATT
2019	WS0314_N05-408	Mapping	WS0314_N05	0.29	1	N	NA	NA	TTAGAGAAGATCATGGCCGTCTTTGGGGCCACCTTGCTTGGAGGAGCCAC[T/C]TTCCTTCTTTAAGTTAGATGCATCGTGCWTTCTCTCCATCCAGTGTGTCC
2023	GQ02511_H06-1488	Mapping	GQ02511_H06	0.33	2	Y	LG08	21.294	AGAAGCATTGAGAGAAACTGTACTGCCATGCAGTCCGTTGGGGATAATGG[C/G]ACTGTGGAATGGAATGAGAGCTTTGATCATGTCTGWTTTCTTACCATTCT
2024	GQ03102_J06-639	Mapping	GQ03102_J06	0.34	1	N	NA	NA	GTGGCTGACGGGTGGAGGGCATCTTTATTCACCAGGTGTATCTACTAGAT[T/C]GTCATTTGGGTATTCTGAATTTGGYTATTCTGATGCTG[MNP]AAACTCTGGTC
2025	GQ03315_L10-160	Mapping	GQ03315_L10	0.23	1	N	NA	NA	TGCGTTCAATGTATTTGGATMAGTCTGTAGATTGTTAGAGCAATAAAGTT[C/A]CAGCAACTTTGATAGTCACCAGTCATCAGTGGTCGAGAGAGGCTGCTGAA
2029	GQ03107_L03-118	Mapping	GQ03107_L03	0.24	1	Y	LG06	31.602	GTCTGTAAACCAAGAGAAAACACAGGACCACTTTAAAGTTTATCCTTCTC[T/C]TCAATGACACTCTGGAAGAGTATATGATAACTAATAGSCATAGACTTAGG
2055	GQ02810_G03-511	Mapping	GQ02810_G03	0.30	1	N	NA	NA	GTTCCGGAGCCTAAGCCTTGGGATATCCCCTAACCAGGTTGCTGCTCAGG[T/G]TTTGGTTATGGATTCATTTTTTTTGTTTAGGGTTTGATTATGGACCGGAT
2073	GQ03221_I20-1642	Mapping	GQ03221_I20	0.28	1	N	NA	NA	AACTRGATTCTACAAGGTTATACCCTCTGCAGTCCATGTTTGAGCCATGA[A/G]CCTCACCAGTTCAAAATGGAATAAAAGAAACACAACTCTATTTCTTTTAG
2077	GQ03232_K15-1226	Mapping	GQ03232_K15	0.46	1	N	NA	NA	GATCGTTAATTAACTAGGAGTAGGTGTAGACCATCTTAAAAAAACACTTT[T/C]AAATATTTTTATCCAAATGCATTATTAACAGAAAAAA
2079	GQ03317_O23-1059	Mapping	GQ03317_O23	0.24	1	Y	LG02	52.861	AAGAAGCATCGAGACTAAATTTGACAGTTAAGTATTCCAAGAAATTTTGG[T/C]GATCTAGAGTTTTAAWTTGAAACTTGGAATTYTGCACTAATG[MNP]AAATTTC
2084	GQ03507_A09-421	Mapping	GQ03507_A09	0.33	1	N	NA	NA	TATCTCACAATATGTTCACTGGAAGMATACCACGAGAAATTGCTAAGCTT[C/T]ATAATCTACAATTCTATTTGAATTTGTCGTGGAATTTATTAGACGGCTCC
2093	GQ03806_K17-635	Mapping	GQ03806_K17	0.40	1	N	NA	NA	CTGAATTTTGGTGGAGGCCTTMGATCATGTTGGATTTGATGTTTATTGTC[A/G]TGTATGTACAGTGAATATTTGGATAAGCTGGAACCCATGTTTATTATCTT
2095	GQ03812_C09-693	Mapping	GQ03812_C09	0.41	1	Y	LG02	141.4	TAATCATACACATGAATTAGAGTCTTTGTTAACTTCATCAGTCATCTTGG[G/A]TTTCAGACACATAAATATGTCTTCTTCTCTCGAGAYGGTTATGATAAACA
2110	WS0263_C24-483	Mapping	WS0263_C24	0.32	1	N	NA	NA	ACG[MNP]TGGSAAAAGAATTCTTCAATAGRAAGAATTCAGAGTATCATAGATC[C/T]TGCTTTTTGTCTGATGTCAAAGACAATAAAGGCTGTTTAAATTTGTTGCA
2113	WS03214_N13-308	Mapping	WS03214_N13	0.18	2	N	NA	NA	TAGTGAAACCGATGGCATTCGGCATCAATGGYCATCACTATTTCTGCATA[T/A]TAAGATCTGTTACTATGGTATTTGGGATTCTATATGGTATTTGGGTCAAA
2125	GQ03004_J18-820	Mapping	GQ03004_J18	0.31	1	N	NA	NA	CCATTGCACTTTGGATGTTATTCCGGAGGSAAACGAGACTGCAGAAATCT[G/T]CTCCGATTTAAGTGATACGGAGCCGGAATCTGATGATTCTGATTGCAGTT
2126	GQ03107_E08-299	Mapping	GQ03107_E08	0.26	2	N	NA	NA	GGCCTCAACAGGAAAACGAATGCAGGCTTAGTTTCCATTGAAGGAAAAAC[A/T]GAAAAAATGGAGAATTCAAGGTGGAGCTTCCCGGCTCTATWATATCATCT
2133	GQ03303_F05-441	Mapping	GQ03303_F05	0.24	1	Y	LG09	56.628	TATACGTAAGGAATCTCTCTTCTATYGTCACTTCCTCTGAATTAGAAACG[G/A]AATTTAGAAAGTTTGGGAAAATTAGTTCTGGAGGGGTCAGCGTGGTTAAC
2142	WS03219_D24-230	Mapping	WS03219_D24	0.22	2	N	NA	NA	[MNP]GTTTCCCACCGAGCTTCGTCTGGAAGCATACAGCCCTTATTATTTGGAC[G/C]AATCCTACAGCACCTCGAGGCCTACTATCGTTTCCCTATCTAAAGATTCT
2152	GQ0177_P20-865	Mapping	GQ0177_P20	0.25	1	N	NA	NA	GCTCTTCTTCTCGTCTCCCTCGGCCTCGGCCGAGATATTCAGGAAAAACT[T/C]CTGGATTGGCCGTGCTGGCTAGTGGCTCAGTGAGGGCAGCCGAGGAGGAG
2171	GQ03006_O23-431	Mapping	GQ03006_O23	0.31	1	N	NA	NA	AAAGCCCTGACATTGCACAGGGTGTCCATGGCCACCTTACTAAGAAGCCC[G/A]AAGAGATTGGTGCAGGGGATCAGGGCCACATGYTTGGGTATGCTACAGAT
2177	GQ03208_H13-447	Mapping	GQ03208_H13	0.30	1	Y	LG02	17.316	CACTGCGTCGATTGGACTGTATGTTGATTKTGGTTCCGTGTATGAGACCC[C/T]GTTGTCCAGCGGGGCAACTCACCTCCTGGAACGAATGGCATTCAAAACCA
2178	GQ03211_N18-1196	Mapping	GQ03211_N18	0.31	1	Y	LG11	28.115	GGGCCTGCACCAATCCTTAATGCATGGGATAGCAGAGGAGTTGGATCTCC[C/T]TGTTTAGTGCACATGGATRATAATGAGTGGAGGMTTTATTACCAAGGTAT
2180	GQ03221_D16-134	Mapping	GQ03221_D16	0.33	1	Y	LG03	14.026	TCGCATTTCATGTCCTATGGCATCGTGGTTCAGGGCGGGCACGAGACATA[C/T]ATCCGGAATTGCTTTCTTGGGCAGCACATTACCGCGGGTGCAAGCCCCAT
2184	GQ03230_M13-487	Mapping	GQ03230_M13	0.33	2	Y	LG02	147.752	GGATCGCTCGCAGGTAGAGGYAGAGACAATTCCARCTGATGAACA[MNP]CAGA[G/C]TGAGTGTGAAGGCATAGAGTACGAAGAGACTGGGGGTGTCAGAGAGGCAG
2187	GQ03308_F21-137	Mapping	GQ03308_F21	0.41	1	N	NA	NA	CTGGGGAAGGGAGGGGCCAAGAGGCACAGAAAAGTGCTGAGAGATAACAT[T/C]CAGGGCATCACCAARCCTGCTATCAGGCGTCTCGCTAGGAGAGGAGGCGT
2190	GQ03316_D20-720	Mapping	GQ03316_D20	0.06	1	Y	LG04	67.837	ATGTGGGCTGGATGGAGGGCTTTGTGGTGCCCTTTCTTTTCCCTGACAGA[G/A]CAGTTATTGTGGGT[MNP]TTTTCTATGGAGTTTTGGCAGGCTATATCTA[MNP]ATT
2197	GQ03414_E15-810	Mapping	GQ03414_E15	0.43	1	Y	LG04	7.533	TCGGTAAGTTTCGCGTGTGTGAAGATGACGGCCATCTGTCCTCTTGCCCT[T/G]CTGGAAAGAGTCAGCCACTTGCTAAGATGGCAGCACCGCCATCCTGCCTT
2198	GQ03502_H03-807	Mapping	GQ03502_H03	0.21	1	Y	LG08	113.381	TCCGGAGCAGACTCTGGGTWTACCAGGCCACTCGGACCCCGGTGGCCTCA[C/T]CCTCTTAATGCAGGATGATGTCGGTGGCCTGCAAGTGTTGCACGAGGATC
2206	GQ03612_F06-103	Mapping	GQ03612_F06	0.14	2	N	NA	NA	CGCCAGCTTTGAATTCCAGCAATGGCTCCGAAGGCAGAGAAGAAACCCGC[A/T]GAGAAGAAGCCTGTAGCAGAGAAGAAGCCTGCTCCCAAGGCCGAGAAAAA
2216	GQ03906_P10-924	Mapping	GQ03906_P10	0.20	2	N	NA	NA	T[MNP]GAGATCTT[MNP]GTATTGCAATARTTATTATGTGAATGTTGGTCCTGTAAA[A/T]TAGTCAGATCGGACTCCGGAGGATCTCAAGCCTGCGAGGGTAAGTTCTGG
2233	WS0326_N22-594	Mapping	WS0326_N22	0.26	1	N	NA	NA	GATTCTTGGTGGGTCGCGAAGAATAAAGGGATGGTGCAGGAGAACGACGG[G/T]CACTGGCGAATGGCCCAACCCCCGCCCGAAGATCATCCAGTGCCAGACAA
2234	WS0331_L01-486	Mapping	WS0331_L01	0.23	2	N	NA	NA	A[MNP]CCTCTGCTCCTSTATCTTGTTGTGATTTGATAGTGACTGTTCTTGGCT[G/C]TGTTTGCTCCCACCTCCCCTCCTTGAACTTGCCATCACCATCTCCAACTC
2235	GQ00411_E10-596	Mapping	GQ00411_E10	0.29	1	Y	LG11	124.059	GAAAACTTATCCTCAACTGCAATTAAGGCATGAATTGATTGTAACGATCT[C/T]TGAGGACCAAACTCATCGCAGTCGTGGAAA[MNP]ATGTTTTCGTATGAGACTA
2241	GQ02012_G21-373	Mapping	GQ02012_G21	0.16	1	N	NA	NA	C[MNP]CTCAGGATTCGGAACACTGGTTTTTTCCTTCCATTGCCTTCAGCAAGG[C/T]AAAGCAAGGAAAAATGGAAGAACTGATCGACAGTACATTGAAATTGAAAG
2244	GQ0203_L06-51	Mapping	GQ0203_L06	0.17	1	Y	LG08	146.06	GTTATTTCCAGAACATTAAATAATGCTGAGGGTAAGTGGAGATTCTAART[G/A]TGTGTCCCATTAATTTGATCGTTTAATTTCTCACCCGGTTATTTCAACAA
2253	GQ02809_J22-940	Mapping	GQ02809_J22	0.27	1	N	NA	NA	GAAAATAATCTGAAGAAAGGCATAGAGAAGGTGTTGAGAATAATCATTGC[G/A]GCTGGAGCAGAGGAAGTTGGTACCCACCATTGCTCTGGCGASCGTTTGAA
2264	GQ03113_A04-224	Mapping	GQ03113_A04	0.26	1	Y	LG12	60.043	ACATAATGGCTCAATCTTTATCCATGCAATCTGAGAAGAAGCTTATTACA[G/A]TCGACATTACTTCGGATACTGTTTGT[MNP]CCTGGTGCTTTATCGGCAAAAGG
2269	GQ03120_G05-1257	Mapping	GQ03120_G05	0.31	1	N	NA	NA	TTTTGCAGATAAGTTTGAAGCAAAGAAGCATAATTGGTTGCTTTTGCATG[G/A]AATTTTGGCACAATGAAGTGTAAGATCTGCYTGGTGTCTGCATCCCTCTT
2278	GQ03231_C01-492	Mapping	GQ03231_C01	0.46	1	N	NA	NA	AGGAGCTGTYCATATGCTAACTAAATTGCCCTATTTCCAACTGCCTTGGC[C/T]ATGGTTTGGTGAACAGCAAATACTTTAATCTGATCAGTCTACTGTTTACA
2289	GQ03322_B18-147	Mapping	GQ03322_B18	0.34	1	N	NA	NA	ATACAGGGGTTTTGTGGTTTAAGTATTTCTTGTGACTGTTTCATTTAGTG[G/A]CTAAGTATTGCAGGTKTATAGATGTARTTCTGTTTTTCAACCTATGGGAT
2295	GQ03606_L23-934	Mapping	GQ03606_L23	0.20	1	Y	LG03	100.477	CCAGGTTGTTACTAGCTT[MNP]GCGGATCCATCARCAAATATCATATTTGGAG[C/T]TGTTGTTGATGATAGGTATGCAGGAGAAATACATGTAACTATCATTGCTA
2309	GQ04013_L01-490	Mapping	GQ04013_L01	0.44	2	N	NA	NA	ACGGAAATTACTACAAAGAAGAAGTTCATTTGATGATCAAGGGTCATGAA[T/A]GGGCGTATAAATACGKCCTCTCACCTGTGACCTGCTTGGATCTCTCTGCA
2310	GQ04102_E06-394	Mapping	GQ04102_E06	0.28	1	N	NA	NA	AGGTTCAGAATAAAATCTATCTCGGTATTGATTTTCCCAAAGGCCATATT[T/G]CTCTGAAGRGTTTTGATGSTGAGGTTGTAGATGAAGKGGGAAACTCAATT
2314	GQ04111_K19-467	Mapping	GQ04111_K19	0.24	1	N	NA	NA	GTTTCTACCAGTCTTCTGAATGTTTCT[MNP]TGGGATGGGATGGGATGGGAAA[G/A]GGTTTCTGAATTGTTTGGCATTTATTCCTCATTGATTGAGTTTTCCCAAT
2318	WS00721_I09-58	Mapping	WS00721_I09	0.33	1	N	NA	NA	CTATTTGGATATTTCATCAAGCATKGAAGCAAGCGGCACAGACATTCATT[A/G]ATCCATAGATACCTGCGGTCTGAATTTCTTTTTAGTTTTACAGAGATGAA
2332	WS0269_M03-412	Mapping	WS0269_M03	0.38	2	N	NA	NA	AACTGTATCGAAATTTTGAAGATGGCTTATTTATATGACTTGGAGACAAC[C/G]AGAGAGGCGGCTCTGAATMTTATTGTTCGTGATSTCAACGATGAGTTGTA
2333	WS0311_L10-531	Mapping	WS0311_L10	0.17	1	N	NA	NA	ATCCAATCCAAATATTTTATTTCCTCTGTTATCCTCTTCCCAACATGCAA[G/A]TGTTGGTAGTCTCAGTSCTGTGCAAGTGTTGGTAGTTTCATTCCTCKGCA
2334	WS0321_O22-504	Mapping	WS0321_O22	0.30	2	N	NA	NA	ATCTTCCTAAATTAGCAACAAAAATCATTAAGGTGTATCGGATTTGGGAT[G/C]TCAATTCCATTAACAAATTT[MNP]AGGGGAGGTYTTGGTCGGGAAAGGTAKAA
2343	GQ01303_G07-150	Mapping	GQ01303_G07	0.36	2	N	NA	NA	TGAGGAGCTCGTAGATGGAGTCATGAAAATCCTGGAAGAGGAGATTGCCG[C/G]AACCTGTTCCACTTCTTATCGCTCCAACTCTGGGGATAAGTCGGCG[MNP]TCC
2350	GQ0208_D04-525	Mapping	GQ0208_D04	0.36	1	Y	LG03	27.19	AGAGTTGGTCAAAGTTTGTATCCGGGCGCGGAGGTTTCGCAGGAATTCGA[T/C]CTCTAGATTTCTGTTTTTCCATTTTATCTTATTGCAAGGAGAGGCGTTAA
2355	GQ02812_A22-526	Mapping	GQ02812_A22	0.43	1	N	NA	NA	TGGGCTGGTCCTGCATATCCGAACTCTCCTTCTCTGAGATGCTTGCCTTT[G/T]CTCAAGTGTTTCATGCAGCASAAGGCGAGGTCTAACCCCATGGACCCGCA
2356	GQ02814_E07-839	Mapping	GQ02814_E07	0.20	1	N	NA	NA	GTGTCTCCTTCCGGCTATCCTGCACGTCAGTCYGGTTATGGAGGAGGAAC[G/A]GGGGCTATTTCTTACAGAGGCAGCACGGTCGATCCGAATTATAGGCCAAC
2357	GQ02816_A21-301	Mapping	GQ02816_A21	0.37	1	Y	LG05	40.079	GGGAAGACTACTCTTATYAATTCAATATTAGGCGATAACGTTGGAGGTGT[A/C]GGATTCACTACACACACCACGGCAGCCACTCCTTACAGGTTCAGAGATGA
2359	GQ02821_P23-968	Mapping	GQ02821_P23	0.38	1	Y	LG01	88.644	TTTGGGTTCTTGCAGTATAATTGGAAATGGAATAGARTTATCAGAGATGT[C/T]CTGGATTTGGGGGAGTTGCTGATGGAATGCATGGGATGGATGGTCACTGT
2362	GQ03002_F20-122	Mapping	GQ03002_F20	0.35	1	Y	LG08	36.831	AGATTTCTGGGCCTCTTATTCTTGAGTGTCCGGAGGCGTTACGAGTGCGA[G/A]GATTTATTGGTAAAGAAGTAGATCAGGGCCGAGTTTCGTTTTAGTTTTAT
2369	GQ03123_B06-536	Mapping	GQ03123_B06	0.42	1	N	NA	NA	AAGATCAGGTCCAGGTACTGAGCACGCCATATCTGAAAGGCATTCCCGCA[G/T]GCCGAAATCGAGAAGGAAAAGGGGACGATTCAGCCAAATGCGACCTTCGG
2377	GQ03221_I10-563	Mapping	GQ03221_I10	0.49	1	Y	LG05	47.746	GCAGCCATTGCAGATGTGATATTTGGASTATACAATCCAGGTGGGAAACT[T/G]CCTGTGACTTGGTACCCAGAGGATTTTGCTGTCAACGTCCCCATGACGAA
2378	GQ03227_A04-105	Mapping	GQ03227_A04	0.26	1	N	NA	NA	TGGTAATGGAAGGGAAGCAAATCCAGCGAACTGCGAACTACAGTACGGCG[C/T]AGATCGAAATCGTTCTGGATAAACCTATTTTCGCTTCGAGCCATAGAAA[MNP]
2381	GQ03234_L16-415	Mapping	GQ03234_L16	0.47	1	N	NA	NA	GAGCCAGAGCCTGCATTGGAAGAGAAGGAGAAGGGTAAGGTTAAGGTGGT[G/T]GTGAAGACTCCTAGGAAG[MNP]AGAGGGTTGTATTGAAGTTCATTTGGCTTGA
2383	GQ03303_E07-565	Mapping	GQ03303_E07	0.26	1	N	NA	NA	GTTATGGCGATGACRAAGCTGAATGACMGAGCTGTGTTAAATGTATGTGT[T/C]GCGTATACTTCTACGGATGAAATCGTTCATGCCGTTCAGGGGGCTTGCCA
2403	GQ03714_I21-24	Mapping	GQ03714_I21	0.40	1	N	NA	NA	AGAAAAGG[MNP]TGAAAAATAGAATT[T/C]GCTGGAAGGGTCTTAGTGTGTCAAGACCTGGAGAGGTTGAAGACGAAGCA
2409	GQ03918_K07-295	Mapping	GQ03918_K07	0.08	1	N	NA	NA	AAGGCTGAGGCGTACAAAAAGAGGAAAGTTATCGGGGGGAAAT[MNP]CAATTC[A/G]TCCGCTCGAATAAGATACCATCTGCAAGCAAAggggccccaaaaTCCTCG
2414	WS00720_P10-134	Mapping	WS00720_P10	0.25	1	N	NA	NA	GCYAATTCCTTCGAAGCSTTAGAAGGCCATTTAGTGGAGGCTTTGTCSGA[A/G]AAATTGCAGGTATACTGCGTTGGACCATTGCTCCCTTCGGCCTACCTCGA
2424	WS03215_L08-257	Mapping	WS03215_L08	0.50	2	N	NA	NA	TGACGGTCTGTGCATCAATACTGGTCCTGCATCCTGGTTGCTTTAACCTG[G/C]TTAGTTACACCTGTGATCTAGTATACTATAYACCAATTCCAAAATCAAAA
2440	GQ0207_N03-805	Mapping	GQ0207_N03	0.37	1	Y	LG09	24.768	CAAGCTTAGTCGGCTTTCTCTGCCTTGTGGTTGTTATCTRTGTGATGTCC[G/A]TAATTGCAAGCTATCTTACTATAGTGGCACATCCTTATCATGGGATTTCA
2445	GQ02809_E01-572	Mapping	GQ02809_E01	0.22	1	N	NA	NA	TAAAGCCAAGATTAGAAAGATGATGAAAGACAAAGGGGTGAAGAAGGAAA[T/C]AGGACACARCTGGATTGAGATTATGAATGAGGTGCATACATTCAGCACAG
2450	GQ02822_F13-866	Mapping	GQ02822_F13	0.25	1	N	NA	NA	GATTTGTAGCAATGATGGACAATTACAGGAAAATTTGCTGAAAGTGCACA[A/C]AACTGAAAAGACTTAGGAGACAAACTAYTTGTATTACTGTCTGTTGAATC
2451	GQ02824_I12-954	Mapping	GQ02824_I12	0.37	1	N	NA	NA	ATACAGTTGATTGTAGTGCTTTTAAACAATTTTCAATTGGGTTCAGCCCC[A/G]ATGTTGTAATCTGTGAATGGTTTTCTTTTAGGTTCAGCTGATTG[MNP]ACTGG
2477	GQ03207_I20-702	Mapping	GQ03207_I20	0.32	1	N	NA	NA	TCTTGATGGCACTCCAATTCRTGGATGGAGAATCTACCCAATTCCTTTGA[G/A]GAACATTATGCAACTTCGAAGGACAAATCACATTATAAATTCAGTGGACC
2505	GQ03507_I24-255	Mapping	GQ03507_I24	0.21	1	N	NA	NA	GGAGCAGGGCAACCCATATCCATCCAACAAATCCAAGTGGCTCCTCCTCA[G/A]AGCAAAGAAGTTAGAATCAAAATCACTCACACATCTCTCTGTCATACTGA
2506	GQ03508_I03-606	Mapping	GQ03508_I03	0.26	1	N	NA	NA	GCCCCACCCTT[MNP]AACATCTTGACATCCA[MNP]GATTGTAATGATCTGGTGGAG[G/A]TTGGAACATTGCCAAAAGCACTTGTAAAACTGGTTTTGATTGGTTGTTCT
2508	GQ03512_I18-109	Mapping	GQ03512_I18	0.28	1	N	NA	NA	TTTTACCTGCTCGTCTTTCAGGGGAGTGTGAGAYGATGATATGGGAGGTG[T/C]ATTATTATCAGCAGATTGCAGGGCTTTTTGATGGGGAAAATCTTCAACAA
2513	GQ03602_O12-616	Mapping	GQ03602_O12	0.32	1	Y	LG11	89.963	CAGGAAATTGGCTATAACCTGGTTTTGAGGAAAAACGTTAAAACTGTTAA[G/T]CTGTCTATTTGATCTTTTTCCGAAGTGTTCCGCTTATAAAACAATGGCTA
2525	GQ03901_C15-138	Mapping	GQ03901_C15	0.30	1	Y	LG02	159.936	TCGATTGCGTAAAGC[MNP]CTTTTTTATTAAGAGTGAATGCAAGCTTAAATCG[G/T]GGGTCTGTAATCTGTTGGTAATCCATACTTAGGAATAATCATGTTGTTGA
2527	GQ03912_G09-1063	Mapping	GQ03912_G09	0.41	1	N	NA	NA	CTCCACCTGAAAAACAGTTTCAATTTAATCAGTCTATAGGGTCATCTTCT[G/A]CAGCAAATTTTCAAGAACAACAAAAACCAGAGCAAAAACAGTCAGGTTAC
2532	GQ04011_P18-1217	Mapping	GQ04011_P18	0.22	1	Y	LG12	48.995	GTTCATTGGAGGCACTACTTGAAATTCCCTGARGAGGCTAGGTTGTCACT[G/T]GAGGCTAAGGATCTTATTCATAGATTATTATGTGATGTTGAACACAGGCT
2535	GQ04105_C10-533	Mapping	GQ04105_C10	0.11	2	N	NA	NA	AACTC[MNP]TC[MNP]GCCTCAACACCCTAATAAAGCTCCTGCTTCACATATAATTT[C/G]AGAGTTAGTATAGCTGTTTGAAGTTTGATGATATTGGCCTTGGATACTAA
2539	GQ04113_I07-203	Mapping	GQ04113_I07	0.40	2	N	NA	NA	ATTTCCCGCTTCAATGCTTTCAGYAGTGGGGTCCTGAAGTTCAGTGTTTG[T/A]TTTTACCTTGTATGAGAACTTGTATAAAGATGGATTTCCCGCCTCAATGC
2545	WS00737_H21-94	Mapping	WS00737_H21	0.38	1	N	NA	NA	GCACTGGATATGGCTATGACTAATCATTTCATTCAATTTCAATGGACTCA[G/T]GGCCTAAATAAAATGCATTGGATTAATAAT[MNP]AATTTGTGGGCATGATGAA
2547	WS00744_L12-576	Mapping	WS00744_L12	0.19	1	Y	LG11	128.856	CATTTAATTATATA[MNP]TCATGCCGATGGTGTTGATTAGATTGGGTTTTACA[G/T]AAAGTTGTGTAGGTGCATGTTGGTTTTAGGTTTCATAGTTTTCTTGGGTT
2551	WS00753_E17-275	Mapping	WS00753_E17	0.27	1	N	NA	NA	TGAAAGGTACCCT[MNP]TCCTCTCTTAGCAG[MNP]CTCTCATTATTGCATCGTTTG[G/A]ATCTCTCTGGTAATTCTTTTATGGGAAGAATTCCCCCTGAATTTGATTTG
2554	WS00818_P24-282	Mapping	WS00818_P24	0.47	1	N	NA	NA	CCAATCATGACTACTAATTAATGCTTCTGTGAAATGAATCCTGAACCAGA[G/T]AAAGGCAAGATCTCATCAAACTTCAATATTGACACATTGTACATATCTTG
2557	WS00828_G03-35	Mapping	WS00828_G03	0.50	1	N	NA	NA	GAATTACGAAGAATCTCCGTGTGTGTGGTGACTG[C/T]CATACTGCAACTAAGTTCATCTCCAAGATTGTGAAGCGAGAAATTATTGT
2571	GQ0025_H01-119	Mapping	GQ0025_H01	0.26	1	Y	LG03	88.224	TGCCTTCCGGATTTCGGATCCTCAACATCAACTGGTTCGTTCAGCGTCGG[T/G]AAGGGTTCGATTCCTGCCTCCGCCGTTTTCACCCCTCTAGTCTCAAATTT
2575	GQ0132_K16-248	Mapping	GQ0132_K16	0.30	1	N	NA	NA	AACAGCTTGTTCGACCCGTGGATACCCGTTTCTCGAATTTGGGACGTCTT[C/T]GACGTCGGCAGCGCGCTGGACTCCCCGACCTTTTCCTTCTCACGGGACGC
2581	GQ0208_N23-917	Mapping	GQ0208_N23	0.17	1	N	NA	NA	CCGGGATACATGGCGCCCGAGTGGCTTTTGGAGAGSGGAATCACTTACAA[G/A]ACTGACGTGTTCAGCTATGGAATGGTGCTTCTGGAAATAGTCAGGGGGAG
2584	GQ0252_L01-341	Mapping	GQ0252_L01	0.37	1	N	NA	NA	GGAACATGTCCCAATC[MNP]GGCACCATAAACTCCCCAAGGAAGATACTGTTA[T/C]AAGCAACTGCAGCAATGTGGATGGTGTGAGTTACTGGGTCCCTTGGATAG
2586	GQ02801_F17-448	Mapping	GQ02801_F17	0.23	1	Y	LG07	136.265	TGGGTGACTTAGCCGGATCAGGAGGAGTTCTGGAAGGAAAATTGTTGAGG[C/T]AGAATTCAGTAATTTTKGGGGAGATATGTCAGAAGTTGTGCTTCACATCT
2591	GQ02813_L06-796	Mapping	GQ02813_L06	0.37	1	N	NA	NA	GTAAGCACCATCATCATCACCATCATCATCAGCATTCTGGGGGTTGCTGC[G/A]GCGGAGACGGTGGTGATGGGAAATTACAGTCCGCAGTTGATAAAAAGAGS
2595	GQ03001_N15-263	Mapping	GQ03001_N15	0.31	1	Y	LG08	161.768	TTTCCTCGGCACAGGAAAGGTCCATAAAGGGTACTTGTAACGCAAGCAGG[A/C]TACAGATTTGAAAAGGGTRCTAATGAACATTTTTGRGAAGCAGATTTGAA
2603	GQ03202_D03-412	Mapping	GQ03202_D03	0.25	2	N	NA	NA	GAAATC[MNP]CATCTATAATGAATCCAGCAAA[MNP]ATTCGTTATTTGCCAGCTTA[A/T]TGAAGGCAAACTGCCCAAGCACAGGAGGCGACAATAATCTCGCACCTTTG
2604	GQ03206_N21-285	Mapping	GQ03206_N21	0.26	1	N	NA	NA	CCAATTGAAAGAGAATTTCCATTCTGTGGCTTCAATTTTATATAGGATGA[T/G]CTCAGTAAGTGATTATCCTGAACCACCTCCGGATAATGGCGAGCCCAGAT
2607	GQ03208_P06-169	Mapping	GQ03208_P06	0.43	1	N	NA	NA	TGGAACGCCATGGTGAARGACGGCCACAACCCCTTCCCAAAGATTTTTCC[C/T]GAATTTTTCTCTTCCGTGACCTTCCTTCAAGGAGATGGAGGAGTCGCCAC
2608	GQ03209_C22-486	Mapping	GQ03209_C22	0.30	1	N	NA	NA	CATCGGCGTACAGGAAATAAACGAAGACAAGGGTTTCAAAGGGGGTTCCG[T/C]GGTCGACATTTCATCTGAGAKCAAGCCCATTGATTTACTCTTCAAAGAAG
2640	GQ03506_A23-399	Mapping	GQ03506_A23	0.44	1	Y	LG11	0.303	AYAAAGGAGATGTCTGGTGGTGGAGAACAAGAATGGTACGACAAGTATCG[G/A]AGATCATTGTACGGAGGGCTTACACACAAAGCTCTCTTGGTGGATGCGGT
2651	GQ03714_L17-88	Mapping	GQ03714_L17	0.16	1	N	NA	NA	CTCGATAATTCCACTCAGATTTGTTGTATTATTGTTTTGCAATGGGAATG[A/G]GAAATGATAATGGTGGCAATGGCGGAGGCGGAGAGTCACTGCAAAAGAAG
2655	GQ03806_F06-571	Mapping	GQ03806_F06	0.25	1	Y	LG03	141.525	GCACTGAATA[MNP]GCGGAGAGAGTATAAAATGCAGATTCTGTTTCTTATGGG[C/A]CTGTTCTAGTACTGTAAATCGGGCTGGAAGTTGTCTGTGGTGGAGTTGGG
2657	GQ03812_N04-750	Mapping	GQ03812_N04	0.27	1	Y	LG04	5.285	GAATCAGATGTTTTTGTATATAATGCTCTTGTAGATATGTATTCAAAATG[T/C]GGGGATTTGGAGACTGCACGCCAAGTGTTTGATGAAATGCCTCAGAGAGA
2668	GQ04106_M13-92	Mapping	GQ04106_M13	0.21	1	N	NA	NA	TACGGGGAGGATTTCATTCTGTTTTCCGGAAGCCGATCTGTGATCTTCGC[C/A]CTTGTTTTTCMTATCGTCGCTTCTC[MNP]GTTCTCAATCTGTGTAACAGCAAT
2670	WS00713_J24-121	Mapping	WS00713_J24	0.32	1	N	NA	NA	GTTCTTCATCTCTGGACGAGTTTCCTGAAC[MNP]AGGGACAAGATCTTATTGC[C/T]GGTCGAAGTTATTTTTATCGCTGGGTGGACCCGGTAACTCTTGGGGTTGA
2671	WS00720_I14-495	Mapping	WS00720_I14	0.49	2	Y	LG09	79.468	GTTGGGGGAACGGTCCATGGAATCATAGCCAAGTACAGCGCCGACGGAGA[C/G]CTTATTGACGTCTTAGAGGACAGCCAGGGAAAGGTTGTGAGAGCAGTCAG
2676	WS00745_A09-314	Mapping	WS00745_A09	0.28	1	N	NA	NA	ACATACGAGCTGTGGAAGATGAGGTTTTGCCCGATGGCACCTCTGTGAAA[A/G]AGGGGTCCGT[MNP]GTGCTGTGCTTAATTTATGGAGCGAACCGAATGGAGAGT
2681	WS00821_B17-188	Mapping	WS00821_B17	0.28	1	N	NA	NA	CCAGTCCCCACCTCCAGACCATACCCATTGCATCTTTGTTGCTAATTCTC[C/T]CCTTTTCGTCCACCGCTACCAATTTACTCGAGCTGTCGTGACCGAAGTCC
2686	WS02615_B20-228	Mapping	WS02615_B20	0.47	1	Y	LG10	109.185	CAGAGATCAGGAAAACTGCCTGCAAATCAACRCATCAAATGGAGAAAAGA[T/C]TCTGCTCTCAGAGATGGCTCGGCTGCAAATGTTGACTTGGTAGGAGGATA
2696	GQ0036_A21-366	Mapping	GQ0036_A21	0.39	1	N	NA	NA	CTGTYAATATAATGGCTTTTGAAGTTTACCAGGTCTCTTGTAAACTTGTT[G/A]CTACTGATTCAGAGGTTTATTTCTTTGAACTTCTAAGACGCCCTACAGTT
2697	GQ0042_O02-186	Mapping	GQ0042_O02	0.38	1	N	NA	NA	ATTGATATGCATTGATAAGGAGAGAATCGATACACCCTAGCTACATTGTG[C/T]TGCATTGATAAGGAGAGAATCATTCTGAGGATCGGTTTATTGAGYTTGGT
2700	GQ0066_A06-172	Mapping	GQ0066_A06	0.16	1	N	NA	NA	GCATTGGGATATTGTATATATTTCCGTGTTGAACAGCTCATTCAGCGTTT[C/T]CTTATCCTCAGTACCAGATTKCCAGAGAGCATAAATTTCTCCAACTAAYT
2707	GQ0205_A13-393	Mapping	GQ0205_A13	0.29	1	N	NA	NA	AATTACAGTTCCATGCGTGCAATAATTAGTGGGYTGCCAAGATTTCCTTC[A/G]CCTGTTCAAATTAGGTCTGTGCTTCTTAATAAGTTGATTGTTCCTTCTCC
2708	GQ0206_C19-181	Mapping	GQ0206_C19	0.44	1	N	NA	NA	TCATAAGGATGACTTACAAGAGGATGTATTTACAGGAAGCTAATGCTTGG[T/C]ATTGGGATTGTTTGCCATGTCKAGTAATGAGTCACAACAGTTTATGTATT
2727	GQ03005_G03-77	Mapping	GQ03005_G03	0.35	1	N	NA	NA	CACAGC[MNP]CACCTCATACTTCGAGATGTCACTCCCCTTAGTCTAGGAGTTG[A/G]AGTTCTTGGGGATATCATGAGCGTTTTGATCCCTAGAAATACACAAATTC
2738	GQ03115_L10-762	Mapping	GQ03115_L10	0.29	2	N	NA	NA	aaaaaaTCACCTGGGGCATGTGTAATTACAATTGATAGCAGGAATACAGT[C/G]ATAGGAAGGTGCCTTTTCAAATGACATGACTTGCTTTAGCAGCATKCTTT
2739	GQ03115_O06-348	Mapping	GQ03115_O06	0.38	1	Y	LG08	32.436	GTGTTCATYCCTGTGTTTGAAGAAGTTAC[MNP]CAGGGTTTTCTCGGAGCTGA[C/T]TTGGGGTTTTAATGGATTGTGTTCATTCCTGTGTCTGAAGAAGTTACTCA
2746	GQ03201_K13-1323	Mapping	GQ03201_K13	0.34	1	Y	LG02	85.215	GTAAAGTACACCT[MNP]TAAGTGGTTCTCCAAGGTGCCTCCTCCAGGTACTCA[G/A]CGACATAAAATGGCAAAACCTGATTTTTTTCCAGCGGTTAAAAGCATTGC
2748	GQ03203_B06-884	Mapping	GQ03203_B06	0.21	1	N	NA	NA	CTCTACAGTAAATGTTAGCAAATATGGTGTTGACAGCAAGTGATAGAGCT[G/A]AGATTGGAAGTTAGTAGGGTTATTTGGCTGTACAGTATAGCTATCTCTAC
2752	GQ03211_H20-918	Mapping	GQ03211_H20	0.26	1	N	NA	NA	TCATACAGCTGCCAGCTAGCATTTTTGAGAAGCTGATTTAAAAACAAGCT[T/C]AGGTCAACTGTTTTGCCWCATTCTTTCAATTATRGCAACTCATCCTCCTC
2756	GQ03214_P15-1019	Mapping	GQ03214_P15	0.21	2	N	NA	NA	CTGCTTGCGAGACAGGGAGAATCCAAGGTGCCCTTCAGCTCTTTGATAGA[T/A]TGAAAGAAGAGGGGATTAAGCCTTTGTATGGTACTTACACTCATCTTCTT
2760	GQ03221_O07-867	Mapping	GQ03221_O07	0.14	2	N	NA	NA	TTATAGTTTTAGRGCATCAGTAGAACTTAGAATTTTATGGCGACTGTTAC[T/A]GTTAACGATTTTGCACTTAGAGCTTTATGGCGACTGTTACTGTTAACGAT
2763	GQ03224_A21-302	Mapping	GQ03224_A21	0.30	1	N	NA	NA	TATGCTCTTAGGTATTGAATTGCTGAATGAACCTCTAGCAACAACTGTTC[C/A]TGTGGATGTTTTGGCTTCCTATTAYGCAAATGGCTATCAAAC[MNP]GTTCGGA
2766	GQ03236_P24-299	Mapping	GQ03236_P24	0.28	1	N	NA	NA	TGTTAGCACAACAACAGAGTTAAGGCTGCCTTTGAAGACACACTTGCCTT[C/T]TCACAAAGACAACAGGGAACAGGGATTTTATTCATGAAGAAGCAAACCAA
2768	GQ03237_J03-1078	Mapping	GQ03237_J03	0.38	1	Y	LG07	98.155	CCCATCTTAGTACGGCATTCGGTAACTATTTTAGTTCGGTCTTAGTTATT[A/C]TTGTAATGCTTATCACCACCAGAGGARGGARTGTGGGATGGATACCCAAT
2776	GQ03315_B23-492	Mapping	GQ03315_B23	0.30	1	N	NA	NA	ATTTTTGTGTGGAGAGAAATAACGGGTTAGCTGAGAAAGATGTTGTTGGA[C/T]GGGCCAGGTTTATTCCTACCAGAAAC[MNP]CCTTCTACAACACTGTCCAAGAA
2779	GQ03318_M01-732	Mapping	GQ03318_M01	0.37	2	Y	LG10	73.348	GYAGGTTCACAT[MNP]TCTGAAGCAAGGGTTGAATGTRCCTTAAATAAGTTGG[C/G]CAAAATGGAAGTCCTTGTCAATGACAGATTGTTACAGGATGATATTCCAC
2823	GQ04111_E10-357	Mapping	GQ04111_E10	0.24	2	Y	LG05	88.282	TGCCCCAACCGTGGCGTGAAATTATTTGGAGTTCGGCTAACTGATGGGCC[A/T]ATACGCAAGAGTGTGAGTATGGGAAATTTGTTGCATTATTCCAACAACGC
2829	WS00726_O22-218	Mapping	WS00726_O22	0.31	1	N	NA	NA	ACTACCCCGGTAGATATAAGTCTGTTATATAAGGTCCATACCTCTTTGTA[C/T]TGCAAGATCCTCAYATGGATGAAGTAGGAGCTTCCTGTTTAGATGTACCT
2831	WS00740_L07-253	Mapping	WS00740_L07	0.08	1	N	NA	NA	TCTGCAGACTCTAATGSTAGACTTGGAGAAAGTAGGAAGGGTCAGGGGAA[C/T]ATTGACGACGACTTCTATTCCTGGATTGGGTTCTGTAGACGATATAATTA
2837	WS0087_B09-259	Mapping	WS0087_B09	0.26	1	N	NA	NA	RGGATGGATCTTTAATTATTGGCTTCCATATCT[MNP]ATTGCTGGGTTAAATC[T/C]TTCATCTACAGACTTGTATCTTCAGCAGAGAAATAAACACCAGGTTCCAT
2838	WS0262_A10-772	Mapping	WS0262_A10	0.24	1	N	NA	NA	TGATTAATGAGATGGACGCTGGCATGTTTAATGAAAACTATGAAGAGAAA[C/T]GAATAAACATCGATTGAACCCAAGGAAACGAGAACAACTCTCTTTCTCTA
2846	WS0335_G12-382	Mapping	WS0335_G12	0.21	1	N	NA	NA	TTCCCACCATTTTTTATGATCATTTCGTAGGAAATATGAAGACGGAAATT[C/A]AAAACCTGACCGCCATACGCAAGAGAAATAACATAAATGCTAACAGCAAT
2849	GQ0045_F12-662	Mapping	GQ0045_F12	0.41	1	N	NA	NA	TTGCCTGTCCTTGTGGGAGAAGTTGGTTGGCCTACAGATGGTGATAAACA[C/T]GGAAACATCAATTTTGCACAGCGATTTAATCAGGGCCTTTTGAAGAATAT
2857	GQ0133_G07-234	Mapping	GQ0133_G07	0.27	1	N	NA	NA	GACATAACCTCAGAT[MNP]AACTGCACAATCCGTGGAGGCTCTGCAGTGTCTC[C/T]CAAGTGGAGGAAGTGAAGTGCATCTTGCGTATGCTACCCATTTGGCTATG
2859	GQ0162_P18-1278	Mapping	GQ0162_P18	0.43	1	N	NA	NA	GTATGGGAAACTGTCATAGCAAGAGGAGACGGGGATAGGACTGTTGATCT[A/G]TATGGAAAACTGTCATAGCAA[MNP]AGGAGACAGGAGACGGG[MNP]TACGACTGCT
2861	GQ0183_D09-666	Mapping	GQ0183_D09	0.35	1	N	NA	NA	TTGCTGGAGCTTCCGATTTTTTCACTTATCTGAGAAGCCACCCAGAGGAG[T/C]TGGAGACTGAAGAGCATAAGTGCAGTGTGGATCCACTGTCGCTGCCATCC
2867	GQ02013_J03-656	Mapping	GQ02013_J03	0.30	1	Y	LG08	145.786	TGAAATTAGAGGAGAAAAATGGTGACTGGCTTGATAATATCCATGACAAG[T/G]TCGAGATTCACAAAACCCATTTCAAGGAGACGCTGGAGGGCTTTATCCTG
2885	GQ02825_G16-1179	Mapping	GQ02825_G16	0.30	1	N	NA	NA	ATCCTCAACTTATAACTCATAGTTTGTCTCGCCGCGCTTTGGCAACGGGA[G/A]ATTACATCTGAACCTAAKCTATGATTCTAGAGGATAAATTTGATCCATAT
2889	GQ02904_P02-406	Mapping	GQ02904_P02	0.30	1	N	NA	NA	GCGGTCCTTGGAGCTCTGCAATATACGAGAATGGGCGTTTACACATTCAT[T/C]TGCAAGTCTTCAGGCGGCGA[MNP]TGGAACGCAAAGCAGTATTCCGGCGACTT
2893	GQ03004_H02-143	Mapping	GQ03004_H02	0.25	1	N	NA	NA	AACGCTTGTGATGCAGGTGAGAACATTATTAAGAACCTTTTGGTGTTTGA[A/G]GTGGCATCATTCAGTTCGTTTCTGTTCTCCAGCTTGATTGCACAGGGCTT
2894	GQ03010_O05-103	Mapping	GQ03010_O05	0.43	2	Y	LG02	73.739	TGGGGTTAGACGCGGGTAAAGGAAAAGGTCTCTGTCTCTTTGTCCGTTTC[T/A]TTGCTTCCATCTTGTTTTTGTCGTAGGAGGGAGATTGCACGGGAGTCGTC
2902	GQ03203_O19-824	Mapping	GQ03203_O19	0.26	1	N	NA	NA	TGACTTTGATGCTTTCATCTAATTCTGTGACGTTACCGGATCCCACAA[MNP]G[T/C]CTGCCTTTGTGAGTTCTGATGCTTCCCAAAACAGCAAATCCACCCGTTCT
2906	GQ03207_N05-251	Mapping	GQ03207_N05	0.42	1	N	NA	NA	GCCCAGATTGTTGAGGAATTCCCTCAACATTTAGTCTGTCATTCCCGGTC[C/T]TTCTACATAGGGCAGAAAACRCCTGTTCTTTCTCCGAACGACCAACTGAA
2907	GQ03208_C20-395	Mapping	GQ03208_C20	0.32	1	N	NA	NA	AGAATAAGCCAGAAGGCTCAGAAGGAGCTGCACATGCACATCAGTCCATT[G/A]ATGATCTGTGAGAAGATCAATCCATGAATGATGTTGAAGAATTATCCATG
2911	GQ03211_L13-858	Mapping	GQ03211_L13	0.09	1	Y	LG11	11.945	GCAGTAGCTGACCTGAAGAAGGCCATCGAGGATGAGGACACAGATAAAAT[A/G]TTGGCCAAGATTGAAGCAGCGACTAAAGCGTCCATAAAAATAGGCCAGCA
2912	GQ03212_E15-760	Mapping	GQ03212_E15	0.45	1	Y	LG03	107.461	GGTATCGATTAATGGCAGGCTGGGAAGATAATGCAAGCTCCCTAGCAGAA[G/A]AGGTGCTAGAAAAATATGAGAGAGTGAAGCTTACTGAGCATGAACTTAAA
2913	GQ03212_O15-699	Mapping	GQ03212_O15	0.37	1	Y	LG04	133.551	CAGTGGATGAAGAAGTGCATGCAGAGAGAGAGCGTGAAAAAAATCCTCCC[G/T]GACCCTCTTAAGGTTCTGGAATATGCCACTCGTTTAGGAAGAA[MNP]TTTGTA
2914	GQ03213_D13-887	Mapping	GQ03213_D13	0.23	1	Y	LG10	36.658	TTGTTCAAGGTCTCAGTGGATGGAGGTTACCCATGTGACCCAGAGAAGAG[A/G]GCCTTCTTGCCTGATCTGGATTTATTGAGGGAGAAGGTAAGCCCTTGGTT
2918	GQ03219_E08-344	Mapping	GQ03219_E08	0.27	1	N	NA	NA	AGGTGTTCATATCGGTGTTCRGCCACTTCTCACAAGAAACCATGCATGTT[C/T]TTCTGTCAAAAGTGCTGCGCAAAGTGTCTGTGTGTTCCTCCCGGAACTTA
2925	GQ03231_K02-702	Mapping	GQ03231_K02	0.28	1	N	NA	NA	AACACTGCAGACCGGCATAATCAGTGGAAAGGTCTGTTTGGGAGATTGGA[C/T]TGGGAAGGGAACTTCCCTACTTCTATTACAGACCCACAKCCCA[MNP]GGCAAA
2931	GQ03239_D20-235	Mapping	GQ03239_D20	0.13	1	N	NA	NA	ACACACACATAGGAGAGACAGATCGAGTCGGGGTTTGTTGTGAAGGTGAA[A/G]GTTGATGCAACTYGTCCAAGCAGTGAAAGAG[MNP]C[MNP]ACCGATTTCAGAGGGT
2934	GQ03303_A23-599	Mapping	GQ03303_A23	0.10	1	N	NA	NA	AATTGTTGGGGCAAGCTCTCGTTTTAAACCATCCGAGGTAACACCGTGGT[C/T]GGGTAGCAATAGAATAGT[MNP]CCAATCACTCTATCTTCCCATAAATATCAAC
2947	GQ03511_I16-835	Mapping	GQ03511_I16	0.18	1	Y	LG04	18.753	ATGCTGACTGTTCTGCTCGATGATGGGGTGGACGGTCTCCAGGTTCGGAA[A/C]GACGAGGAATGGTTCACTGTGCCCTCTATTCCTGGAGCTCTTATTGTCAA
2960	GQ03708_P06-826	Mapping	GQ03708_P06	0.32	1	N	NA	NA	TGGAAGTGGAAGTTGAGCGTCTGAASAATCTGATACATGRCATAAATGTG[A/G]AGCTCGCTCAAGTACAAATGAACCCTGAAAGAGTAGTGAAGGCTTGGCTG
2972	GQ03813_N11-622	Mapping	GQ03813_N11	0.40	1	N	NA	NA	GGCT[MNP]TACTTTCTTCATCTGTACCCCCATCTGCTGGCCGTTTCAGTGAGA[G/A]TTTTGACATGAAATCCCTGCTTGACTTCCTGCAGAAGATAGGGGCCCCTT
2975	GQ03904_F05-1498	Mapping	GQ03904_F05	0.45	1	Y	LG09	90.935	TTTGGTGATTGAGGATGAAGAGGAGGAAGCTGCAGCTCAGGCCTTAAAGT[C/T]GGATGAAGATGATAATTTTGAGCTTTAACTTTGATGGCTTATTTAAATAA
2979	GQ04008_D09-672	Mapping	GQ04008_D09	0.08	2	Y	LG03	88.808	AACCCCAAAGTAGGACCAGTAAACTAGTCTGGTGGATTGAGGGCCTCTTA[A/T]TACTTTTGGGGATTTTCTTTGGGYTCTC[MNP]CATCTGCATGTTGGAAGTGAT
2980	GQ04009_A08-319	Mapping	GQ04009_A08	0.06	1	Y	LG06	72.649	AATGGTAASAGATCGACTTCCCCTWCCCGTTCACGTGKTTGTTATGGCAA[A/G]GCCCTAAGTCCGAACCCTAGGGTTTCTGATCGTTGTTACAGTCCAAATGA
2986	GQ04107_D20-1290	Mapping	GQ04107_D20	0.24	1	N	NA	NA	TGGGGTAATTGGCAGGAACGAAATAGCGGAAAACGTGAGGAGATTGATGG[C/A]AGGGGAGGAGATGAGAAGGGCG[MNP]CAGAGAGACTGAGAGATGTTGTAAAAA
2989	WS00729_K12-46	Mapping	WS00729_K12	0.36	2	N	NA	NA	CCTAGGAACTAACAAAGCAGCCGAGACCATGACCATGAAATACAC[G/C]CTTACCGATCTCAGCAAAACCTACTTCGTCTCTGAGGACATTAGTCCCTT
3001	WS02620_M23-50	Mapping	WS02620_M23	0.36	1	N	NA	NA	TCAGACKGTTCTATAAA[MNP]TTTGGAACACTCAAACAAGTGCCTGCCTGAA[C/T]ACCATCGACACCCATCCCCAAGTCTGCTCATTACTGTGGAATAGACATGA
3003	WS0312_A24-168	Mapping	WS0312_A24	0.16	1	N	NA	NA	TTAATGGCCGACATTCTGGCATTGGCACTGGTATTCATCGTCATAGCAGC[G/A]GGGGGCAATAGAGGCATCATCATGGCTGAAGCTCAGTCACCGCCTTCTCC
3004	WS03211_D08-198	Mapping	WS03211_D08	0.44	1	N	NA	NA	GTCGATCCTTCAAGTTTCTACARCT[MNP]TGGATTCATTCTTTACTTTGGTGG[T/C]CGTAGTGCCATAGCTGGATCCTCCTGGTTCCAATGTTTTGGCCATTGATT
3006	WS03219_F17-92	Mapping	WS03219_F17	0.42	2	N	NA	NA	AGTTGC[MNP]GGGGGTCCGAGGAGGGGCGGAAGGGACATTTGTGTATAGATGC[G/C]GAGATTTTCGAAGTGACGCCTTCCCTCTTCGTGGTGGATCTTCGAAAAAC
3007	WS03222_C20-660	Mapping	WS03222_C20	0.19	1	N	NA	NA	ATCAAACAACGYGATCCACGTAGTGACASAGAGCATAGATTCAACTCAAG[C/T]GATTCCTTCACGCTCCGAAATGTTGGAGATAACTCGACAAGAAGAGACGG
3016	GQ0012_O11-148	Mapping	GQ0012_O11	0.32	1	N	NA	NA	CARTGGGGTTTCTGCTTCTATTTGCGAGAAATCGAGCAGAAAGGGGGGCA[A/G]CGCATATTGTCCAGATGATGAAGATGACTGCGCTAAAATCTGCATAAACA
3017	GQ0013_I10-325	Mapping	GQ0013_I10	0.11	1	N	NA	NA	ATATTGAATTTTATATCCTTYTAACGTTCGGGTTTCTAAAGCTGACAAAC[A/C]ATTCTTTTAAGGCAGCCTAAGTACTGAAGTCTATGGAGCTGGTTACAGTT
3018	GQ0013_I11-392	Mapping	GQ0013_I11	0.31	1	N	NA	NA	TATTGTCAGGTTACTGGAGTCACGGACCAGAAAATCTATAAAGCCAGTTA[A/G]GCCAGCAGTTCACAGCAGCTCTATTGTAATTCTTTAGTGTTTTCCTTTCA
3023	GQ0015_P02-159	Mapping	GQ0015_P02	0.32	1	N	NA	NA	AGAGATGATAAGCTTGCTCGGTGGATGCCTGATGCAACAGACCCTGCCAA[T/G]GAATGGTCCCAAGATGACACCGGTTTTTTTGGTTTTAAATCAGTTCCTCA
3025	GQ0026_F21-88	Mapping	GQ0026_F21	0.21	1	N	NA	NA	TTGTTTCCCCGATGCTTGATGTGTTYGCATTTGGAGTTGTGCTTCTAGAG[C/T]TGATTTCTGGCAAAGAAGCCATAGTTCGACAAGGAGGAGTGCCAATAGCA
3035	GQ0047_L07-317	Mapping	GQ0047_L07	0.45	1	N	NA	NA	TGCTTGCTTCCATTTGGAGTGGAGCATTCATCACTTCTGAAGAAGTGGCT[C/T]GGTTGGGACTCAGATGTTCTATTGGCTATCTTGTGTCTGGTTTAGTATTT
3036	GQ0047_P17-438	Mapping	GQ0047_P17	0.48	1	N	NA	NA	KTTAAGCATGGTTGCTTGTGGATGGCGCCACACTATTGCAATCTCAGATT[C/T]TGGTAGTTTGTACACATATGGTTGGAGTAAGTATGGGCAGTTGGGTCATG
3047	GQ01301_M02-395	Mapping	GQ01301_M02	0.24	2	N	NA	NA	ACTTTAKATTATAATAGTAGTTGGCATTGTCCCAAATAAAGCTTGAGAGT[C/G]TCTGGTGCTATTTGTGTGGCATCATCTATCTCAACGACAGTAGATATAAG
3049	GQ01303_C24-320	Mapping	GQ01303_C24	0.27	1	N	NA	NA	AGCAGCGAGGCGTTATTTCGGATTCCCCTGAGAACATTGGCAACATCGTT[A/G]AACGTGGACGAGAAGACAGTAAAATGGCTGAATTCAACAGTGCCACAGTA
3050	GQ01304_F20-193	Mapping	GQ01304_F20	0.26	1	N	NA	NA	AAAGAACAGAGAGGTGTCTGTAAAAAGGGCATGAAGAGTGTGATCATCTT[C/T]AAGGAATTCGTGCCTTCCCACGCGGAATTTATTTTTTCTATCTCGGCTGC
3059	GQ0132_D24-289	Mapping	GQ0132_D24	0.28	1	N	NA	NA	GTATTTTTTCTTCGTTTAATGGCCGAATCGTGTGTGGGTGTCTGTTTTTG[A/G]GGTCCTTCACYGGTGGATCTTTTATCGTGGCTTCTGCAGGGATCCGGAGG
3062	GQ0161_J12-533	Mapping	GQ0161_J12	0.19	2	N	NA	NA	TGGAAAATAGCCTCCTTACTATTATTAAGAACCCACAACTCGCATTGTAT[A/T]GGCATGATGGTTATTGCATTTGGTCTAGACTTTTCTTCTTTGCAGAACCT
3063	GQ0162_D06-269	Mapping	GQ0162_D06	0.25	2	Y	LG02	125.007	AGAGAGGCTTGAAAGATATCGGATCTGGTCTGCAGTTAATACTCATCAAA[T/A]GAAAGATATCGAGACTCCTGT[MNP]AGCGCAGGAAGTGGAGATTATCTCATCC
3074	GQ0173_N17-1075	Mapping	GQ0173_N17	0.44	1	Y	LG06	55.064	AATATCTCTGCAATTCTCCTRCCTCGGGATTGTCTCAGGTGTGAGCACTT[C/T]GTGGCAACAGCTCCTTATTTCAATTGCATCTTCTTGTGTGTTAGGGCATC
3077	GQ0177_E20-400	Mapping	GQ0177_E20	0.41	1	N	NA	NA	TCCAGCGTTTCGATCACCGCATCAGTATTGGTGATTCAGCAACACGATGT[G/T]AATCACAAGGATGAGGTAGCCTTCTCAAAAACTGTGGAATCGACCCCAAC
3079	GQ0181_H12-770	Mapping	GQ0181_H12	0.38	2	N	NA	NA	GTCATCGTCTTCTTCGTCCGTTGAAAAGATGAACATCAAGTCCAACTACT[C/G]AGTGCTCTATTACAGTCTATTACGTACGCAGCGCTTTTCGCTTTTGGGTT
3082	GQ0183_C03-125	Mapping	GQ0183_C03	0.37	1	Y	LG07	80.411	CTATCTCCTGTGGTTAATGTTCCTGCAGAGGATGATGGATCATATCTCAC[T/G]GAGGAACTGGTAATGTGAGGATTCTAAGASTGACTGGATTRCTTGTAAAT
3083	GQ0183_E11-1245	Mapping	GQ0183_E11	0.34	1	N	NA	NA	GTATGTGGCTTCTCTCGGAGAATGCGAGCTTCAACAAGTTAGTAATGTTA[A/G][MNP]CATCTTGTGGTAGGCTTATAAATAGTGTGTTGTCTAATCGAATAATAGC
3085	GQ0186_D10-700	Mapping	GQ0186_D10	0.37	1	N	NA	NA	GATTGGAGAKTGGAAGGTGATCCGTCCGAGCTGGATATGACAGAAGCAAG[T/C]GGAGGCTCTATGCCAAAACAAGTTCCACTCTTTGCTTTTCCGAAGTTGAG
3091	GQ0196_N22-598	Mapping	GQ0196_N22	0.30	1	N	NA	NA	CCAAGCGTAGTAATAAATCTAGTCCCCGGAGGYGTTCCGACATTACCCTT[T/G]CCAGTTTTCTTCAGAGGCTATGGTATATGATGCTCGTAGTCTGGTACACA
3101	GQ02012_M08-551	Mapping	GQ02012_M08	0.31	1	N	NA	NA	TTCGGTGGTGAATCTGAATCTTTCYCCCTTTGTCTTCTCGAGACCAATTG[A/C]CAAGATGACATCGTGTACCCTTGCTGTCATGCTTTTCACATCTTTGGTGA
3109	GQ0204_B11-982	Mapping	GQ0204_B11	0.27	1	Y	LG03	62.651	AATTGGCAGCTGGTGCAATTTCTTAACTGTATTGTATTTAGGGTTTGTTG[T/C]TGCACATACATTGCCTGTGCTGTATGAGAGATATGACGACCAAGTAGACT
3117	GQ0204_L03-1252	Mapping	GQ0204_L03	0.24	1	N	NA	NA	TACAATGCAATAAGTTGGAGGAGTTGGAGTTGGGGATGGGTTTTCCAAAG[A/C]TAGAAAGGTTGACTCTTCTCTGCTTAGAGTCGTTGGAGTGTGTGGGGGCA
3118	GQ0204_M03-660	Mapping	GQ0204_M03	0.36	1	Y	LG04	134.818	CAGTAAAGCCAAAGCCTGTGCCTGTTAGTAATAGTGCTGGTGGTACAATA[A/C]GG[MNP]GTGTGATTAGARAATCAACAAGAGGASTGGTGAGAACAGATTTAAGC
3121	GQ0207_D24-1445	Mapping	GQ0207_D24	0.10	1	Y	LG11	148.053	CCAGCATATCGTTCGTTTTTAGGCCGGTTTCAACAATACTTGGAAAATGG[C/A]AGACATCCAGAGAAGTATATAAAGTACAGTCCAGAAGATTTGGAGACCTA
3124	GQ0208_M22-490	Mapping	GQ0208_M22	0.44	2	N	NA	NA	AGGTTACATGGATATGTGTCGTTAAGCTTGGAAGCATTGAAGCCCGCGTA[A/T]TATAATTGACAATGTTATGTAATATGGTCAAGCAGAGTGATAAATGAGAT
3125	GQ0209_G14-848	Mapping	GQ0209_G14	0.49	1	N	NA	NA	TCTGCTCMATCAAAGGCCAAATAAATGTGAGGAGTCTTCTCCATAACAAG[C/T]CGAGCTAGAGAAATAGGGTTCACAACTGTAGAAAGACCAGAAACTGCTCC
3140	GQ02739_F05-343	Mapping	GQ02739_F05	0.46	1	N	NA	NA	ATTCCGACCACTGGGGCGGAGCTTCAACCAAATCTCCGATATTTGTATAT[G/A]CAGGAAATGAAGGCTTCATTGAATGGTTTACAGAAAACACAGGCTTCATG
3154	GQ02804_J14-1010	Mapping	GQ02804_J14	0.26	1	Y	LG01	53.438	CATGAAGATAACACTGTTACCATTAGGGGAACATAACAGGAGACTAACTG[C/T]AACCGCAAACATATAACTGTAACCACTAAAACATCATATGTGTGCAACTT
3162	GQ02808_A01-798	Mapping	GQ02808_A01	0.31	1	Y	LG01	11.399	AAGACCGAGGCTTTGACACAGGCGTTCAGGAAGGCAATAGGAGTTAGAAT[T/C]AAGGAAGAGACTGAAATTATCGAAGGCGAAGTTGTCGAGATACAGATAGA
3169	GQ02809_L08-339	Mapping	GQ02809_L08	0.22	2	N	NA	NA	AGCAAGAAAATATTCACGCAACAGGGGCGTCCTTCCTCCTCCAAGCCTGA[A/T]ACTCCAAGATCTCCGACTGATTCTTTCTTCGGAAGTGGCAGATCGAATCA
3177	GQ02815_E12-365	Mapping	GQ02815_E12	0.37	1	N	NA	NA	CAAAAACTGAGATCACACCAGGCCAAAGCCATTCAACAAACTTGCAAGTG[C/A]GTCAAACAGTGAGAAAGAAAACCCTAAAACAAAGAGAATCTCCTTACTCC
3183	GQ02816_M16-1333	Mapping	GQ02816_M16	0.23	1	N	NA	NA	CTCTTCAAAGACGACCAGACAGTTCTGACGATGAAAGCTCATCTCCATGA[C/A]TTTTGGTAGAAAGGTTGTTTGTCTTGGTTAAGAGGTGGTTTGTGCTGTGA
3187	GQ02818_C13-582	Mapping	GQ02818_C13	0.34	1	N	NA	NA	GTATTTGGACTTATCAACACACCTCCTGGAACACCTATCCGTGTTGTCAA[G/A]AACCTTCGAATATGTGGGGATTGCCACTCTGCAACCAAGTTCATCTCCAG
3189	GQ02820_D23-573	Mapping	GQ02820_D23	0.28	1	Y	LG04	61.463	AGCTCCTGATGAATTGGCACATTGCAACAGTCAAACTCCAATAGAGGACA[T/C]GTTGTGTGATTCTACCAAACAAGAGGTGTGTAAGGGCAAAAACCTATCTA
3195	GQ02822_F21-800	Mapping	GQ02822_F21	0.48	2	Y	LG11	123.797	AAACAAGGCAACAAGTAGTGTTTTGTTTTGGGGAGTGACATGTGGCTTTG[A/T]CTTGTGGCTAGGTGCAATTGCTATAAAAGATATGCACGCTTACTCATTTA
3196	GQ02822_O20-626	Mapping	GQ02822_O20	0.28	1	Y	LG10	53.96	AAGGTAGGATCTGATGAAACAATTTCGAAGGTCAGGTTAGAACAAGCACA[T/C]GATGATAGAATGTTATCTTTAGGCCAAAACAACTCCTTTGTGGACTTGAA
3198	GQ02824_G13-374	Mapping	GQ02824_G13	0.22	2	N	NA	NA	TGATGATATGGAAGAAGCAGTGATTGGACACCAACCAGCACAGATCTTGG[C/G]TTACTATTCTCTGGCCGGAAGAAGAACAGATAATCCAAAATCTGTGATCC
3201	GQ02825_M08-637	Mapping	GQ02825_M08	0.32	1	Y	LG05	143.164	TCCCGTTCATATTGGGCGCAGGTTACATGTCTGGGAGGTGAAACTTATCT[C/T]GGCAAAACATTCACACAATGATCTACCCAAGCAAGAGTCCTCCGAAACAT
3212	GQ02901_H06-1914	Mapping	GQ02901_H06	0.18	1	N	NA	NA	TATTAGCAGGGTGACATTTTCGGTGATGCTGTCCGATTATTTGTTGAGGA[A/G]CGCAGGTGCTTGCAGCAACAACGGAAGCCAWATTTAAAAGCTTGGTATTT
3217	GQ02902_B13-322	Mapping	GQ02902_B13	0.27	2	N	NA	NA	CAAAGTTGGAGAATTCCATGCAGCAGATTCAGGTGAGSTTAGTCATGAGG[G/C]TAAAGTCAGTCATGGTGTTAAACCAGCGGCTGGGGATTTTGAGGTAGAAA
3228	GQ02906_M07-334	Mapping	GQ02906_M07	0.13	1	Y	LG01	94.191	GGTTTTGAAGGAATTTGCAGTCCTGATGCTTGATTGATCTCAGGGAACTC[C/T]TATTTAGGTGCGTCAAGAGTTATTAAAAAGGGGTGTTAGGYGTTTTAAGT
3231	GQ02908_A13-172	Mapping	GQ02908_A13	0.21	1	Y	LG08	22.909	ACTGTCTTATGTATTTTGCTTTCCTTTTCTGGCAACCTTTTCACTGTGGG[C/T]AAAAGCCGCAGTTKCTCATACAGTTGCTTCTA[MNP]TTAT[MNP]TAGGCAATAGGC
3233	GQ02908_I11-1218	Mapping	GQ02908_I11	0.15	1	Y	LG07	148.225	CAGAGAAACCCAAACTCTATGTAGGAGAATTGGGGTGCTGATATCTTGGT[G/T]TGTTTACATTCAGGTCAATTATTTATACATCTCAGTTTTCAGAAAAAA
3234	GQ02908_P05-354	Mapping	GQ02908_P05	0.45	1	N	NA	NA	CGTCTTGGAGAAGAAACAAAGGAGAAGCTCAGCGACTCTGAATATCTACC[C/T]AAAGTCCGCCGCCCACGTCCGTGATGGCKTGCGTTAATATAATTTCTGGR
3236	GQ03002_H03-1273	Mapping	GQ03002_H03	0.33	1	Y	LG06	75.856	AGTGATAGTCTGAATGCAGGCACTTCGGATTTTCCAAACTCAAGTCCACT[A/G]TTACAGAATATGCCCAAATTTCCAGAGTCAATCTCACCGGTCGCTGAAAG
3240	GQ03005_J20-541	Mapping	GQ03005_J20	0.20	1	N	NA	NA	AGATATTGGGGTAATACAATGATTGTTGCGCATTTTGCTTCCTTATGCTT[A/G]CCTTTCTCTCTCTCCCCCACCTTCTATGTGCATTGATGTGTTGTATATGT
3243	GQ03007_M18-1240	Mapping	GQ03007_M18	0.10	1	Y	LG12	106.912	TACCTACAACTATATGATGCCATGGAAGCACTTGTTCACATATGCAGAGA[T/C]GGCTGTCGAACAATAGGGCCTCATGACAAGGATTTAGATGAAAATCAAGG
3250	GQ03012_L20-156	Mapping	GQ03012_L20	0.23	1	Y	LG06	133.043	AATGGGTTTCCTGCTTGAAGTTGATAGTTTCTCTCTGTGATAGATTTGGT[G/T]TCGTAACTGCTGCTTCTTTGGGGATTTTTCCTATTTGGGTTTCGTCCAGA
3261	GQ03102_M02-921	Mapping	GQ03102_M02	0.36	1	N	NA	NA	TGACTTGAGAAGAGCAAGCTGTTATTGGACTTTGGAATGTGTGTGTGAGG[T/G]TTTTGGAATGTTGCTAAGCTATAAATGGTTATTATTTTAGGAATGTATCC
3271	GQ03106_P08-385	Mapping	GQ03106_P08	0.31	1	N	NA	NA	CAGCTGCTRCAACTAGCAGATTTCGGTTTTGGCTGGGATTCTCTCTTGGT[G/T]ATGGTTTGGACTTTCTGGTTGGCCTCTTCTGATTATTCTTGCTTGGTGCG
3275	GQ03107_N15-967	Mapping	GQ03107_N15	0.40	1	Y	LG05	38.667	ACGTGGTATTTGCCCAGATTTGATTATGAACCCTCRCGGCTTTCCAAGTC[G/A]AATGACAATTGGGAAGATGATTGAATTACTTGGTGGGAAAGCCGGTGTTT
3276	GQ03108_I22-387	Mapping	GQ03108_I22	0.48	1	N	NA	NA	TCTTATATTAAGACCAACAATCTTCAGGATGAAAAGAAGAAAAATGAGGT[G/A]ATCTGTGACGATAAACTGAAAAGCATTGTCCAAGGGAAGTCGTGCATTGA
3287	GQ03112_P08-171	Mapping	GQ03112_P08	0.45	1	Y	LG04	68.8	TCGGGTATATGGCACCAGAGTATGCTCAGCAGGGGCTATTATCTGTAAAA[G/A]CTGATGTCTATAGCTTTGGCGTTCTTCTCCTSGAAMTTATCACAGGAAGA
3295	GQ03114_D11-879	Mapping	GQ03114_D11	0.25	1	Y	LG03	113.763	CAACCCAAATGAACCGTTACTGGCTCAATACATGCGGTCAATTCTTACCA[C/A]TGTTTATAAGAACTTGCACCACCTAAGACTTCCTAATAATTCAGGACCTG
3296	GQ03115_F24-516	Mapping	GQ03115_F24	0.31	1	Y	LG04	122.308	TTTCGTGCCATGTTTGATGGTGGCTACCGGGAAAAAGAGGCAAAGGATAT[C/T]GAAATTCCAAATATAAC[MNP]TGGGTAGTCTTTGAACTAATGATGAGATTTAT
3298	GQ03115_I17-201	Mapping	GQ03115_I17	0.29	1	N	NA	NA	GGAGATACTGTTTGGTCAGTGGGAAGATGGCTCTTGAAAATGCTGATCTG[A/G]GCAAGGAAAAGTTGGAGAAGTTAGACAAGAGCCGTATAGGGGTGCTGGTG
3323	GQ03126_P23-1431	Mapping	GQ03126_P23	0.18	1	Y	LG06	1.022	TTATATTCTCCTTCAAAGATGGTGTACGTGGAACACAAAGTGGTATGGCT[A/C]TTAGCGACATGTCCGTTAACCAGGCACAATTGAGTTGTAATGCTTCTATA
3324	GQ03201_P04-939	Mapping	GQ03201_P04	0.27	1	Y	LG11	41.789	ATTTATGTATTATATGCCTGGCCCGCAGGGTTTCTTAATGACTCCTTTGG[C/T]TAAGAGAATTGAACAGCATACAGGA[MNP]TTAATGACTCSTTTCCAAAATTTC
3331	GQ03203_B09-800	Mapping	GQ03203_B09	0.40	1	N	NA	NA	CTAAATTTGACACAATATATTTCAGGCACT[MNP]GTGAAACAYAGGCTGGCGA[T/C]AACTCCATCAGTGATGTGTTGGACTCCCTTCTACCGTCCTTCAAAAAAAA
3332	GQ03204_F16-1008	Mapping	GQ03204_F16	0.41	1	Y	LG08	25.594	CGGAGTTGACCCTCCATTTGTGTGAGGATTCTGAAAAGTCTATTTCTTAA[C/T]AAACTGTGTGGGCTGATAAATTCTATGGATGAARTAGGTCGCAGGCTGCT
3334	GQ03204_O01-153	Mapping	GQ03204_O01	0.34	1	Y	LG05	83.519	GTTCTACACACACTTCTTGGACATCTCCTGAAGATATCACTGCAAATTTG[A/G]CGAATTCAAGGATTGCCCAAGATGTAAATACTGATGGTTGGAACCCTAGT
3338	GQ03205_K06-1478	Mapping	GQ03205_K06	0.24	1	N	NA	NA	CTGGATCCTCATAACCATCGCCGATTGAATACCATCGCCCATTGAATAAT[G/T]TAAGAGTTCATAATTTTTAATTTATGA[MNP]TATATTGATATAAAACAATAAA
3342	GQ03208_E19-303	Mapping	GQ03208_E19	0.38	1	N	NA	NA	ACTACGAACTC[MNP]CTCCGGATGCTGAGGTTCTGGATATGCTGGACACTGCG[A/G]CAAGGCAAAAGGAGCTAGAAGTAATAGCCAAGGTTTATTGGGGTGATGCG
3343	GQ03208_I01-75	Mapping	GQ03208_I01	0.48	2	N	NA	NA	ATGAGTTCCATTGCCATCTTCAATATAAACTTCAGCACTCCTCACAAGCA[A/T]TCTCTGAAGCCCCTCGGAATCGATCCCCTTGCCTCCTGC[MNP]ATGCATTCTC
3346	GQ03209_G11-438	Mapping	GQ03209_G11	0.25	1	N	NA	NA	TATTCTGCTTTACCCTACGCCTTTTCACAGGCTACCGTAGAGATTCCCTA[T/C]GTGTTCGTCCAATCTGCTATTTACAGTATTATGGTGTATTCTATGATGGA
3348	GQ03211_A06-480	Mapping	GQ03211_A06	0.34	1	N	NA	NA	GCCAAGTATTCTTTAACGATCTTCCTGCTTCTGAYTTCAATTCACTCTTT[A/C]GAATTTTGCCTTCTTTTTCTGTAAATACCGATCTTCAGAATGACGGGGGA
3350	GQ03211_B20-135	Mapping	GQ03211_B20	0.28	1	N	NA	NA	GATCRACAACAGACTAATGAACAAATTGAACAAAATGCWAGAAAAGATGG[T/C]GAGATATATGGTTTAGACAATATGAGGGAGAAAAGTGCAATCCCAGCACA
3357	GQ03212_F18-740	Mapping	GQ03212_F18	0.23	1	Y	LG10	76.37	CTGGATGTTATATTTTTCAAGAAACCATCAGTCATTGGAGCTGTTCAGGG[C/T]ATGATAACCGGRCTTGTCTGCATCACCCCGGGTGCTGGTGTTGTCCAAGG
3362	GQ03214_B15-374	Mapping	GQ03214_B15	0.27	1	Y	LG01	90.895	TTAACAGGCATCTTTCTTCAGTTCTTAAGCRAGTTTCAGTGCAGATGCRG[G/A]AACTGTGAACATGGTGCACACTGCAAGCCAAGACTTTGATTCCAAAAATA
3365	GQ03214_K05-699	Mapping	GQ03214_K05	0.23	1	N	NA	NA	TCTTTTCTATGACAGTCACCAACGGAAAATTAAACCCCTCGAAGCCAGCG[A/G]AAAGTTGAAGCCCTCCAAAGGAGGCAGGGATTGGCGACAGGCATTCTCCT
3381	GQ03219_M24-56	Mapping	GQ03219_M24	0.32	1	Y	LG09	113.217	TTACGCCCTTTCATTTCAGAATATTATTACACAGTAGCGGCTGCGATCTT[G/A]ATTACTCGCCTTACAAAGGTTACGATCGGATTCATCTGTTTCGTGATCCA
3382	GQ03219_P13-1079	Mapping	GQ03219_P13	0.28	1	Y	LG05	109.649	GCGATACTGTAGAAAAGCTGAGGAAGAAGTTACAGAAGTTGGATGCCAAG[C/A]TGGAGGTAATTTTGGCAGAGAAAGCAGATATTTTGCAGAGACTAAAAGAA
3384	GQ03220_N06-801	Mapping	GQ03220_N06	0.32	1	Y	LG12	114.71	AAACCCACAAAACCCACAATCAATCAGAGAGGAAAAATGAAAAGCCTCCT[C/A]TCTGGGCACGAGCAGTTGCAGTRTTGATGACATTTGTAGTTTCTGGATTG
3387	GQ03221_I05-1285	Mapping	GQ03221_I05	0.22	1	N	NA	NA	TTTCAGAGCAGAGGYTATCTACTGTTTTTTTTC[MNP]TTCTCCGCGTCTCCTC[T/C]AGTTTCAGTTTCATTGCGATATCAGGACCTTACTTGAGCTCAGGACCAGG
3398	GQ03226_O12-941	Mapping	GQ03226_O12	0.32	1	N	NA	NA	CCATCATTGTTTTTGTTCTCGGTATTGTTTTTGCAATTTTGCGAAAGCCC[A/G]ATGTTCTTAGACATCTAAAATTAGGCCCATCCAAACCCCAACTGATCAGG
3404	GQ03227_L10-165	Mapping	GQ03227_L10	0.26	1	N	NA	NA	AGTGAAGTTAAAGAAAAACCTAGAAAAATCAAGGAGTGGTGGAAAGAAGA[A/G]TATTTTGCAGAGATGAGCAAGAAGAGCAGGAAGATGAAGAAGCTGGAGAA
3406	GQ03229_F14-271	Mapping	GQ03229_F14	0.25	1	Y	LG12	120.722	TTCCTTATATACGCTCTATTGGAGATTCTCTTGTAAGCCGTCTCAGATCA[T/C]CTTCTCATAGCATTCAGGAAACAGATCAAAGAAACTTC[MNP]AAACAGAATTA
3407	GQ03230_C23-375	Mapping	GQ03230_C23	0.37	1	Y	LG11	142.549	AACAAGTGATGCTTATCAAAATCCCACAGCTCCTCCCACTGGATGTACTC[C/T]GATACTTTTAAATCTTGTGGCCAGGCATGGAACTCGTGCACCTACAAAGA
3411	GQ03231_G23-242	Mapping	GQ03231_G23	0.40	1	N	NA	NA	GACACCTATGATTGGCTTTCACGAACTCTGAACAAATGCGGGGGAACTTT[C/T]GTGTTCAGAGGCCCAAACAAAAATTGGTCTGCAGTCATCACCAGTGRTCC
3429	GQ03239_A01-410	Mapping	GQ03239_A01	0.29	1	N	NA	NA	CTCTATCCTTCTGTTCCACAGGACTCCAAATATGTTCTCAAGGATGACAC[C/T]TTACCTGATGGCACATTTGTTCCAGGGGGAACTG[MNP]AATAACTTATTCAAT
3432	GQ03301_G19-611	Mapping	GQ03301_G19	0.29	1	Y	LG03	78.228	YTGTTCTCAACCTTTATTTTGGKGGTGTCGATGGGTTATTTTCTGTCTGA[C/A]CTAGGAATGATACTTTGGCTTTATCCAGCCTTGGGTGGTAAAGAGTATGT
3437	GQ03302_O21-459	Mapping	GQ03302_O21	0.40	1	N	NA	NA	AGAACATCAAGGGTGTGAAGGTTAGAGATATGATGTTCTGGGTGCCTATT[A/C]ATGAAATTGAGGTGGACGATAAAAATCCTGACAAGATACATTTCAGAAGC
3438	GQ03304_F15-468	Mapping	GQ03304_F15	0.40	1	N	NA	NA	GTGCTATGAAAGAATTGGTCAAGATGTTGTTACGTACCGGACCCGTGAAC[C/T]AACTCCGCCCGAGGATAGCT[MNP]TTATCAAYCCCCTACTGTGGGGCAAGTAA
3441	GQ03308_D15-1196	Mapping	GQ03308_D15	0.36	1	N	NA	NA	TGGCTCACAGATCAAATGCGAGCTCGAGATCACACAGTTTCTGCAACCCA[T/C]GGTGACATGGATCAGAACACAAGAGACATCATTATGAGGGAATTTAGGTC
3445	GQ03309_B23-177	Mapping	GQ03309_B23	0.33	2	Y	LG01	68.437	ATACGCAAGCGACCCACCAATTGTTAATATCCTTGCCATAACGAATGCCA[G/C]TGAAACTTGAATGTAATCATGGTTTTAGATAYGATAAAATAATCTGAAGA
3446	GQ03309_E05-687	Mapping	GQ03309_E05	0.27	2	N	NA	NA	TGGATGTG[MNP]TTGTTGTGTAAGTTTTCATTTTTTT[MNP]TTTTTTAAAGTAAAA[A/T]TCATTTCCTGCGCATGACAATGGCTTGTGGCATGAGATGTAGGAAAGAGT
3470	GQ03320_O12-65	Mapping	GQ03320_O12	0.49	2	N	NA	NA	AGCGAAGTGTCCTTCATATGGGTCMTCAGGGATCCGCCTAGTAGTATACC[A/T]GCTGATGAATATGGTGTGCTTCCCCTTGGTTTTGAAAAGAGAATGGAGGG
3479	GQ03326_C08-541	Mapping	GQ03326_C08	0.21	1	Y	LG05	143.292	CACCTATTGGTATGGAAATTGAAGTAAAAGCGACTCCCATGCATATTGGG[C/T]GCAGGTTACAAGTCTGGGAGGTTAAGCTTATCTCGGCAAAGAGTTCACAG
3489	GQ03405_G15-249	Mapping	GQ03405_G15	0.36	1	N	NA	NA	CGCCATTAAAGTCATTGACAGAGAAAARGTTCTAAAGGGCGGCATGATCG[C/A]GCACATTAAACGAGAAATCTCGATTATGAGACTGGTCCAGCACCCCAACA
3490	GQ03406_D13-782	Mapping	GQ03406_D13	0.45	1	N	NA	NA	CATCTGCTGWGAGGGCTGCGGCAGCAAAAGAAAGGCAAAGGAGAAATGAC[G/A]ATGATCTTGACTCTTTCTTTAGTATGGGTCATCGACCAAACAGTGCACCC
3492	GQ03406_K05-499	Mapping	GQ03406_K05	0.18	1	Y	LG11	110.677	AGAGACCACACTGATGCCAATATTGTGATAATGCTTGTTGGTAACAAGGC[T/C]GATTTGCGCCATCTTAGAGCTGTTTCTATAGAGGATGGCAAAGCATTTGC
3497	GQ03415_E20-678	Mapping	GQ03415_E20	0.27	2	N	NA	NA	CATACCTTTCGTTCATCGAATTCCGTCTGTGTAACCTTGCACTGTAACGT[C/G]AATCCGAGGGATTATTAGCATAAACTTTTCATACAGGATATTGCATGTGT
3505	GQ03501_A14-1750	Mapping	GQ03501_A14	0.25	1	N	NA	NA	GATGGCTTCAGCATTGCTAAAATTGAAACAAAGAATCTGGTCATGAGAAC[C/T]GTCCTTGAACCTGTACCTATGTAACTTTCCCCATTCCTGTAACTGGTAGT
3507	GQ03502_A08-233	Mapping	GQ03502_A08	0.46	1	N	NA	NA	GTCGAGTCGTGAGTCCAGTGTTCRTTGCGTTGTCAAAGAAATTCCCAGAA[A/C]TATTTTTCTTGAAGGTCGACGTGGACGAATTGAAGGGTGTAGCTCAAGAG
3514	GQ03506_O14-1466	Mapping	GQ03506_O14	0.34	1	N	NA	NA	AAAATATGAGGAGGAGAGCTCAAGAGCTGAGGAAGCTTGGGAAAATAGCT[G/A]TAGATAAAGCGGGTTCGGGTTCTTCATATACCAATTTGAAGTGTTTTGTT
3517	GQ03507_K20-732	Mapping	GQ03507_K20	0.38	1	N	NA	NA	ATCTCCCTCTTCCTCTTAGGGTTTAACAATGGGCCATTATTGTGCAGTAT[A/G]GCC[MNP]CTCTTTCAATCTAGCGTGT[MNP]T
3518	GQ03507_M16-1341	Mapping	GQ03507_M16	0.39	1	Y	LG07	4.063	AACAACATGAAAAGACACTGGGTTTAAATAACGAGTTTGCCACTGGAGCA[C/T]CTCAATTTCCAAAATCAAATAATGTCAGGCAATCTCTGAAGGAAAGGCTA
3526	GQ03512_G14-591	Mapping	GQ03512_G14	0.40	1	N	NA	NA	ATCAAAGCCAATTTTCCTCCTTATGGMCGAGATTTCATCCACCATATTCC[T/C]ACAGGACGTGTATCCAATGGAAAACTCATTCCGGACTACGTTGTTGAAGG
3527	GQ03512_J22-1030	Mapping	GQ03512_J22	0.48	1	N	NA	NA	TATTCACACTCTTCATAGATTGCAGAGCAAGGGTTTCTCCCCCATTACCC[A/C]AAAACTACTTTGGTAATGCTATTCAGGGCATCTATGGTGCCACTTTAGTG
3528	GQ03513_P04-328	Mapping	GQ03513_P04	0.36	1	Y	LG02	109.455	AAGTCGGAGTTGCATATGGTTTTKTTTGTTCACAGAGTGGTGGGGTTGCA[G/A]CAGGGAATTTACTTTCTGGTGCGCAACTCTCAGCATTTTGATGCCCTTAG
3537	GQ03517_E12-718	Mapping	GQ03517_E12	0.30	1	Y	LG07	192.51	GATACAGTGAAGATCAAATGTGCAGATGCCAAGGCCATTTATGATACAGC[T/C]CTTGAGAATGAGATCAATATTCGAGTTGTAGATTCAAAGACGGTTACTGT
3538	GQ03517_G12-1570	Mapping	GQ03517_G12	0.45	2	Y	LG07	116.506	ACACAACAAGAGACAACTTGGCTGGTCAAACACTGGATTTGTTAACTCAA[A/T]GGAGACTTTTTCTTTTTGAAGGTTTCTTAGCAGACAACATAAGCTTTATC
3547	GQ03601_M03-613	Mapping	GQ03601_M03	0.28	1	Y	LG09	0	TCTTGCAAATGTTKCTCTTAAAATTAATGTTAAGGTCRGTGGAAGAAACA[C/T]TGTCTTAGTTGATGCACTGTCAAGGAGGATACCTTTGGTTAGTGACAAAC
3558	GQ03607_N20-570	Mapping	GQ03607_N20	0.26	1	N	NA	NA	GAAGGATCTGCGGGCGTTTCGTATAATTATATTGGGTTCATTTTGGCGGC[G/T]GTTTTAGCCGAATTTCTACWATCGTAATGATTTT[MNP]GAGTGATATCTGGGT
3560	GQ03608_C18-427	Mapping	GQ03608_C18	0.24	1	N	NA	NA	TTGAGAATGTTGTTGCCGTGATCGATGGTCTTGTTTCGGCGCTTCCAAAA[A/G]AGTGGGCGAACATCAGTTCCATGTATCTCAAGTTCATGGATTCTTTGGTA
3561	GQ03609_C23-867	Mapping	GQ03609_C23	0.25	2	Y	LG07	100.204	CCCAACTACAGAAGAAGCAATTCGGGTGTCTCAGGAAGTAACGAGCTTTA[A/T]GGATGCTTGTACAAGCACTGGGGCTGAGGCGGCTGTATCGTTTTCCTTGT
3566	GQ03610_N11-1847	Mapping	GQ03610_N11	0.32	1	N	NA	NA	AATGGATATCGCCTCTCCTTACCAAGATATCTCATTCTAGTTTCGTCCTT[G/T]CTGCAAGTGTCTGGTTTTATTGGTATGTTTTTAAAATCCGTTGACATTGA
3572	GQ03616_G14-181	Mapping	GQ03616_G14	0.26	1	N	NA	NA	GATCACTACCAAGAATGTTATTGGGATACGTGTGGGGACTTTGAATTCAG[T/C]TATCCTTTTGGGAAAATTAACAGCGGCTGTGGTGATCCTCASTTTCAGCT
3580	GQ03701_H07-501	Mapping	GQ03701_H07	0.29	1	Y	LG04	7.563	TTCTGCTCATGTAATGCAGGATCTTGTTCCTTACGTTGATACCTTGAATG[C/T]GGACGGGTTTTTTCTCCCCATGGTTGGGGTTCAGGTCACCAAACTCATAG
3583	GQ03702_K06-733	Mapping	GQ03702_K06	0.28	1	N	NA	NA	TGGGGTTCATATGATGATGCAACTACTTATGAGGTCAGAGAAGGATGGAA[T/C]TCTTTGCCCAATTCCACAGTACCCGCTTTACTYTGCATCCATTGCTC[MNP]TC
3584	GQ03703_K16-458	Mapping	GQ03703_K16	0.29	1	Y	LG12	111.07	TTTGCAGCATTCTAGCMAAGCTTCAAGTGGAGCAGGCAATGAATAAAAGC[G/A]GCTACAGGCCTAGACATGCCAGACTAATATTTCTCAGATATATTAAGGAG
3585	GQ03703_N18-269	Mapping	GQ03703_N18	0.24	1	N	NA	NA	AATGTTTGCCAAACTGAGGGATTTCCATCGGGAAGCTGCGATTTCCATGT[G/A]GCCAACAGAAAGTGCTACTGCTCCAAGCCCT[MNP]CCCTTGATATGTAACTAC
3591	GQ03707_N20-348	Mapping	GQ03707_N20	0.22	1	N	NA	NA	GAACAACTTGTTTTGTTTGAACCACAAAATGCTGCAACGTATGTGACACT[C/T]TCAAACATTTATGGCAGAGCAGGTAACTGGGATGATGTAGCAAAGGTGAG
3592	GQ03708_B15-1008	Mapping	GQ03708_B15	0.31	2	N	NA	NA	[MNP]TTGCATTTGGGCTTATCAACACGTCCCCTGGTACAACTATCCGGATTGT[T/A]AAAAATCTTCGAGTTTGTGGTGACTGCCATTCTGCCACGAAGTTCATTTC
3603	GQ03712_N04-933	Mapping	GQ03712_N04	0.30	1	N	NA	NA	CCRTAAAGCTTTGGCAACATTACRGTTTGACATAATTTGGACTGTTTTAG[A/G]TTTGTGGCAGATCATGTACCATCCATTTATAAGGCCAGTGTGATGTAGCA
3609	GQ03717_A06-2097	Mapping	GQ03717_A06	0.30	1	N	NA	NA	ATAGAGCAGGTCAAACTGTTTTAGAAAGGTGGGAGTGAGGTCATAGATGG[C/T]CTTATAGTTCTTCTTTTACCGTCTCGAATGACTCTAGCACTCTCTATCTC
3610	GQ03717_I15-1238	Mapping	GQ03717_I15	0.30	2	N	NA	NA	TAACCCACAGAYGCATCCGCAGGTGTAGCTGTTACTGTAATTTTATTATT[A/T]TGGGTTCATTAATGCCTTGTAAACCAAGATCTTGATTTGCCCTCTGCATC
3611	GQ03717_O24-458	Mapping	GQ03717_O24	0.20	1	Y	LG05	36.164	TGCA[MNP]CGCTTCCATTGGCTTGTTCCAGGMTATATAACAGGTGGTGAGAAT[C/T]GGTCAAAGGAGAAAGCAAGATTGCGTAAAGGAATAACCATTCTAGTTGCT
3616	GQ03719_O11-1138	Mapping	GQ03719_O11	0.11	1	N	NA	NA	GTGGAGCCAGAGGATTGTTCAAGGGTCTTGTTCCTACTTTATCAAGGGAA[G/A]TACCTGGAAATGCTGCTATGTTTGGTGTGTACGAGGGTGTGAAGCAGTTC
3623	GQ03805_G09-819	Mapping	GQ03805_G09	0.27	1	Y	LG11	92.2	TTTGCGTGTTGTGTGATTTCAAATAGGATTTATGTTGCGGGGGGCGCCCT[G/A]ATAAACGACTCAACCAGAGCGGCCATTGTCGATGCAGAGGAATATATTCC
3626	GQ03806_L21-586	Mapping	GQ03806_L21	0.16	1	Y	LG06	26.201	CGGATTTGAT[MNP]TTTGGCGTTTGAATGGATCCGAGGGTCGCCATTGTTACG[C/T]TAGGGGTTTTGACGGTTATCTACGTCAATTTTGTTCCTCAGCTGGGTTAT
3628	GQ03806_P16-563	Mapping	GQ03806_P16	0.48	1	N	NA	NA	GTGGGCTCTCTTACTCGGCACCTCACACTTGGATTCAAGSTCAAACCGGT[C/T]CAAGCATTTGGGTACACCTTGGGGGGAATATTTCCTGCTCATTATGATGA
3638	GQ03811_L18-709	Mapping	GQ03811_L18	0.27	1	Y	LG01	13.347	CCTGTTATCCATCGGRGAGACTATAACGATTCAACCAAGCCTCCTCCCCC[G/T]CTGTTTCGTTATTCCGGGAGCGAAGATACTTTCGATATTGTCTTTCCAGA
3644	GQ03816_F11-1896	Mapping	GQ03816_F11	0.39	1	N	NA	NA	TCTTCATACACAGACATTACGTCCACAGCTTAGTCAAGGTGGATCTCAAA[T/C]AAGTGATAATAGCAGTCTTAGTTCTAGTCAAGTGCCACCCCCACCTATTC
3650	GQ03817_J02-1350	Mapping	GQ03817_J02	0.18	1	N	NA	NA	ACTGGAGACAAATGGGCATGTTCAAGATGATAGAAAGGTCGATGATGTAA[C/A]TCTCAACCAGTCATCCAAACTTGTACAATCACCTTCCCACTRGCCTTTSG
3654	GQ03819_G05-334	Mapping	GQ03819_G05	0.24	2	Y	LG02	34.953	AATGGAAGTCGGTTGTAAATATATTACAGTTACAGTATAGTTAAATATTA[C/G]TGAGGATATTTTTAGTGGTATAGTTTTGTTTAATCCTGGCGCCACCACAT
3655	GQ03819_H17-176	Mapping	GQ03819_H17	0.15	2	N	NA	NA	GCAACAGCAAGATTTCTCTAAACAAGGTGCCAATTTTATGGGCGCAGGTA[C/G]TATTCCATCCGACGGAATTGCTCATGAGAATTGGAATAATCACCAACAAA
3657	GQ03901_G09-221	Mapping	GQ03901_G09	0.36	1	N	NA	NA	GTACAAAAACATGCGCATTGGCTTGCGCATTGGCTTGTTACTACTGCAGA[T/G]ATCGAGTTGTKAGGGTTGGGGTCGAGTTAATTGTGCAGACAGTAATTTCT
3663	GQ03908_L16-540	Mapping	GQ03908_L16	0.30	1	Y	LG07	140.507	CGGACTACAACATCCAAAAGGAATCTACCCTGCACCTGGTTCTCCGTCTT[A/C]GGGGAGGTATGCAGATATTTGTCAAAACCCTTACCGGAAAGACAATCACT
3666	GQ03914_L12-292	Mapping	GQ03914_L12	0.25	1	N	NA	NA	CATTAAC[MNP]CCACTCAGTTTGAGGTGGCCATGGGCAGTGTTATTCGGAAAA[T/C]TATGTAAGGGAAATGTGTGTGTTGCAGGGGATGCAATGCATCCTATGACT
3669	GQ03919_G19-971	Mapping	GQ03919_G19	0.25	1	N	NA	NA	AGTCATCATTTCAGTAGCAAATTTGAGCTTGGATGCCTTAATCATGAGGC[C/A]TGTGCTGGAATTCTAGCCCTTCAAGAGTACCTACAATATTTGGCACAGGA
3677	GQ04004_O12-1355	Mapping	GQ04004_O12	0.29	1	Y	LG11	38.992	AGGAATTGTGCGGAAAAGTGATGAGGTTGTTCTGCGAAGATGTTGATGTT[A/G]TTAAGAGAGTACGGCAATACAAAAGAAAATGTATTGTAGAACAATTACTA
3683	GQ04005_O22-162	Mapping	GQ04005_O22	0.18	2	N	NA	NA	TTCCTTACAAAGAAGGCAAAGACTTCCACGAGAGGCTTAGATCAATCAAA[A/T]AATCTGATCCAAATTTTAAAGC[MNP]GGGGAATGGAGTCAGGTCTCCAACTCC
3688	GQ04006_M05-276	Mapping	GQ04006_M05	0.31	1	N	NA	NA	GCTTCTGGAAAACCTTCAAGAAGAAGGAGGTTTCCCGGCAGATTGCAGGC[G/A]TTACTTGCATTGATTTTTGCCCTGAACCTCCTCACGATTTCGCAGTTACA
3699	GQ04010_H06-1938	Mapping	GQ04010_H06	0.18	2	Y	LG02	155.122	CAATATAGGCAATWTTTTGCCCTTTTATAATTGGAGGCTGTGTTACTTAT[G/C]CCCTGTGCTTAAATGAATTTGGCAAACATCGTCTGTCCTGAATTTTGAAG
3706	GQ04103_P11-229	Mapping	GQ04103_P11	0.17	1	N	NA	NA	CTAGCATCAGCGTGCAGGTTTTCTCTCTGTTTGTGTGCTCAATTCTTGTT[C/T]TATTATTTTTTATACTTTTATTTTCCGTTAATTCTTGTTCTGTTCCAGTT
3719	GQ04107_A15-701	Mapping	GQ04107_A15	0.46	1	N	NA	NA	GGGTGTGATCTTTATATCGACTCAGAAATTTGCTTTCTGCAGTGAACGCC[A/G]ACTGACTTTCACTTCTCCTTCTGGAGGAATAGCCAGGAGTTACTACCGGG
3723	GQ04108_C20-1458	Mapping	GQ04108_C20	0.24	1	N	NA	NA	YAAACATGTTTAAGCCAGAGAGATTTGGAGAGGGTACTTCAAAGGCAGCC[G/A]TTCACCCAAATGCCTTTTTTCCATTCTCCTTGGGCCCAAGAGCATGTGTT
3725	GQ04108_N06-859	Mapping	GQ04108_N06	0.25	1	N	NA	NA	GTTCAGATCTTCACTGCCATTACTGGGGAGCATACTTGTATGGTTTAAAG[A/G]CCTTTAGAGAATGATGAAATTATAAACAACATTGACGAGACTTACAGTGT
3728	GQ04109_N07-312	Mapping	GQ04109_N07	0.42	1	Y	LG09	38.285	CATCGTGGGAGGCACCAGGCAAATCGAATTCACTGCAATTCAATTCATCT[C/T]CATTTCATAGACATTGAAACAATCTGAGTACCTCACAATGTCATTCGAGG
3733	GQ04112_G06-130	Mapping	GQ04112_G06	0.40	1	N	NA	NA	GGATACCCAAAGAAGTCCAGATAAAGGGTTTCAGGATTCAGGGTTTAAGG[G/T]CTCCACCCGCAAGAATACCCAAAAAAGTCCAGAAAAGGGGCTTAAGGGTT
3735	WS00113_H06-137	Mapping	WS00113_H06	0.26	1	N	NA	NA	TCCCTGCACGTCCGTGTTTTTTTGTGGTGGAAGAAAGCTCACAATTTGAT[A/G]ACAATGGCGGACTGGGGAACGGTCGCAGTCGGGGTGGTTTTGTTCATCTT
3736	WS0014_M11-45	Mapping	WS0014_M11	0.45	1	N	NA	NA	GCAAGTTAGTTCTGCAAGATAGTTCGATGGTCGGGCACATCAGG[G/A]ATGATTTGGATCCAAATTGCATGATGTCGATGGGCTTTTTGCTGCGTATG
3738	WS0017_P03-100	Mapping	WS0017_P03	0.07	1	N	NA	NA	GACATTTGAATGAATGATGAGCAGAGCTGTAGAAGTGATGGGCTGTGCGA[G/A]TTTCGAATGCTACGAAGATGGATCAGCAGAGTTCGTGTTCGGCCCCATGG
3741	WS0024_B19-327	Mapping	WS0024_B19	0.38	2	N	NA	NA	CAACAGCTTGACCAGAGTTACAGAGGAATCAAACAAGGGAAAGGGTCTAG[G/C]GTTGTAGAAAATGTGGATTCAACCATGCTGCTGTTACGttttttttttGT
3747	WS00716_I08-104	Mapping	WS00716_I08	0.39	1	N	NA	NA	GTTGKAGTG[MNP]CTTTGAGGCTGGGGAAGGAAGTTTGTAATCTGTCATAAAC[A/C]CATGTTGGATCTTACTCTCGAAGCCAAAGTATTTCCTGAACTTGCCAGTC
3757	WS00736_F24-206	Mapping	WS00736_F24	0.46	2	N	NA	NA	CCGTCCCCAAGTACTGATTCCGGCGCCTGTATCGCAGGGAATGAAGGCGC[T/A]AATGTCTCTATATGGGATTGCGGGAGTCCTCTATATGATTCGTATGAGCT
3760	WS00742_D20-355	Mapping	WS00742_D20	0.20	1	Y	LG11	39.268	TATGAGTGGTAGTCTTGACTGCGCATTTTAAGACAATACCTGCAGGAGGA[C/A]CCGATCAGCCTGTACAGCGAATTTGAAGACAAACCCTGCCGGAGGACAAA
3766	WS00747_I06-63	Mapping	WS00747_I06	0.30	1	N	NA	NA	AGTCTTGGCATTCATCAAATCAGTTCTTTAGCAATGGCAACAGTCTTGTC[G/T]AGGTCTCAAGGTTCTTTTCCATCTTTACCATTCTCTAKTCATACATTTGG
3771	WS0076_K08-467	Mapping	WS0076_K08	0.25	1	N	NA	NA	TAAGCACTCGAAACTGTGCAGTCGGAGAAGMCGCGAGAACATTAAACCAC[G/A]GGTCCCAGTAGGCTGAACTTTACAAACCCTAACAGAAACGAAGCATAGAC
3775	WS00811_M22-226	Mapping	WS00811_M22	0.33	1	N	NA	NA	CAATGTCAAAACCCCCTTGGGTKATGAAAACATTGTTTGAATAGAACATG[C/T]TGAATGAGCCAGACAAGTAGATCACACACTAAGGGCTCAGACAAGTAGAA
3801	WS02621_F07-463	Mapping	WS02621_F07	0.47	1	N	NA	NA	GTGCACAAAGATGGAAAGRGAATGTATGATTACAKAAATGTTCAAAGGTG[G/A]AACTAGGCGGAAGTGTTCACTTACAATCTCGTCCAAATAAAGGCGTGATG
3806	WS02629_K07-292	Mapping	WS02629_K07	0.11	1	N	NA	NA	GGATGGAGTT[MNP]GATGTAGGAAGATTTGTTGTGGAAGA[MNP]GAGGATAATCCA[G/A]GTTTGATAAAGTTCTGCATGAGGGAATGGAAAGGTGGGTATTGGAAAGGT
3808	WS02633_L16-207	Mapping	WS02633_L16	0.30	1	N	NA	NA	TACTTTGATGCCCATATCTTGGATGTCAAAA[MNP]AAAACACCATGACGTACA[A/C]GGCTGTTGTTGCATGTTTTTAATTCGTTATGACCACGATCAGACTGAGGA
3809	WS02633_O23-437	Mapping	WS02633_O23	0.21	1	N	NA	NA	ATRACTAGGCCAGTTTCTACACTGGAATGTCACATTCTCATAATCAAGAG[C/T]CCATGTCCAAGGAAATCCATACACAATGAGAGTTAAATCTTCCAGGAGTC
3816	WS03210_D15-309	Mapping	WS03210_D15	0.40	1	N	NA	NA	CAGGAGGAGAAATTAAGGTCCCAGATTGTTGCAGGGAATACTGATCAAAT[T/C]ACCATTCACGATCGCCACCAAACCGTTGCACAGAACGTGGTTGAGCGCCA
3818	WS03212_E16-92	Mapping	WS03212_E16	0.40	1	N	NA	NA	GTTTTYTCTTCCTCTCTTTCCACAGTAGAGGGTCAATCCTCTTCCTCTTT[C/T]TAAGCAGTAGAGGATTAATAATCTGGGCAACCAGAGGAATCTTTTCAGAC
3834	WS03219_J08-375	Mapping	WS03219_J08	0.32	1	N	NA	NA	CAACTTCAATTCTGCCACTTCTTCATGCCGTTACTTCTTCTAACTCCGCC[A/G]CAGAGGAGGCTTTGGACTCCAACCAAAAACAGAGGCTTCAGTGGGTACGA
3836	WS03220_D21-840	Mapping	WS03220_D21	0.49	2	N	NA	NA	CAGGCATACAATAAGCTTACAGCCACCCATTCGCAAATTCTGATACTCCC[T/A]ACTATTATAACACTCTAGTGCTGCTGGGCGCCTGGAAAACGAGAACGGCC
3839	WS03220_N23-476	Mapping	WS03220_N23	0.39	2	Y	LG03	115.677	TCAATTGGTGCACTTGGAACCATGCTAATACCGATCGAGATTTCCGGTAG[A/T]CCGCCTTATCGATGTAAGTTGACAAAYCCGTGCCTTTTGCAGTTTTTGTG
3841	WS03222_D02-363	Mapping	WS03222_D02	0.21	1	N	NA	NA	TTCTGCCCCCGGAAAATTCCTTCACCAGCAATCAAATTACGAGTGGCTTA[A/C]TCTGCCTTGCTTTCAAATCTGCAGGGTCTTTCAAATMTGCAGGGTTTCCA
3850	WS0323_F14-153	Mapping	WS0323_F14	0.37	1	N	NA	NA	GGTTACCTGGAAATAAAGGACCGTTCCAAAGACATTATTATCTCAGGGGG[G/A]GAGAACATCAGCAGCGTAGAAGTAGAGTCGGTGTTGTWTTCCCATCCCAT
3861	WS0338_B10-140	Mapping	WS0338_B10	0.28	1	Y	LG12	110.422	AAGTGGGAAAGTGCACATAAAGCATATACTGCGTTGGGTAAGCCGAATGG[C/T]TGCTCSGCAGAAGCATTTTGGAAGAGTTTTGGAGCGAAGAAGCTCAAGTA
3862	WS0339_A13-667	Mapping	WS0339_A13	0.35	1	N	NA	NA	AGTGAAGAGGATTTTGACAAAAAACCAGTCTGGATTGACGAAGAAGAGGC[T/C]GAGACAAAGGTGGATATCACCAAGGTAAACCGTTTGAGAAAATTAAAAWG
3866	WS0343_L07-26	Mapping	WS0343_L07	0.29	2	N	NA	NA	CCGAGCATCTGCTGTATTGATGACA[C/G]TGGCAGCATTTGAAGATTAATTCGAGTTCAGCAACAAGGCTGCGATTACT
3870	WS0348_P15-594	Mapping	WS0348_P15	0.40	1	Y	LG06	19.918	GGGTATGGCGTTGCAGGTAAAGATGTGAAGAAACCGTGGTATCTTTCCAA[G/T]AATTGGATGGACGAGGAGGAGGTGCCTCTTCCTGCCCAGGAAAGGAGATC
3872	GQ01301_E11-568	Mapping	GQ01301_E11	0.28	1	N	NA	NA	TGAATACTTGCGCTCTGCTTTAGACCATTTGGAATTGCACCCTGATTTGA[G/A]TGCTTTAGTTCGAGGATCTCATACATNNNCAGGTCTCCCAATCTTTGCATCA
3879	GQ0259_K06-370	Mapping	GQ0259_K06	0.39	2	Y	LG10	79.39	TGGTGACTTAGTCTATGGAGGCAGATAAGTGTCATTTTTTACATAAACCA[C/G]ATTGAATTCTACATGAAATTATAAAGCATGGGATTAGTGTCCAWAAGAAC
3881	GQ02815_J03-1404	Mapping	GQ02815_J03	0.34	1	N	NA	NA	GCTGATCAATACACCCATAGAATGCTTGTGGTTAWCCAGTGGAAGATTGG[C/A]TTGCAGTTAGCGACGTCAAGGGACGATGGATTGATAGAGCGAACGGAGAT
3883	GQ02907_P08-1041	Mapping	GQ02907_P08	0.25	1	N	NA	NA	TTGACTCGAAGGAAGGGCATCGAATKTCATCTAAAACAGCCTTAAGTAAT[C/A]AAAAACAGTTGACCAAGCCAAATAAGGAACGCCATCAGAAACGTCCTAAG
3886	GQ03202_O17-321	Mapping	GQ03202_O17	0.35	2	Y	LG12	17.929	TTGACCGGTTTTCTGTTAGGGTTCTGCGGGATTTCTTGCTTCATTGATTC[G/C]TTCACAGACAGCTACAGGGCAGAGGACGGGACGTTATACTACGGGATCGC
3899	GQ03514_D22-875	Mapping	GQ03514_D22	0.38	1	N	NA	NA	AAGCATTGATGTTGMTATATCAACTTCTAGCTAAAAACCAAACTGTCAGT[G/A]ATCGTTTCTATCGTGCTATTTATTCAACACTTTTGACTCCTGCTCTCATG
3909	GQ04005_J23-790	Mapping	GQ04005_J23	0.35	1	N	NA	NA	CGAATACRATCAAATCGAAGACAAGGAYGGGCAGATGGTGCCCGTGAACG[G/A]GATGAGCCACAATTCATTCTTTTTTGGACCGAAGGAGATGGAGTCGCTGA
3913	GQ04104_F16-399	Mapping	GQ04104_F16	0.32	1	N	NA	NA	GGTGTTGGATGGTATAATCGTTGTGCTGGGCGTATTCCTCTTTGGTGGGG[C/T]GACCAACTTCATAACTGGGYCGAGTTCCATTACTTCGGGCACATTCTTTG
3923	WS03210_C23-290	Mapping	WS03210_C23	0.12	1	N	NA	NA	GAATGGTTCATTTGGTGTTGGGGTCGCTCATCCACTCGTTCGAGTGGGCA[T/C]CTCCCAAGGGGATGAGTGCCGAGCAAATGGACATGACCGAGAAGTTTGGA
3925	GQ02811_B09-667	Mapping	GQ02811_B09	0.24	1	N	NA	NA	TACCWTGTTGAAGGATCTTTCCATGCTTTGAATGC[MNP]TCCCAGGTGTGACT[T/G]TAATAATAGCTCAGATCTGATTTGTTGGATTATTAGCTGGTTGTAATTAT
3936	GQ0191_O20-338	Mapping	GQ0191_O20	0.27	2	N	NA	NA	TTACTAATCAGGTCTATTCAATGGCTGGAGCATTGGGTMATTCAGCTCGA[G/C]TAGAATCGTCGCCACTAAGAGCCGAGACGACCAACGTTAATTCTACGACA
3943	GQ0064_O05-495	Mapping	GQ0064_O05	0.17	2	N	NA	NA	CCTTAAATTTGAAATACCACATTATTTTGAAATACCAAATTGTTTGAAAT[A/T]CCGACTTGAGTCAGGKAATTTATTTAGCCTTTACCACATTGTTTTGAAAT
3949	GQ0196_A05-243	Mapping	GQ0196_A05	0.43	1	N	NA	NA	GCCCTCCCCTGCGAAGGGGGAATGGAATCCGCCTTCGARGCGCTGGAGTC[A/G]GACGCCGCCGATCGGGCAGTCCTGCCTGTGGAGAACTCGCTGGACGGAGT
3955	GQ03310_J22-775	Mapping	GQ03310_J22	0.34	1	Y	LG12	16.509	ATATTTGGGTAATGAGATG[MNP]ATATAATGTATGGAAAGAGTTAAATGGACA[A/G]TGTCTCAATTTTTTTAAAAATTCCAGTAGTTCATTCATAAATGTTTTTAA
3979	GQ03412_J05-189	Mapping	GQ03412_J05	0.10	2	Y	LG06	154.204	GCGTGGGACGAGGGCGACGAGATCGTG[MNP]TGATTGCCGCGAATTCGTACCC[C/G]GTGGAGCACGTTCTGGAGAGAACCCATCTCGTCCATTCCACGGTGGAGAA
3980	GQ0015_N11-477	Mapping	GQ0015_N11	0.47	1	Y	LG01	139.21	GCCGTGGTGCCAAGTGCGGCTGCCCTGGTCATAAAAGCCCTCAAGGAGCC[G/A]GAGAGAGACAGGAAGAAGACRAAGAACATCAAGCACAATGGAAATATCGC
3981	GQ0208_J19-227	Mapping	GQ0208_J19	0.26	1	N	NA	NA	ACCGCGCACAGCTCATCCASGCCCAGCGACTGGAGC[MNP]TAATATCCAGCCT[T/C]TGCGGGCGTTTCCTCTTTAGCGGAGGTGGAGGGCAGTTGCCGGCAATCGG
3982	GQ02813_M22-338	Mapping	GQ02813_M22	0.49	2	Y	LG02	147.561	CGGTTCGATTCTCCTCGGCTCTTTCCCTMAGAGGTCTGCGGTACCACAAG[C/G]TCGGCTCTTTCCCTCAGAGGTCTGCGGCACCACAAGCTCCTCCGCTGCTT
4008	GQ0068_D16-482	Mapping	GQ0068_D16	0.33	1	Y	LG08	11.278	ATGCCCCCAGARATTATATTATGTGTTTGTATTTTTGGGTGTCTTTTTGT[T/G]TAGTAGTATGATCGGGTAATATGTTGCCTACTACATGACAATGTAATTTT
4009	GQ01310_G21-463	Mapping	GQ01310_G21	0.42	1	N	NA	NA	T[MNP]GTAAACCGGCC[MNP]AGGGAGGTTCACCACGCCAWTTCCTTCCATTAT[MNP]AT[A/C]AGTAATGCTGCTGTAATTATTGTTAGTTTAATTACTGCTGAGTTCCTTTC
4012	GQ04110_H18-381	Mapping	GQ04110_H18	0.28	1	N	NA	NA	GATT[MNP]ATCCTMTAAATAATATATCAAATAATAATAAGAATACTCTTTGCA[A/G]TTACATTATTTCAACACTAGAGCCACCCATCAAAAGATGTAAAACAAGTA
4014	GQ03115_A22-176	Mapping	GQ03115_A22	0.34	1	N	NA	NA	CTCTATGTATTTGGAGTCTGCTCTATTGTTC[MNP]TTGTGTGCTCCCGCATGG[G/A]GTTCAGCTTGTGGCCTTTGGGTCTAGCTCTACGTATCCTGAACCACCGTC
4016	GQ03312_B20-254	Mapping	GQ03312_B20	0.36	1	N	NA	NA	GGAGCTGGAATTCCATTCTTCCGCCCTGGTGAACTTCACCGTCCAATGGA[G/A]GGAGCTCGAAGATCACTTCTACGAGCTGGAYAAGCTCATGCAGAAGCGCT
4020	WS02632_G15-176	Mapping	WS02632_G15	0.28	1	N	NA	NA	GGATCTGCAATAGCCGAAGTCTATGGGATCGATGAGTGGCCGGAATCCCA[G/A]TCCACCCGTGGACGATGGCGGTCTCTTGGACGATGG[MNP]GTCTTCTGGCCAC
4022	GQ0133_I17-453	Mapping	GQ0133_I17	0.47	1	N	NA	NA	AACCTCGGGCAAGACGTGGTGGCGCTTCTCAGCAGCGACGGTCGGAAATC[T/C]GGTCGCCCCGCGAAGTTTCCCCTCCTGCCCTTCGCCTGCCAGKACGAATT
4029	GQ03505_O03-743	Mapping	GQ03505_O03	0.38	1	Y	LG09	75.389	CTGCGAGAGGATGCAGTGACCTGTAGATCTTCACGGCGGCAGGCGCCCTT[G/T]TTGCTGGATCTTAATCTGCCCCCAGCSGCTAACGATGTCGACTAACTCAT
4030	GQ03518_M16-190	Mapping	GQ03518_M16	0.37	1	N	NA	NA	CGTTCGAACTCAGGAAGTTGAGGACGAGAGSGAGTTCGAGTACAAAGAGG[G/A]TCCGAAGGGGCCTGAGCACTGGGGGGAGCTCAAGGAGGAATGGAAGACCT
4033	GQ04103_E07-586	Mapping	GQ04103_E07	0.19	1	Y	LG01	135.393	GATATGACGGCGATCCCTAACGAAGTCCGTGTGGCGCTGGGATGTGCCCC[G/A]GACCCGGCCAA[MNP]CTTGTTCTACAGACCCTGGAGGGTGTTTATCCGACCGG
4037	WS0078_C13-184	Mapping	WS0078_C13	0.48	1	N	NA	NA	ACTTTTCCGGGGCTGAACACGCTGGGAATGTCAGCGGGCCGCGTGGACTT[T/C]GCTCCCGGGGGCGTGAACCCTCCTCACCTGCATCCCCGTGCGACGGAGAT
4038	WS03210_J24-351	Mapping	WS03210_J24	0.11	1	N	NA	NA	TGAGCCGGCCACCAAGTTTCTGGAGGGGCAGGTGGAGTTGGACTCAGACG[A/G]TTATATCGTGACAAAACCTGGAAGTACCCAGACRAGTATTCCGGGGGTTT
4039	GQ0015_O03-555	Mapping	GQ0015_O03	0.12	2	Y	LG04	139.652	TTTCGCCC[MNP]AAAGCATCTACTACTAATCAGGACARGCAGTGACCGGGCTG[T/A]AGCTTCATGCATTTGAAGTCAATCTGATTAAGAAGTGGTGTGATCAAATT
4041	GQ03812_H03-379	Mapping	GQ03812_H03	0.30	1	N	NA	NA	ACAATYTTCTATGACGAATAAGTTCAAAAAAAGAGCTTTAAGGGTTATTG[C/T]TGATCATTTATCCGTGGAAGAAACCAAAGGCATTAAAGATATGTTCAAGA
4042	GQ04103_F01-239	Mapping	GQ04103_F01	0.34	2	Y	LG09	77.49	ATACAGGTTATGTATACAATCCTTTTTTCATTTYAACGTTAAATCATTAC[A/T]GTACTTCTCTCAGTATGATATGAACTCTGATATCATTACATCACTTCTCT
4045	GQ03707_B07-407	Mapping	GQ03707_B07	0.27	1	N	NA	NA	GGCTGCAACAACAACACTTGCGTCGTGGCCGTTCAAGGCTCCCGTAGTGT[C/T]GAACTCGCGCAGGACGTTCTGGYGCTTCCCAGCAGCGACGGTTCGAATCC
4046	GQ03126_F06-1210	Mapping	GQ03126_F06	0.22	1	N	NA	NA	ACCGTGGGGCAGTATCAAACATGTTCAGGAGCACAGGGGCAGCATTGATA[C/T]TAGTTTTGTATGATGAGATGAAGAACTTAATGAATTGGGGAGTTTCTAGY
4050	GQ01307_E22-1394	Mapping	GQ01307_E22	0.08	1	N	NA	NA	GGGACATTGTATAGGCATTTAAGATGAATTTATACTTTTTTAGAATTGTT[A/G]TTTGCTTATAATAAGTAACATAATTGTGGAAGATCTCYGACAATGGTTTT
4051	GQ0191_L02-316	Mapping	GQ0191_L02	0.31	1	N	NA	NA	AAAAAAAACATGCACATCTAGAAATCTAAAACTTCACGGTTTAATCATAT[T/C]GGTATCTCCATTTGCCYCAAATTCCTATATGTTATATAGATATCAATARC
4052	GQ0205_P13-247	Mapping	GQ0205_P13	0.17	1	N	NA	NA	TCCTACACTACTCTTAATCAAATATTGTTCACATATATCTTTACTCTTAT[G/T]CAGTGTTTTTCTGCTTCCTGTTTTCCATTTKCTGTACTTTTTCATTCATG
4055	GQ02824_E05-1026	Mapping	GQ02824_E05	0.41	2	Y	LG10	81.088	GTATATCATCTTAATTCCTCAATATCTACAAGCATTTATTCCATATTTGG[A/T]GGCCGGAATGCCTTGTTGCAGCCGATTTTGACCAACWGCAGAAAGCTGCC
4063	GQ03402_A23-1935	Mapping	GQ03402_A23	0.40	1	Y	LG11	87.057	GGCCACMGACGGAC[MNP]GAGCTGTGAACCCATGGCAAATGAGTGGTGCTGTG[C/T]TGTTTTTCCCTATTTTTAAAGCTCTGTTTGATGTATATAGATTTTGGTTT
4066	GQ04005_C10-917	Mapping	GQ04005_C10	0.39	1	Y	LG01	131.631	TCTGTTCCATGATTATCAAGAAG[MNP]TCAAGTACTGATCATATTAATGTGAA[G/A]GACAATTTGTTCCATGCTGTACTGTATTTTTTCTATTTTCTTTTGTTTTT
4073	GQ03109_K04-912	Mapping	GQ03109_K04	0.22	1	N	NA	NA	CAGCAAATTGTGCCATT[MNP]ATAGTTTCAGGAAACAGCAATGACTTGGCGTT[C/A]ATGGTTAACTTGGTCAACGAGGGAAAAGTGAAAACCATTATCGATTCAAA
4075	GQ03236_P07-2031	Mapping	GQ03236_P07	0.26	1	N	NA	NA	TATGGTCAATTTAGTGTTATCAGATAGGGACCGAAACCATTTGAACTAGT[C/T]GGTCCTTTCTGTTTTGAGGGGTTCCAATTGGAATTGGTTGGTTCYGGTCA
4080	GQ02823_F14-540	Mapping	GQ02823_F14	0.27	1	N	NA	NA	AAAGATGTAC[MNP]CTTCGCAGTATTGGAGAACAAATCTACTGCCTCAAAATC[G/A]TCTCCCCTTTATGGAGCTTCTCTGCCGAAAGCTGGGAGAACTTTGGAAGT
4085	GQ0206_A22-444	Mapping	GQ0206_A22	0.13	1	Y	LG12	34.948	ATTCCRGAGTGGTTGTCGACGATGCCGGGGAGTCTTTCTCTGCTTGACTT[G/A]TCCAGCAACAGTCTCACAGGCCCCATACCGCCATGGCTGGGAAGCATGAC
4087	GQ02823_I02-432	Mapping	GQ02823_I02	0.26	1	N	NA	NA	GAATCTCACTTTCAGTTCACTGTAGACGACGGAGCAAYGACCCAAAAGAC[C/T]GGACTTGCTTTCTTCATGGCGCCGATCAGCTCTGAGCCACCACCGGCGAA
4088	GQ03003_J07-531	Mapping	GQ03003_J07	0.31	1	Y	LG07	188.065	TGTCTTCAATCCCAYTCCCGTCTCCATCGCCCCCATTCTTTCTCAAGAGC[A/C]ACGCCACGACCACGACCACGACCACCATTGGTACGACAGAGTGCTACACC
4090	GQ03124_N15-536	Mapping	GQ03124_N15	0.27	1	Y	LG03	90.352	GTCCCACCATTAAAGAGGCCACCCCTCCCATGAGGCCAGTCCCTCCATCT[C/T]CTCCACCTTCATCTGATTCTTCTGCCCCTCCACCACCTCCTCCTCCTGGC
4095	GQ03307_E08-154	Mapping	GQ03307_E08	0.34	1	Y	LG01	122.668	TAYATGCACGACGTGGTGGCGGGCAGTAACAGAACGGCGGTGCAGGTGGG[C/A]GCAGGGAGCTCCATAAAGCCGGGATTCGGAGCCATGGTGGTCATCGACGA
4097	GQ03311_L03-162	Mapping	GQ03311_L03	0.37	1	N	NA	NA	CCCCAGAGGAACCCTGAGGGGAAGGCAGATGATAAGGCCATCCCTCAGCT[T/C]CAGAAAGTGCTCCAGGTAAAAG[MNP]CTTTTTTTGGGTCAAGACCCTTTGAAG
4098	GQ03312_G24-79	Mapping	GQ03312_G24	0.33	1	N	NA	NA	GCATGGAGTTCAGGATGAACGTCATTGAATCCGCGCA[MNP]TCTGTGGACGAG[T/C]TCACGCCCATCAGAACGCTGGGCCATGGCGACATGGGGACTGTGTATCTG
4100	GQ03517_L22-831	Mapping	GQ03517_L22	0.28	1	Y	LG09	111.359	GTGTT[MNP]CCTCCGACGTGCAGTACAGTAGCCAGGTCARGTATWTGAATATC[G/A]ACTTGATGATGAAGCCGCCGCCGCCGCCGCCTCAGCAGAAGTTTTTGTGC
4101	GQ03701_K07-70	Mapping	GQ03701_K07	0.31	1	N	NA	NA	ATCTCGAGGCTCCAACGCCTCCCCATTGACGTCACGGGTTCGAATCACCG[A/C]GCTTCAGTTTTCCTGGCGTCGTCTCCGGGCCCCTACTGAATACGGTCCCG
4104	GQ03819_N22-750	Mapping	GQ03819_N22	0.47	1	Y	LG01	122.801	TCCTCTGCCGAGTGTTCCTCCGCTACCCAAAACTCCTTCGCTGCCCAGTG[C/T]TCCTGCTCTCCCCCAAACTCCTCCACTTCCTGGTGTTCCTCCTCTCCCAC
4107	GQ04102_J07-314	Mapping	GQ04102_J07	0.22	1	N	NA	NA	CATCTCTGCGCGTCCGTGTYATCTCTGGTGGAAGAAAACTCAAAT[MNP]GATA[C/A]AAATGGCGGACTGGGGACCGGTCCTCGTTGGGGTGGCTTTGTTCGTGTTG
4109	WS00733_B21-230	Mapping	WS00733_B21	0.28	1	Y	LG06	157.901	GTTCAAAACCCATCACGWTTGCTGAGAATTCTCATCTGCCATTGCAAGCA[C/T]TACAACTCTCGTACTCCGGCGGGTCTGTCTCTTCTTTGGCGGCGGCTAGG
4111	WS03218_K07-353	Mapping	WS03218_K07	0.32	1	N	NA	NA	GCCAGCGCCTGTTCCATGGTYCTGTGAACCAGAATTGTCKCGTACAGATA[A/G]CTTGCCAGGGCGAGCTCCGCATCCGCGTCACGCCTTGCTTCATATCTCAA
4114	WS00830_N10-472	Mapping	WS00830_N10	0.31	2	N	NA	NA	GGAGACGGAGATGGGATTGTGAGCGCAGAGGATCTGAGGACCTTCTTCTC[G/C]TCCATCGCTAGCGMTGGCAGCAGCAGTGAAAGCTGC[MNP]ATGTAATACYGAG
4116	GQ0166_A14-1376	Mapping	GQ0166_A14	0.40	1	N	NA	NA	TTTGTTAGGTTTGTGTTATAAACCTGCGGTATCAGACTGCCATATCTAGA[C/T]ACAGGTGTGTTCTCAG[MNP]GTCAAAAACTAGAGTATATTCTTGTGTAYATTA
4117	WS03210_J06-197	Mapping	WS03210_J06	0.07	1	N	NA	NA	GGATAATTAAGGTCCACTATGATCMACTTAGTCCCCTACGGTAAGCAGTT[G/A]ACTACTGGTCAACTTAGCCCCTTTAACTCCTTTTATAGTAGTCAACTTAG
4121	GQ03223_M10-870	Mapping	GQ03223_M10	0.22	2	N	NA	NA	TGGACGCAAACCTGCTCAAACAGGGGAATGCATTGAGTGGCAGAGTATAT[A/T]TGAGTGGGCTACACCCCTYGTTCAATCCCACCGRTATACAGAATTATTAG
4122	GQ03237_E11-671	Mapping	GQ03237_E11	0.33	1	N	NA	NA	ATCTGTACTTGGTGCATTGGCCTRTGACTTTCTCCTTCGGGGATGCCACA[G/T]ATCCTCCTAGGAAATCTGGTGCAGAATTGAGGATGCGAACTTCACATCGG
4126	WS00736_O02-318	Mapping	WS00736_O02	0.28	1	N	NA	NA	CGCCCTAGACGTGGTCTKAAATCTCCACATGGCAACTCATCTCACTTTGG[C/A]AAATTTGATTCCACCCTAGCCGTCTGAAATCTCCGCACGGCAACTCAACT
4128	GQ0013_A21-616	Mapping	GQ0013_A21	0.45	1	N	NA	NA	CCTGATGGAAGAGGAGGACTTATAATTGATTCTGGAACGACTATAACGTT[T/C]CTGGCGGATCCGGCATACACGCCCTTTCTGGCTGCTGTTCGGTCCAGCAT
4129	GQ0067_P07-891	Mapping	GQ0067_P07	0.33	1	N	NA	NA	TTCCAGGCCTTTGCTATATGCTTAAGCAGCTTTGACACAAAACTGGCCTG[C/T]GAATGAGAGCARTTACCTTGGTCCATTGAAGTTGCTCATTCAGTACAAAA
4131	GQ0203_O21-645	Mapping	GQ0203_O21	0.24	1	N	NA	NA	TTGTGAGTTCTTGCATCCCACTCACAATCTTGGTCTCACATTAGTTGTGA[G/A]TTCTTACATCCCASTCTCACAATCTTGTGAGTTCTTACATCCCACTATCA
4135	GQ03006_P14-495	Mapping	GQ03006_P14	0.26	1	N	NA	NA	TTATGTATATGACACTATCGGAATGG[MNP]TTTTTTTTGGGGGGTTAATCTTT[G/T]CTGGATGAGATCCAGAGTATTTTGTATCGGGAACGTGGATTGCTTCCTTC
4136	GQ03106_B07-410	Mapping	GQ03106_B07	0.29	1	Y	LG05	74.339	CTACATTTTCATTCATTCTACATAGCTGCTGCAACTGATCCGTGGTATAC[T/G]TGATCGTTTGRAATTTTAGTTTTAATTTAATYGAAGTTRGTGGGGTTTAG
4144	GQ02816_M14-570	Mapping	GQ02816_M14	0.19	1	Y	LG01	12.884	GCAAATATATCCAAGATATCAATTCATCCTCTATGCATGTCTGTAGATAT[G/T]TTTTGTGGATTTGGGGTTAAATGCTTGGCGTGCTTAGTGTATCTARGCCT
4146	GQ03902_A23-940	Mapping	GQ03902_A23	0.13	1	N	NA	NA	CGTAATTGCACGATGTTGAAACCTTTAGACAATGATGAAATTATGAACAT[T/C]GATGAGAGATGMAATATATCTAGCCCCAAGATCATTAAAAATTGCTTCAA
4147	WS0326_J11-310	Mapping	WS0326_J11	0.12	2	N	NA	NA	TTCTTTTCATTGATTTCGGTCAAGGATGAAAAATTGGGCGTTTTTATTCA[A/T]AAGATCCGGGAGAGTGCCGCTGGACGTCTGGCCAAGGGTAGGAAGGACGA
4152	GQ02805_M10-971	Mapping	GQ02805_M10	0.17	1	N	NA	NA	ACTTTCAGAAGAAAAAATAAAGCGTAATTTGGATTTTCTGGTTAAAACTG[T/C]GGGGCTTCCATTGRCTGATCTTGTTAAGTATCCAGGACTGTTTGCATACA
4157	GQ02902_D10-1181	Mapping	GQ02902_D10	0.17	1	Y	LG05	102.05	AWTATCTATTGTACAATCCCAGATTCAAGAAACAAGGATGAGTTTTAGGT[A/G]AGGTTATGTTTCTGCAAACTGTCATGTTCATTGAATTAATCTATAATTTG
4158	GQ02903_I10-514	Mapping	GQ02903_I10	0.19	1	Y	LG12	105.156	TTAAAGTAACGAAGTTGCATTTTCTTGATATTGATATTCTGTCAAAGCAT[A/G]TTCTGAGAGGGGTTCAGTCACCGAATCTCATRTGGCTTCGCTGGT[MNP]CGCG
4161	GQ03104_O02-921	Mapping	GQ03104_O02	0.15	1	Y	LG07	135.414	CCTGTATTTTTTTGTGTAGGTGTAGTAATATAAATGTTCATAATGGTAAG[C/T]GTAGTTACTTCCAGGCCCATTTRTAAAGCCATGTACTTTAATCAACAAAA
4164	GQ03121_I10-1138	Mapping	GQ03121_I10	0.24	2	Y	LG08	22.111	TGTTTGCCACTCTAATTTACTATATTACCTATTTTCTCACAATAAAACGA[T/A]GGCTCGAAATCTTTGATTCTTTAGCTTTCTACCCATGTAACGCCAT[MNP]CAT
4165	GQ03206_L13-638	Mapping	GQ03206_L13	0.16	1	N	NA	NA	GACCTTATTTAGATCTTATGTAGTCTATGTGTATTTTGCACAAAGAATTT[A/C]CTAAGATTTGTGGACATAATTCTGCAATTGGCTCTTAGTGAAAATGAATT
4167	GQ03221_I19-1021	Mapping	GQ03221_I19	0.31	1	N	NA	NA	AGTCTATGGAAGTATACATACCCTACACATATGTTAACAATAGAATATAA[G/T]GGATCAAACCCCATCTAGACTTAGGCCCATTGTGAYAAGACTCAAAGGGT
4169	GQ03303_B04-1230	Mapping	GQ03303_B04	0.38	1	N	NA	NA	TCCAAATAACTACGAGCCCAAAGYAGCCCAAACTAAGAGAAGTGACTC[MNP]A[G/A]TATTCTTATTCTTTGCATCCTCTTGCATTACTTTCAAGTTTTCCATTTTA
4170	GQ03320_I08-859	Mapping	GQ03320_I08	0.23	1	N	NA	NA	CACAGATGCTATATTGTTTTAGCAGATTAAAGTCTAAAGATTGTAGAAAT[A/G]AAGGAGAACACCATTTAC[MNP]ARGAGGAGCTTCCTGACTACGAAGAGGAGGA
4174	GQ03513_I07-536	Mapping	GQ03513_I07	0.25	1	N	NA	NA	ATAAAGAGTAG[MNP]ATAACATGCTTGAATGAACCTATGTTTGTTGACGTGAT[C/T]CTAGACAAAGGAATTTGTTGAAATTGTACTTTCTTCTTTCCATAATTGTT
4176	GQ03519_G20-432	Mapping	GQ03519_G20	0.36	1	N	NA	NA	GATAGTGAATTGAATTTAGATGGTGAATTGAATTTAGATGAGATGAATGA[C/T]ATATTTTTTTCAGCMAATGAGTTGAGGGAAGGGGGACAAATCACATTGCC
4183	GQ04011_G12-447	Mapping	GQ04011_G12	0.24	1	Y	LG08	86.169	TTTTGTTAAAAAAATACAATTTTCCCAGGCCTCTAATTCTAACAACTGTT[C/T]TAGCTATTTCATGTGTAGGCCACCTCTTCATAGCATTTGCAA[MNP]TCCAGGT
4188	WS00111_F11-423	Mapping	WS00111_F11	0.25	1	N	NA	NA	TTAAATTAACTTATTAGATTATTGCAACATCTCATGTGATAGCATTGGTG[A/C]ATAACAGTCATGTACTCGTGACTGTTGCAGGYTACAGTCATTTCACATCT
4197	WS00741_K18-572	Mapping	WS00741_K18	0.19	1	N	NA	NA	GACGGGAGAYTAAAAGCCGATGAACCCGACCATGCAGTGGTCAAGGATTC[G/A]GCAGATGATGATGAGCAGTGTGGGCTCTGCAATACTGCCGAGTTGCGGAA
4198	GQ0044_G22-951	Mapping	GQ0044_G22	0.41	2	N	NA	NA	TCGAGAGAGCAAGCTCTGGAGCTGGCGCTTGGTTTGGAGGCGAGCGGGCT[C/G]CCATTCCTCTGGTCACTGCGTGCTCCACAGTTTTGGGATGATGCCCAGGA
4203	GQ0196_A19-254	Mapping	GQ0196_A19	0.48	1	N	NA	NA	CATTCGTATATRATCCTGAAAGGCACGCTCAGATCCGCATGACCCGAAAC[G/A]GGATAAGCCGGGCTGAATTGGTCCAGGATCCTCTCCGCCGAAGAAGATCC
4208	GQ0202_O08-794	Mapping	GQ0202_O08	0.19	1	N	NA	NA	ATGGCTTCCAATCCTGCCCACGCCCCCGTTGTGAAAATCCGGCAAGACGA[C/T]ACCGCCACGCTGCTTTATTCTTCCGGGACTACTGGAAYGAGCAAGGGGGT
4214	GQ02815_L17-250	Mapping	GQ02815_L17	0.32	1	Y	LG11	61.18	GAATCTGTGCTTTAGGCAGCAACGGATTTGCGAT[MNP]AATGTTACCCTCAGT[C/T]GACCTGCTGTGCTGCGCTGCGCAATCGTGTCTTTGCATGACTGCTTCCAG
4216	GQ02818_G19-868	Mapping	GQ02818_G19	0.34	1	N	NA	NA	CCAAASCCAGCTGAGAAGGCGGGGCTCGTGGACAAAGTCAAAGAGAAGCT[A/G]CCCGGATGCCAGACTCAGAGTCAGACTGGCCAAAGTCAGAATGGCAAGGC
4222	GQ03221_J06-558	Mapping	GQ03221_J06	0.43	1	Y	LG05	140.538	CTCAGTGGGAGCCTCCATCTTCCAACCGACATGGAAGCCATGGAACGCCT[T/C]GAAATAGTTCATCTTA[MNP][MNP]CGGTGCGTGGTTCCTAAATGGATTTTTCAGCT
4223	GQ03233_G04-173	Mapping	GQ03233_G04	0.28	1	Y	LG04	27.866	ACATCGGGCGAAATTCCATATTGAATCAAATAAAMATGAGTGGAGAATCT[C/A]CAGCACAGAACATGTTAAGCCAAGGAGGAGGAGGAGCTCACGGGAGCAGC
4226	GQ03504_H17-225	Mapping	GQ03504_H17	0.13	1	N	NA	NA	TATCGACAGAGATTGYCTCCGCAACGAAATCAAGATTATGCAGTATGTCG[C/A]AGGTCACCCCGCAGTGGTTGCCCTTCACGAGGCTTGTGAGGATGATGAGT
4228	GQ03517_M04-1209	Mapping	GQ03517_M04	0.42	2	N	NA	NA	CGCCCACAAAGCCTGCTGTCGTAGATCTGGATGGTGCGGGAACACCTGAA[G/C]CTTCTTCCACGACACCTCCCGATATCCATTCTGCAGCTGYTG[MNP]TTCATCA
4229	GQ03609_K21-116	Mapping	GQ03609_K21	0.24	1	N	NA	NA	GTTGCACTGTTTTTAGCATTYTGCACTGTTTCAGCGGCCTGGTTTTACGC[C/T]GTCCAGAAGCCACCCAGAAGATGGCCTCTCCTGGGCTTCCTTCCTTCCTT
4230	GQ03611_J09-371	Mapping	GQ03611_J09	0.15	2	N	NA	NA	TCAAGGCGACCATTAAACT[MNP]CTTCCAGGAGCTGATGCCAATTC[MNP]TGTAGG[G/C]TAAGTTGGACAGCTGAGTTCGAGCCAGCGGGCGACAGAATTCCCCCATCA
4231	GQ03705_C24-340	Mapping	GQ03705_C24	0.30	1	Y	LG03	13.262	GTCGA[MNP]GGAAAGGCGGTGGGTGGGATCTCACTGAACAGGGGCGAAGGCCA[A/C]GCCAGATGCAGAGGAGAAATTGGGTATGTCACGGCTGCCCACTGTTGGGG
4234	GQ03807_E17-621	Mapping	GQ03807_E17	0.39	1	Y	LG08	157.343	CCTGCCATCGAGGAATACCGCCCCGAGGATCCCGGATTGTTCAACAAACG[G/A]CCCAGGGCAGAGACAGACRGAAAGGGGTCTCCAGAAAATCAGATTAACGC
4236	GQ03811_B07-346	Mapping	GQ03811_B07	0.17	1	Y	LG07	89.096	GCTAAAATGGCCGCTGCTAGGAGGCTCAGGGAACTCCAAGCACAGGTAGG[A/G]AACAAAACCTGCGTAGATTGTTCACAGAAGAATCC[MNP]CAGTGGGCTTCTGT
4237	GQ03811_N12-752	Mapping	GQ03811_N12	0.13	1	Y	LG09	143.701	TCTAAACCCAAATTTCCGCCTGGACGAAGGCCTCCACCTCCTCCTCCTGG[C/T]TCGAAATCCCATTCTCCGYCGTGGATGAAYGGGATCAAAGACTGCGTGGG
4238	GQ03815_I03-985	Mapping	GQ03815_I03	0.24	1	Y	LG06	26.375	AYTTCGTTCTCGARTCGCACGATGCGCGYTACCAGGTGAAGAAAGGCGAG[A/C]TTCTGGCCGGGTATCAGCCCATGGCAATGAGAGATCCCCTGGTCTTCGAG
4242	WS00730_K08-284	Mapping	WS00730_K08	0.39	1	N	NA	NA	ACGC[MNP]CATCTCAGCAGCAAYGCTCTGCGTCCAATATTGCGAGAAGTCGTG[G/A]ACGACATAATCCGGCGATAGCTGCCCGAGAAGGCTTCGGAACGGCTTCTC
4243	WS00819_N12-198	Mapping	WS00819_N12	0.29	1	N	NA	NA	AGTGAGAAACTCSATCCAAGGAATGGACATGACCCAGTAGTATAGAAACT[T/C]GGCCCAGATCTGAGGTTGGTCGTCCAACGAAGGGGAAATACGCCCAGCAT
4245	WS03226_N01-247	Mapping	WS03226_N01	0.19	1	N	NA	NA	GAGATCTACGGCCTCCGCGTCGTGGCCCGGGGGATACAGGACGAGTACTG[T/C]AATTTCACTCGCTTCCTTATTTTAGCCCGCGAGCCGGTGGCTCCTGCCGC
4246	WS03227_D09-403	Mapping	WS03227_D09	0.40	1	N	NA	NA	TTTTAGCGGTATTCGGGATCCTTYCATTTTTCCACCCAGCAATCCGCCTC[A/C]CGATATTCATCCTCCGATTCCCCCTGTTCCTCCCGGCAATCCGCCTTCTG
4248	GQ03205_H18-665	Mapping	GQ03205_H18	0.26	2	N	NA	NA	ACATTSAAGTTTTGAATTATACTTCATTGAGGCTCGCAATTACAGATTTC[T/A]TCTCCAGATCTGGTTTTCAGGAAAGTAGAAGATAGAGATTTTAATTCAGA
4252	GQ03214_E24-1240	Mapping	GQ03214_E24	0.23	1	N	NA	NA	CATTTGAGGAAGTTCGGGTGGGTTGTTCCCGCTTATACAATGGCTCCCGA[T/C]GCTCAGCATGTCTTGCTATTACGCGT[MNP]GTTGTTCGGGAGGACTTCAG[MNP]AG
4253	GQ03325_H02-69	Mapping	GQ03325_H02	0.29	2	N	NA	NA	ATTTTGGCATGAAAGGGGTATTCAGCAGGGACTTCCCCGACAACCCTACC[C/G]TGCAATTCGATTATACTGCACAGAACGTAAGCAGAGGCCTCTGGTCGCCG
4254	GQ03706_N24-599	Mapping	GQ03706_N24	0.34	1	N	NA	NA	CACCCACTTCTCCKACAACGCCATCAACGCCGGATTACACTCCTCCTGCC[G/A]ATAATGGAGGAGCTCCTCTCCCTTCTCCAGCCACACCCGATTATGGTACT
4259	GQ01304_H16-543	Mapping	GQ01304_H16	0.47	1	N	NA	NA	TATAGACTTATTTGATATTCCTATTCACTGATAGTCATAGTCACATTGTT[T/C]CCAAGACATATATTTCATGCTTTGGATGTAATTGCACATAAAATTATTCG
4267	GQ02012_E24-570	Mapping	GQ02012_E24	0.20	1	N	NA	NA	CTCTGCTCCCTAGGCAGCGATTC[MNP]AAAAGGACATGGCTTTGGTATCTAAC[A/C]AAAATGAGAATAGTTACTCCTATGGCAAATATAAGCTGTCTTTCAATACT
4271	GQ0252_F14-566	Mapping	GQ0252_F14	0.25	1	N	NA	NA	TTTTTATTCCGTATTGAT[MNP]TTTCGTTGTATTGCTTTCTGTAAACATTTTA[T/C]ATGACTATCGTTATCCTCGAGTTGTTATAGTTTTACATGTTAAAATAAGG
4273	GQ02805_P14-1320	Mapping	GQ02805_P14	0.32	1	N	NA	NA	GTATAACTTTCATCTGAGATGTGCCTGTTGCARCTCTGTAATATGTAAAT[A/C]TATGTTTCTCTCATTGCAAATTTTTCTTATGGAAAAATGTTTGGCTCCAA
4276	GQ02821_M19-1170	Mapping	GQ02821_M19	0.25	1	N	NA	NA	ATGTGCTTGCTACAAACACAATATTTGATTTGTCTAGCAATAATCTTAAC[A/G]GAGAAATACCTACAAATATGGGAGCTCTAAGRAGCCTAAGATTGCTAAAT
4277	GQ02825_L16-404	Mapping	GQ02825_L16	0.19	2	Y	LG12	82.07	TAAATGATGGTTTCAAATATTGCAACTTGCAACATTTATTTTGGGAAGGT[T/A]AGCATTTTTCTGGACCCATGGGKAGCTATGAATCCCAACAYCACATTATC
4282	GQ03114_D08-489	Mapping	GQ03114_D08	0.22	1	N	NA	NA	ATAAGTTAAATTGGTCAAATGGATAAATGTGCTGCAAGAAATGAAAAGCT[C/A]CAGAAATTTTMTAGAGCGCTTACAGCTGGGCTCCTAAAATGAG[MNP]AGGTGA
4293	GQ03318_B06-196	Mapping	GQ03318_B06	0.34	2	N	NA	NA	ATTCCACTAACAAACCCCCTTGCATGCCARCATCCTACAAACTAGCCAAT[G/C]GAAGAAAATCTATGAAGTCATCTAAATAATCAACCAGTTGTTTAGACATG
4295	GQ03320_O13-229	Mapping	GQ03320_O13	0.48	1	N	NA	NA	TCTCTTCATTTTGAATTCAGCTTCAAAGTTCAGTAATTCTTTCTACACAT[A/C]CGAAAGTCGGGTCTATTCTGCAGATTCCATGGGGAGACGTCCARCAAGAT
4296	GQ03322_E03-1463	Mapping	GQ03322_E03	0.42	1	Y	LG08	0.372	GAGTTTTGGAATAAATGTTCGATATGCCCCAAGGCRTATGTAGTGTAATT[A/G]CTGAGCATATGGATTGTATGTAATAGTTTGTAGGGTTTCTTCTTTTATTA
4297	GQ03323_J19-1247	Mapping	GQ03323_J19	0.38	2	N	NA	NA	CCCTMTATCTTCGCATTCCACATTAGTTCTACAAGTCTACTGTTAATGTT[C/G]TCGAAATCAAACGCCATATTGTTGTAATTTCATTACTGTTGCATAATTTC
4306	GQ03607_L12-1399	Mapping	GQ03607_L12	0.30	1	N	NA	NA	GGTGAGGTTAATTTCAAGGATTAATTTTGAATATTGATTTGCAATCCTCT[G/T]TTGTGTATTGAATTTTCAGATAATTTTATTGAGCACTGATTTTTGTAAAA
4312	GQ04101_I01-297	Mapping	GQ04101_I01	0.14	1	Y	LG01	164.832	CACTGAGAGATCTTGGTCTACTTCAAATCTAGCRGGGTGCAATGTGTCTG[G/T]CAATGGTTCTACTTCAAATTCTGTATCAGTTAGCAGTAATAATTGTTTAG
4313	WS0023_H04-434	Mapping	WS0023_H04	0.19	2	N	NA	NA	TCTCTTTTCTGCTTAGATTTTCCTCTAAATATTTTATCAGATGTATCGAA[C/G]TGTAAAGGATAATAGAATCGTTCA[MNP]TTCCCCACCATCCAACAGCTTTTGA
4315	WS0071_I06-160	Mapping	WS0071_I06	0.31	1	Y	LG08	5.305	GAGAGTTTTAAGGAACAMCAGACAGGGTGCAAAGGCTTGATAGATAATCC[C/T]AATCATGGGTATTACACAGACAATTTTTATCGTTTTTCTTGTATTGTTGG
4318	WS00724_A09-102	Mapping	WS00724_A09	0.42	2	N	NA	NA	AGTTTGGTCTGAAAATCGGCGATTTATTTTGAATTTCGTTTAAAATACTT[G/C]AAGGCAAGCTMTCGATTAACAGTGGAAGTGGCTTGTGGTTGTTTTATTGT
4321	WS0076_H08-369	Mapping	WS0076_H08	0.33	1	Y	LG06	26.19	AAAGTTCAACTTTTTTTGTCCAATAGCGATGAAGCTAAATTTGTTTCTGT[C/A]AGCATTGTTGGAGGTRATAATTGCCTTAAGTTGCTACTTTTTCCTTCTCT
4324	WS00831_F22-356	Mapping	WS00831_F22	0.26	1	N	NA	NA	ATTMTCCACTGATCCCAAGGACGGCTATTAATTTTTTTTGTGCATGGATG[G/T]TCTTGGCACTTGCTAATTATTTTCATACTTATCAGTACTAGATATACCAT
4328	WS02633_B24-232	Mapping	WS02633_B24	0.39	1	N	NA	NA	TTAAGAAATCGAGTGTCCGCTTACTGTCACTTTGYACCCAATTTCATCTC[T/C]AAGATGTTGCAGTAATAAATTGATTTGAGTTCTTGTGTGATAACTGATGA
4329	WS0264_B22-686	Mapping	WS0264_B22	0.34	2	N	NA	NA	RGCTTCCCCAGCTACAGGATCATCAAGTTGCCTTTCCTTCAAGC[MNP]CTCAT[T/A]GTGCTCTCCAAATCCTAAGAATCTGTTTTTATTGTGCTTAATGTTATTAA
4331	WS03213_P01-764	Mapping	WS03213_P01	0.19	1	N	NA	NA	TTAGAGCGTAATAGTTGTGCGAAAGCAG[MNP]TTAATTGTTTTTCTTGTAAAA[C/A]TTTCACTCAGAATTACAGATGTAAAAGGTTGATTCCATTAATATGGATGA
4340	GQ03806_E10-945	Mapping	GQ03806_E10	0.17	1	Y	LG01	50.601	TTGAAAAATTTGAGAGAATTAGGGTTTACAGAGGAGGAAGTTGGGATTCT[T/C]GTTAAGAGGTTTCCTCRGCTTCTGGGGTCGTCCRAGGATAAACTGCGGCA
4344	GQ0015_I18-394	Mapping	GQ0015_I18	0.18	1	N	NA	NA	GTGTCCAACACTGTGCGTCCGCTGGACGGAATCATGACGGACCCCTGGTG[C/T]TCCTCCGGGCAGTTTGACCCCAACGGTACTCTTATCCAAACGGGAGGCTA
4345	GQ0048_M07-357	Mapping	GQ0048_M07	0.42	1	Y	LG09	63.264	GGACTCGGACTCGTCTGCATTAGGTGTTCACGATGCCCAGAAGGTCAACC[C/T]GGACGAGAATGACGGGGTCGCTGCAGTCGGCGAATCCGCCAATGGGGATG
4346	GQ0063_E07-335	Mapping	GQ0063_E07	0.32	1	N	NA	NA	GGAAACACTGTGCGGAGAGGGGCCTTCCTCTAGTTCCTTGGAACTCTGCA[C/T]ATTGTTGAGGGAAGACRCATGCCCAGTGAACAGTGTTGGATGTTAAATGG
4356	GQ02014_G23-490	Mapping	GQ02014_G23	0.22	1	N	NA	NA	AGGATGGAGTCCTTCAAGCACGTSCGAGAGGARGAGGTATCTCTCATGAT[T/C]CGTTCCATTTGGGAGAAGAGCAAGAGCGGCACCATTGCCGTGGATGTGAG
4358	GQ0203_C16-599	Mapping	GQ0203_C16	0.11	1	N	NA	NA	SGGTCGTCCAGAAAGACTCTTAACTCACGGGAACATAACTCACGGGCACT[A/G]GAAATAAGGCGGTGGTAGAGAGGGCCGGCGAATGTCTTCTTCGTGTCAGG
4362	GQ02806_J06-571	Mapping	GQ02806_J06	0.36	2	Y	LG12	89.156	GGTTGCAGCCTTGTGAATGTTCCGAGAATTGTAGRAGAAGGAAACATGAA[C/G]GCTTGTTCTAGGGAAGGGGATAATGAGGGGACTGGGACTGCTGAGAGGTC
4363	GQ02808_G08-452	Mapping	GQ02808_G08	0.35	1	N	NA	NA	GAGGACATTGCCGGCCCCATACCGAGCGGTTCGCTTTCTTCTTCTCTTTC[T/G]TCTCCCGGGTCTTCTCAGGACAWGGCTAAGCACACTATCTGCACGTCCTT
4368	GQ02816_G19-146	Mapping	GQ02816_G19	0.41	1	N	NA	NA	GTTGGAGGCGTTCATGGCGGCACCTTCGGATTCAGCGGTTACATTCGTCT[C/A]TTCGACGCAAGGGCCGACAAGATTGTGTGGGATTGGACTGAGCCGAATGC
4370	GQ02906_O17-694	Mapping	GQ02906_O17	0.18	1	N	NA	NA	TGGAGGGGACAGATCGAGTCAGCCTGCAGTTCGGCTTTTCTCTACGTTGG[G/A]AAGGGTACTTGTTGTGTT[MNP]T[MNP]AAAGTTGCTAGGGTTTCTC[MNP]AACAAGAAA
4371	GQ03002_P02-100	Mapping	GQ03002_P02	0.24	1	N	NA	NA	CGGGGAGTCGGCAYGGGGGATTTTGA[MNP]GGAATTTGAGAATGCAATCCAGG[T/C]AGAGAATTCAAAGACGCCGGTGCCAGGTGGCACGATTCATCCGCTTACCG
4373	GQ03126_B03-221	Mapping	GQ03126_B03	0.27	1	Y	LG04	106.878	GAGATTGAGCGTGGAGAGCGGCAACCTCAGAGATTGGGATGTCGTCCCAT[T/C]AAAATGCGTGGG[MNP]TATGTCCAGAAATATATGATGMCAGCAGGTCAGTACT
4374	GQ03126_N20-779	Mapping	GQ03126_N20	0.20	1	Y	LG08	63.738	AGGAATT[MNP]AAGAGCTGCATGCAGAAGAA[MNP]AATAACGCGCTGAGATGCGAT[G/A]TAGAGAAGCACGCGAAGGGAAAAGTCATGGCGGCTCCTGCACAGGAACGT
4375	GQ03202_M18-558	Mapping	GQ03202_M18	0.16	1	N	NA	NA	ACGACCGCCGGCTTGATGACTGTTGGAGATACGGTTTGGTCAGTGGGAAG[A/C]TGGCTCTTGAAAATGC[MNP]GATCTACRCAAGGAAAAACTGGAGAAAGTAGAC
4376	GQ03203_I10-891	Mapping	GQ03203_I10	0.25	1	N	NA	NA	TGGGCGTGGTGTTCGCTCGGGAAGCAACAGCGGCTACGATTCAAGTTACA[G/A]TGCGGATTCCGGTTATGACAGAAACTTCGATCGCAACTCCTACAACCCC[MNP]
4378	GQ03227_F10-89	Mapping	GQ03227_F10	0.43	1	N	NA	NA	ACTGTT[MNP]KGTGTGTGCAACACAATTGCTTATCMAGGGTCGTTAAACATCT[C/T]AGAAGCATGCCTGGTCGCCCTGGACGTTCTGGGTTGGACAATGCAATCTC
4382	GQ03317_B10-570	Mapping	GQ03317_B10	0.29	1	N	NA	NA	TGCTTCGGGAGCCTTGATGGTTTCTGGAGCTCTGACCAAGGCAGCCAAAG[T/C]TGCTGCTGATTTGGGTACTAGAGGTAATACAGTAACATA[MNP]TTAGAAGCAA
4384	GQ03401_M10-96	Mapping	GQ03401_M10	0.47	1	N	NA	NA	GCCACCCATGATCAGACCTCCAGTTGGAYCTTCCGCTCCTGCTCCCCCAC[C/T]TTTTCGCCCGAGGGTGTCTGAAGCAGACGATCCTGGGAAGTTGTCAGGAC
4385	GQ03405_C18-1091	Mapping	GQ03405_C18	0.24	1	N	NA	NA	ACGAGGCCGCCTTCCCTCCAGGGTTCGTSGAGCGTATCCAACTGAGCCAG[C/T]GCGGGTGTTTGGTGTCGTGGTGTCCGCAGTTGAGGGTTCTTTCTCATCCT
4386	GQ03406_H02-468	Mapping	GQ03406_H02	0.25	2	N	NA	NA	TCAGAAACCCTCGTCCAGGTTCTCTACAACCTCAACGAGCAGCTCCAGAC[C/G]GAGGACGTCGACATTCCGCTCACGCAAGTCCGTCCCGTCAAGAAGATCGC
4387	GQ03406_P20-725	Mapping	GQ03406_P20	0.42	2	N	NA	NA	TCCTCCACCCAGGGAATCCTTTCATACGAGAC[MNP]TTTACCCTTTCTTCTCA[G/C]TCAACTCCCCATATTGCGTTTGGCTGCGGCCAGCAGAATGGAGGAAGTGG
4388	GQ03507_P10-228	Mapping	GQ03507_P10	0.26	1	Y	LG02	153.551	GCAGACAGTTCGTCCAAGGGAGGAGCCATCCACTGGAAGAAGCTGACAGT[T/C]CAGGGGATGCAGGGCGCCATGGATGCCGGAGGCTTGAAAGCTTCTTCTTC
4389	GQ03514_H17-99	Mapping	GQ03514_H17	0.31	2	N	NA	NA	GTCTGGTGTTTA[MNP]SCTTCCCCAGTTTTCGGAATTTGGTCCGAAAAACCTA[C/G]GAGAAGGAAGGCGTCGAGATTCGAAACCTGGGGGTAAGCTGCGCATTGTG
4391	GQ03516_O23-903	Mapping	GQ03516_O23	0.10	1	N	NA	NA	AAACACTGGGAATCCCGTCAATCTTCGAATCCATACCCGGCAGGCGCGGT[A/G]CCCGATTTTGATGACGTGTATCGACCGAGAGTCGGGTCTGGAACCTTGAC
4392	GQ03604_J24-536	Mapping	GQ03604_J24	0.38	1	N	NA	NA	GTCCGACAATGGAGGCAGGCGCTGCTTCATTGCCCTTCCTCCCCTCCCTG[T/C]TTGCCACTCTCGTCGCCTCCTTCATCCCCTTCCTGGCCTGTCGATTTTAC
4393	GQ03607_M08-1297	Mapping	GQ03607_M08	0.29	1	N	NA	NA	CGAACGCAASGGCGAGCGGATGGGATTGTAACGAAAGAGGAAGTGGAGAA[A/G]GCGGCGCGGGAATTGATGGAAGGAGAGGATGGAAAGAAGAAGAGGGAGAG
4394	GQ03615_O17-2530	Mapping	GQ03615_O17	0.37	1	Y	LG04	69.771	GAGCAAGCAGCTCCATGCGGGGAGCAATAAGCATCCCGAGCAGTAAATGC[C/T]CTGTATCCTAGAGTGTGTGTCGGTGGAATGAAAGYTATTTTCGATCCAAT
4396	GQ03712_E22-1346	Mapping	GQ03712_E22	0.30	1	Y	LG03	84.996	CCCTGCGATTAGCCACTGTGCGGAACTGGTCATGTTGCTTCACAACCCGA[G/A]CCAGCAGGGTGGTGGAGGTGGCGGTTTCAACGTTGCCATTGCTCTCCAAC
4400	GQ03901_K02-1596	Mapping	GQ03901_K02	0.23	1	N	NA	NA	GGTGAYCTGTCGCAGATRGATATGACGGAAGCATCTGCAGCTACGATTGC[G/A]AGACAAGTTCCGCTGTTTGCCGTTCCAAGCGTGAGGCGGTCAGTGCCTAA
4402	GQ03909_I02-801	Mapping	GQ03909_I02	0.42	1	Y	LG07	75.232	CAAAGGATGGTCCTGGAGCACCAGGAGGTCAATCCTGGACAGTAGAGTGG[C/T]TGAAATTTGATAATTCTTACTTCAAGGAGATAAAAGAGCAAAGGGATCAA
4406	GQ04108_P06-435	Mapping	GQ04108_P06	0.09	1	Y	LG11	12.806	CACTTCCTGCCTGTTTCCTGTAACACGCTAACCCCGTTGCGTTGGCCCTT[A/C]TGAGCATCTTCCTGCTCAACCAAAAGTTGCTCAAA[MNP]GAGCGCYTATTAAT
4408	GQ04109_M21-1510	Mapping	GQ04109_M21	0.49	1	N	NA	NA	TGTTCGCGGGTAGAGGCGGAGGAATTACTGTGTCAACTCAACTCCCTCGC[T/C]ATCAGATGGAGTCTCTAAAACAGATCCTCATGATCATCCCCGAT[MNP]GAATA
4410	WS0057_J16-37	Mapping	WS0057_J16	0.47	1	N	NA	NA	CATTGTTCGAGCAGCAGCGSAATTTACTGTTGCGAG[T/G]AAAGATGTCTGGCCGTGGAAAGGGAGGGAAGGGTTTGGGGAAAGGAGGTG
4412	WS00815_M19-153	Mapping	WS00815_M19	0.26	1	N	NA	NA	ATGGAGACAWCAAGGAAGAGGAKAAGCCACCRGAGCCTCAACACACTCA[MNP][T/C]GACATCCTCAAAGAAGGGCCGCGACACCTTTGCACAGTCAAGGGACAACC
4415	WS02633_A10-511	Mapping	WS02633_A10	0.49	1	N	NA	NA	ACGCTCCACTGGTTGGCGCCCTTGCATTTTTCCGTGGTCATCCTTCCTAG[G/A]AAGTTACATAAAAATTAATGTTCACCAACATTTTCTYACAGAATCGAATA
4416	WS0313_P16-178	Mapping	WS0313_P16	0.17	1	N	NA	NA	AATGTTGCCTTTCACCTTCCCCTCTGCTCCCAGAGCGCGTGGGACATACA[G/A]CCCTTCGTCAGCAATTCCGGTGTGTCCCAGAGTATTCCTAAGAATAGAKA
4418	WS03228_B20-390	Mapping	WS03228_B20	0.34	1	N	NA	NA	GGGAGGAAATTGTTTTTGGACATGTAATTTCTGCCATACCGAATTCAAGA[G/A]CACCTACCACCGAGTTGAGCACCTACCACCGAGTTAGGGGCCATTTGTTG
4420	WS0345_C09-317	Mapping	WS0345_C09	0.29	1	N	NA	NA	TGGCAATCCTGACCCCAGAAGGGTGCCCATCCGGGTTTGTGTAGGAAAAC[C/A]TAGAGGTATCCTCAGAAACCCTAATGGGG[MNP]GCAAACTGAGGTCTTCATCC
4422	GQ03113_D23-403	Mapping	GQ03113_D23	0.25	1	Y	LG01	74.108	AACGAAGCCATGGCTGCTTCTTCTCGTTCTCAGGAAGAGTTTCTGATGGC[G/A]CTGAGGTTCCAGGAGATGYTGGAGAACCAGTTCTCTTCCCARAATAACAA
4424	GQ03312_J15-536	Mapping	GQ03312_J15	0.45	2	N	NA	NA	TCCTGTGTTCAAAACCATTCCCGTGAGGATAAAAAAGGCGGTGAGACACC[G/C]GGAAATAGAA[MNP]GACTAAGGGGCTCCAATGGTTATGGCTGCASTTATCTTA
4428	GQ03202_P11-354	Mapping	GQ03202_P11	0.18	1	Y	LG04	92.101	TTTTCTGTTGATTTCTCTGTGTGAGAGAAGGGCTTAAGCCAGATTTTAAG[C/T]TCTGGAATAGYCTTTTTAACTCCCGATAGCGTAACAGACACGGACGAATA
4430	GQ03221_H05-1133	Mapping	GQ03221_H05	0.39	2	N	NA	NA	AACTACTGGAACTAAAGGAAAGTCCTACGTGAATTCAACCAAACAATTTC[G/C]ATAGAATAGTGACATTATACTATTCTAATTATTGTACGGGTCTATACTGG
4432	GQ04105_B10-384	Mapping	GQ04105_B10	0.37	1	N	NA	NA	TGTTTGGTAGAGGCATTTTCAAGGACATTRTAATCTAAATACCCGAAMCC[A/C]TATTTGGTAAAGGCATCTGTGAAATATACTGACCCATTCTCACTGTCACA
4435	GQ0132_C05-751	Mapping	GQ0132_C05	0.32	2	Y	LG09	70.955	TCTACAGTACATGTTAAATTCTCCYGGTAGTTGCAG[MNP]AATGGTGCTATAT[T/A]GCTATGAACAAGGTTTTGCAGCGGGTAGCAGACTGGCTCTTGGTATTGTG
4438	GQ03615_C19-369	Mapping	GQ03615_C19	0.45	1	N	NA	NA	CATTGACGTCCACGGTTCGAATCGTATAGAGCAATTCCTCTTCGCCAATG[C/A]ACAGCCTGAGCCTCTCGAAGGAYTCTTTCAACTCCTGTTGGCTGATCAGC
4441	WS0325_L06-199	Mapping	WS0325_L06	0.29	1	N	NA	NA	GCGTGGGACGAAGGCGACGAGATTGTGTTAATTGCYGCGAATACGTACCC[T/C]GTGGAGCACGCTTTGGAGATTACTCATCTTCCTGTGAATTCCACAGTGGA
4443	GQ0082_L22-521	Mapping	GQ0082_L22	0.47	1	Y	LG08	43.834	[MNP]TTGGTTTGG[MNP]CTGAATCAATCTAAGTACCAATG[MNP]GCTCTGAATGAGTAT[C/A]TAGAAATGAAAAATATGGAAACAGAGGAAGGGAAACCAAAAGAAACAGTA
4445	GQ01310_C17-1578	Mapping	GQ01310_C17	0.21	1	N	NA	NA	ATCGTTTCATAACTTAAACACCTTTGTTAAAGATATGGCAGAGAAAGCAA[T/C]AGTCTAAATTTGGAAATAATGGAGTAAGTGTCAGTTGTAAGCATCAGTTA
4458	GQ02807_L14-1386	Mapping	GQ02807_L14	0.20	1	N	NA	NA	GTTTTTCTTGCACTTCTTAAAGATGGAACAACACCGAAATATTATCTTCA[C/T]AAGTACTTCAAGGTTGTYTTGGAATATG[MNP]TCGATTTGGGCCAGACCAGCG
4459	GQ02812_G23-293	Mapping	GQ02812_G23	0.39	1	Y	LG06	0.768	ATAGTGTTTTTATGGATTACAAGTGAGATTTATCGAATTTCTGTGTGTGG[C/T]TGTTTTGAATTTCAATAAAGTCTTATTTGCTTGTTTTATT[MNP]GGGGGTTTC
4464	GQ02827_D15-578	Mapping	GQ02827_D15	0.41	1	N	NA	NA	TATTGTGAAGAAGTAACACTGAGTTATTTGTCCATTGCCTTTGAATCTTA[C/T]GGAAGGTCTGCAAAATAAGAGAACAATAGTATGTACTGMTAATTCTT[MNP]GG
4467	GQ03104_C18-1115	Mapping	GQ03104_C18	0.20	1	Y	LG01	12.758	TTTTATTTCACAGGATTAACTGTACAATAGTTTCGTTCACTGGACTAACT[G/A]TACACTAGTTTAGTTCACTGYCATGACTGTATTTGCTTTGTATTTACKGA
4468	GQ03105_K08-1437	Mapping	GQ03105_K08	0.32	1	N	NA	NA	CTAAGCTTATTGGGTTGCATCTGTATGTCAAAAACCAGTGACYTAGATTT[T/C]TGAAAAGCAGGGAAGTTGAAAAGAAGTGTGATTTTATTGGAGTTTGATAA
4469	GQ03107_H14-366	Mapping	GQ03107_H14	0.20	2	N	NA	NA	ATGTGTCCCTAGAAGCTGTTGAAATCAGGAGTGTAKTGGAGACAGGAAAT[C/G]AACAACCCAGAATAAAGTTTTCTGAGATCTTTGAACGAAAATATGCAATG
4476	GQ03201_A18-682	Mapping	GQ03201_A18	0.28	1	Y	LG03	160.041	ATATGTGGACACACAACTCCAAATTACTTAAAGATGAAGATGATATCTAC[G/A]GCAATGTGGCTATTTACAAAGAGG[MNP]CAACTTCGATGTAGAGGRTGGGGAA
4481	GQ03211_G07-722	Mapping	GQ03211_G07	0.41	1	N	NA	NA	CATGTATATAATAGTACCTTAATACTCAAATCTATGGAAGAGGAAGGTAG[T/C]GAAGCATGGTCGACAGTTCGAACACTGGAAGGAGAGAA[MNP]GATGTAGAGAT
4490	GQ03239_K03-271	Mapping	GQ03239_K03	0.16	1	Y	LG10	79.017	TAGAATCTCTTAATTACTTGGGTGATGGTGATGACATTTCAAAATCATTC[T/C]ACATATCCTT[MNP]ATTGTAAACTTATTATCAACA[MNP]AGATGGGTGGTCGTCAC
4494	GQ03313_A24-468	Mapping	GQ03313_A24	0.12	2	N	NA	NA	TCSTGACATGATGAACATRTCAAAGTTAAAAAT[MNP]TTACACTTAAGTTGCG[C/G]TGAGATGGTTAAAATGGATAGTAGGTTTGGGGAATTTCAAAATTTGATTT
4501	GQ03414_K12-634	Mapping	GQ03414_K12	0.15	2	Y	LG04	39.874	ATACCAATAACTAATCCCAAATTTTTTATAGATACTCCATTCAGGATTCG[C/G]TAGAACATTTAATTTTTTTTATTGGATTGGYTATATTTCTTGTAAATAAT
4503	GQ03501_J14-1551	Mapping	GQ03501_J14	0.29	1	Y	LG07	137.406	TATATCAATACATATCCATCTTCATCACTAATCCTTTAAACACCCAGAAG[T/C]TTACAGAACTTCATCTTAATCATTAAACCTTTAAACACCCAGAAGCTTAC
4504	GQ03508_J16-2816	Mapping	GQ03508_J16	0.22	1	N	NA	NA	ATATGTGTTGGCCACAAACACAATATTTGACTTGTCTAGCAATAATCTTA[C/T]GGGAGAAATACCTGCAAGCATAGGAAATTTGAGTACC[MNP]TACGGTTGCTGA
4505	GQ03511_F06-931	Mapping	GQ03511_F06	0.31	1	N	NA	NA	TCGTTTTTGGACGGCTTTGAGTGG[MNP]CGAGTGGATATGACTATCGCTTTGG[T/C]TTATATTATGTTGATTACAACGACAATTTAAAGCGATATCCCAGGGAATC
4508	GQ03604_E22-144	Mapping	GQ03604_E22	0.35	1	N	NA	NA	CTTACAACATTTCATTTGAGAACACAACTGCTTAAATTTTTCGTAGGTTG[G/A]CTGATCTAGAAGGCTGAATTTTGTGCGTGCCATGATATCMAT[MNP]TTTTTTT
4510	GQ03711_G13-565	Mapping	GQ03711_G13	0.40	1	Y	LG08	106.605	TATGAATGAAGAACTTGGAAAKGGAGTTATGGATCCATATTTCAAGAAAT[A/G]CAGTAAAGATTTAGTGACAGACCTTGCAAATGAGAATATTAGCGAAAATA
4513	GQ03815_J09-1343	Mapping	GQ03815_J09	0.31	1	N	NA	NA	CAGGAAGCTGAAAATTTRAAGCTGAGGGAACTAAAAGTTGATGAAAGAAT[C/A]AGTAAAATGTTTGTCACGAAGCTAAGGAAACTAAAAGTTGATGAAAGAGT
4518	GQ04001_L13-417	Mapping	GQ04001_L13	0.37	1	N	NA	NA	TGTGATTATGATGCAGTAAGTWAATCTGGTAGCGAACAGATCTTCTTTCC[A/C]GTTACAAATTTCACAAGACTTCAGTAGAAATTTTAGGCATGCGTACAATT
4530	WS00735_K05-799	Mapping	WS00735_K05	0.33	1	N	NA	NA	TTGAGAATACCYAGTACTGTT[MNP]CATTTTTTGAGTTATGACTAGTGGAGAC[C/T]GGCTCGTATGCTAAATTGTACGACTGTAAATAATCTAATGTCAAACAATT
4532	WS0078_M07-447	Mapping	WS0078_M07	0.41	1	N	NA	NA	ATTAAGGATTATGAAAATCATACCCCATGTTAAAAAAAAGGTGCGGAAAG[G/T]TCTACTGCTTTCCTTTTTTAACTTTAACAGGATCATGAAAATCATATCCC
4534	WS00825_O11-491	Mapping	WS00825_O11	0.08	1	Y	LG07	114.999	TATGAGCAAAATAGTTAACTAAAATCTTCTTCGTTGAAAGCAGGAGGATT[C/A]GTTTTCTTGTCTATCCTGTTTTAGGGATAATGTTTGTTTAGATTATTCAA
4535	WS00829_F11-115	Mapping	WS00829_F11	0.19	1	N	NA	NA	GTTACAGTATGCCTTTATAGATCAATAATGTCCTTACTTATTATCCGTCA[A/G]TTCTGTATTAGCC[MNP]AGATACAATATATACAAGAGAACATAGATTAGTTGA
4538	WS00842_J21-395	Mapping	WS00842_J21	0.31	1	N	NA	NA	GACTGGTCAATGGCATTGACTCTATGTTCATTTAATGTTGATTTCTTTTA[T/G]CTACTTTTAGTTTTCATTGTTTATTGTTAATGTTCAATTTTGACTTTAGA
4540	WS03216_P03-519	Mapping	WS03216_P03	0.25	1	N	NA	NA	GAGGATATTTCTGTTTATATCTCTCCAGYATCGAGTTCCATTCTTCTTGG[A/G]CAACTTACCAATCAGAGTTTTTACCTTAATAAATGTAGACCTCTCGTTTT
4541	WS03220_B21-477	Mapping	WS03220_B21	0.38	1	N	NA	NA	AKAATGGATTGTTGCYTGCTCAAAGAGCGGTGGAAGATTTGATAATTTGC[A/G]GTGGAATATTTCAATAGAGAGCATGAGATTTGTCAACAATAAAGAATCTC
4543	WS0336_E15-796	Mapping	WS0336_E15	0.36	1	N	NA	NA	CTCATATGTCTATATGAGTGCAGTTTTGTTTCTTTTTTTGTGTTTGAGTG[G/T]AGTTTATGTATGTATCGGAAAAKGCAGAATTTTAAGCATCGATGTAGACT
4546	GQ0048_J02-1054	Mapping	GQ0048_J02	0.29	1	N	NA	NA	CTGTTGTTAGATGTATGTGAAGTGGTTTTGGGTAGGCCATATATTTGGCC[C/A]TGTGATTTGGAGTCCCATCAGTGTGCCAATAAATAAGATTGGTAAAAGAY
4547	GQ0168_I07-1412	Mapping	GQ0168_I07	0.37	1	Y	LG07	112.94	TTTGCTCAGGAACAATGTGCTGCGCCTGCTTGATTATACGTCTATTTCCT[C/A]TCTTCTCATCCATCCATTCCCTTGTATGTTTCATCTGCAACGTCTAC[MNP]TC
4548	GQ0172_F07-544	Mapping	GQ0172_F07	0.06	1	N	NA	NA	TGGCACCTCATGTTCTTTTTGGTAAATATTGCTAGGCATTAGGCAGTGCC[A/G]TTCAATTTTTGTCTCTGCGGTTATGTATTTTGATTACGAGTGGTAAATTT
4551	GQ0197_E03-657	Mapping	GQ0197_E03	0.45	2	N	NA	NA	TTGAAGTAGTGACAATAGTRCCATCCCTAGTTGCTGGACCTTCTATTACA[C/G]CAACCGTTCCGAATAGCATTGAAGAAACGTTGGCATTGATTACAGGATTC
4555	GQ02821_K14-1742	Mapping	GQ02821_K14	0.29	1	N	NA	NA	TTCATAATATGAAT[MNP]GTTTAAGATATGCTTCTACGTTCTTGCTGAATGCC[A/G]TTTTCGTTGGAGTTCGAGGGAAGTGGAAGTACTTGCAATCTTGAAAACTC
4556	GQ02908_P02-586	Mapping	GQ02908_P02	0.26	1	N	NA	NA	GTATCGCGAACGTGGATTGCTTCCTTCATTGTTTAGCCGTTTAGGAAACA[A/G]AGGGATCTTCACGGTCCTTGTTCTTGTATATTCTTKGAATTTATAAAATT
4558	GQ03107_M17-1465	Mapping	GQ03107_M17	0.42	2	N	NA	NA	AGAGTTTGGACAGGCTGCCACAGTCCWTTGGTTACTTGATAACTTATGCA[T/A]GAGTTTGAAACATTGGGAATGTTTGACTCTATCCAGAGCGGTTGACATTA
4562	GQ03218_M07-795	Mapping	GQ03218_M07	0.27	2	Y	LG01	140.971	AGCTGCGTCAAAATAGATTTCTATGGACTCTCAGACTCCGATATTGCCAT[T/A]GTTGCACCAGTCGGTCGCAGCAGCAGAAGGTTCAKGTCTAAACCAGCATC
4563	GQ03229_E14-1266	Mapping	GQ03229_E14	0.39	1	N	NA	NA	CACCAACTGCAAGCTCATGGCCGATGAATGGAAGATTGGATACAGATTCA[A/G]CGGAGGAGGTCAGGCGGGAGATAAGGGGCTGATWGTAAGGAAAGATATAT
4569	GQ03404_N13-284	Mapping	GQ03404_N13	0.34	1	Y	LG12	17.113	AATGGTGGAACTATAATCGATTCGGGGACTTCTTTCACTCTGTTTCCCGA[G/A]ACGATCTATAACCAGATCGCAGGTGAATTTGCTTCTYAGATTGGATACAG
4571	GQ03511_I02-25	Mapping	GQ03511_I02	0.24	1	N	NA	NA	TCCTATTTTCGTATTCCTTCAAGT[T/G]CATGTCTGTCTTTTCTGGTTTTACTTGAGGCGAACATGGTTGTATGGCAT
4573	GQ03709_M12-678	Mapping	GQ03709_M12	0.14	1	N	NA	NA	ATCAACCCATTAATCATG[MNP]ATACATACCACTGGTATAATCATGGAAATAT[T/C]CATCCCAACACGATGAGGATGGATCTTTGGTGTATGGAGATGTTTTGTGG
4577	GQ03714_A05-419	Mapping	GQ03714_A05	0.18	1	N	NA	NA	CTCCTTGGTGGTTTTAGAACCTGTGGAGCTAACTGGAGAAATGATAGGTT[T/C]GGAAGTCGAATGAATTTTTYGTCGAAGATAGGGCG[MNP]GTATCCGGGACTTG
4578	GQ03715_D02-1462	Mapping	GQ03715_D02	0.35	1	Y	LG11	104.224	GCTACTTGCAGACTGCTGCACTGTCTGTGGWATACCGGGCTTTCATTGAG[A/G]TAGTGTTTCAGAACTATGAAAGCACTATCCAGTCCTGGCATTTGGATGGA
4584	GQ04105_L05-87	Mapping	GQ04105_L05	0.31	2	N	NA	NA	CTGCAAYGGAGGTGCAGACCCAACAGCTGAGTAGTATTAYTGAGAAGCTC[T/A]TATCCAATGGAATAAAAAACCTTGAGGTGCACGACAGATATATCCTGCCT
4585	GQ04112_F19-2148	Mapping	GQ04112_F19	0.17	1	Y	LG12	81.273	CACGGCTAATTGGGAAATGTAATATGGAAGAAGCTGGTGCAATGGCAGCT[G/A]CTGCATACAAGTGTGTTCACAARTCTGCAAGAAAGAGGYCAACTATGAGG
4586	WS00726_J10-435	Mapping	WS00726_J10	0.08	1	N	NA	NA	GACCTCTGGGTTGTTTGCCGAGCACCCTTCCCGACATTCGCAGCGATTTA[G/T]CAGATGGATGCTTTCAATGATCTGTCGGTTTCTCTCATGAGCTGCAGAAA
4592	GQ0071_N12-626	Mapping	GQ0071_N12	0.22	1	N	NA	NA	CGCTACCCATCCCAAGCCTCTGAAGTTTGCGGACGAGCTTGGCAAGCCTG[G/A]AAGCCCTCGCAGCCCTGGACAGACTAATGTGTTTGATGCCCTTCAGCAGT
4595	GQ01305_N16-195	Mapping	GQ01305_N16	0.28	1	N	NA	NA	CTGACCTCAACATTTTACRACAAATTGTGTCCGACGGCGCTTTCGATAGT[A/G]AAAGCCGCAGTGAACAAAGCCGTCAACAATGAGAAACGGATGGGGGCGTC
4596	GQ01307_L16-1437	Mapping	GQ01307_L16	0.09	1	N	NA	NA	GCAATCATTGAAACA[MNP]AAGCAAGAGCCTTGAAAATCACAGAGGAATTGGA[C/T]AGAACAATGGAAGTTCCCAAGCCTGTGCGAATGCACTGGACAGGATGCCC
4605	GQ02010_F06-338	Mapping	GQ02010_F06	0.38	1	N	NA	NA	CACCTTCAGGATACCCACCTTCTGGATACCCTCCTTCAGGATACCCTCCT[G/T]CAGGATACCCACCTTCYGGATACCCTCCTTCGGGATACCCTCCTTCAGGA
4611	GQ0209_H15-385	Mapping	GQ0209_H15	0.23	1	N	NA	NA	GAGGATTTGCCCTGGGCTTCCTTTGGCTCATCGGATGGTTCACGTGGTCA[C/T]AGCCTCTCTCCTCCACTTCTTCAACTGGTCTCTCCCAGATGGCATCACAC
4614	GQ02801_D04-1000	Mapping	GQ02801_D04	0.40	1	N	NA	NA	GACAAYCCAAATAGACGAAATAGCGATCGGTTTAAAGGAGAGCAGTTATA[G/A]TTTTATCTGGGTGCTTCGATGTCCCAGTGCCGAGGCCACTGAAGTCTCCT
4616	GQ02813_H23-167	Mapping	GQ02813_H23	0.43	1	N	NA	NA	TGGGGCGATGCAAGAGAAAAATTGTGCGATGCAGAGGCTGACCTTCAATT[G/A]CACTCTCTGGTTGTGGGCAGTAGGGGTATGGGATACTTGCAGAGGGCTAT
4618	GQ02816_N21-555	Mapping	GQ02816_N21	0.24	1	Y	LG03	79.112	GTAGAGGACTGCCGATTGCTGGGAATTGGAGAGGAGCTGTGGGTGATGTT[G/A]CATGCTCGCCAYAAAAAGGATCTCTGCATCTTGGTTTGCAATCCCACTCA
4623	GQ02906_D12-371	Mapping	GQ02906_D12	0.10	2	N	NA	NA	TCTCACTTGGGTTCCATTGGATTTCCCGGTGCTGTTGTGTTAGCCTGCCC[T/A]AATCAATTTTTCAGAGCC[MNP]ATTTGGT[MNP]GTGGGTGGTATTCTTCCCTAATC
4631	GQ03203_O01-244	Mapping	GQ03203_O01	0.22	1	N	NA	NA	TTCTGGGAAACAAATCGGAGAGGGATGCAKGAAACAGTATGTGAAGCAGG[T/C]GACTGGCAGGTACAACGAGACTGAATTGCACCTCGCTGTTAAGAAGGGGG
4632	GQ03205_B04-817	Mapping	GQ03205_B04	0.37	1	N	NA	NA	GGGGATGGGCATTGAGAAGGGGTCCAAGGCGTTTGCTCGCTGTTTTATTG[T/C]TTTAAGTATG[MNP]AGAAAAGGGACACTGTTMAGCGGAAATTGGAAAATTTSA
4634	GQ03210_G20-848	Mapping	GQ03210_G20	0.49	2	Y	LG02	122.664	TCCCGCAGGTTGACGGGTCTAACATTGGACTGGACCTCTGTTTTGAACCA[C/G]AATCTGGCTCTTCAACATCACACTTTCCGACTATAACTTTCCACTTCRAA
4635	GQ03210_P18-278	Mapping	GQ03210_P18	0.35	2	Y	LG09	36.974	ATATTTAACTATTTTTGAAATCTTGTAGCCTATGATTAGCTATATAAAAC[C/G]GCTCGCCCTCCCCCGCATTGGATCTCTAGATTTCCGATCTTATCCGTTTT
4643	GQ03309_N17-642	Mapping	GQ03309_N17	0.10	1	Y	LG11	83.747	GGCAGTTTCTTCTTCTTTSAGAAGCTTCCCTGGGGAATTCCTTCACCGAG[A/C]CGAGAGCGAGGAATCCGAGTTCAAACCGCGAGAGAGGGCATTTGATCGTA
4646	GQ03322_C18-672	Mapping	GQ03322_C18	0.18	1	Y	LG08	80.871	TGGAGAAATAGAGGATCTAGTGTAGCTGGAAGAACAGGGCAAACAAGCAA[T/C]TCTCATGCACAGTTGAACTGGGGTACAATGACTTCAACCGGGGGGCAGGA
4649	GQ03415_P21-529	Mapping	GQ03415_P21	0.34	1	Y	LG08	75.959	TTTAACCTTCCATTA[MNP]AAGAAAAGCAGAAATGTGCTCCGCAAGCAGGAGA[T/C]GTTCAGGGATATGGTAAGACCCTCGTGGTGGCCGAGGATCAAACGTTGGA
4652	GQ03705_H19-40	Mapping	GQ03705_H19	0.34	1	N	NA	NA	ATTCTCGTTTCAATTTTTTAGTACTGACAGATAGGAAAG[A/G]CAGAGTAAACAATGGTTTCAGAGGAGGCGGAGGCGAGGTCGTTGGCCATA
4653	GQ03711_E11-462	Mapping	GQ03711_E11	0.18	1	Y	LG07	77.157	TCAGCCARTTAAGCTCCCTGCAAATCTTGGACCTCTCCAGCAACGCCTTC[C/A]ATGGCCCCATTCCATTCTCCATTGGAAATCTCACGGCCCTGGTCCGTCTT
4654	GQ03715_D06-1486	Mapping	GQ03715_D06	0.17	1	N	NA	NA	AAGGCTAATTCTCTGGCCCAGCTTGGGCGATACTCCGCTGAAGGTGAAAG[T/C]GAGGAGTCCAAGAAGGGAATGTTTGTYAAGGGATACACATATTAAGAAAG
4655	GQ03717_M18-652	Mapping	GQ03717_M18	0.47	1	N	NA	NA	GCCTTCTCCGGTTTGCCGTCGTTCTTGAAGCTTTCTATCGCTTCCGCTGT[T/C]ATGTTGTGTTTGGAARCCTGGTATATCCAGATATTGGTTCTATTGGCCGG
4658	GQ03719_P22-474	Mapping	GQ03719_P22	0.43	2	N	NA	NA	[MNP]GCCCAGATCTGGGTTTGCTGCTTGAGAATAATCGGGATCGCTGTCTTAA[T/A]GACAATGGCAGCTACCATGAGGCCATCAGTTCGAGTCTTGGCCACTGTGC
4659	GQ03801_D06-747	Mapping	GQ03801_D06	0.18	1	Y	LG12	117.417	GCGCAGGATGTTTACATGGGAAGAGATTCACAGCAGCAGCCGGAGGTTCA[A/G]TCGGCTCCGAATTCTCCGATCATCGGRTATTCATCTGTCGATTCCATCGC
4662	GQ03813_N23-527	Mapping	GQ03813_N23	0.28	1	Y	LG04	14.758	CAGGGGGAAAACAGTGGCCGCCACGGTGAGAAGCCAGAAGAGAAAAATCA[A/G]GGATTTCAGTTCAGGA[MNP]TGAGAGAAATCTGYAACGCCCACCACGCCAGCA
4664	GQ03906_E02-1405	Mapping	GQ03906_E02	0.30	1	N	NA	NA	TGGTCGATCCGCAGCCTTGGAGTCTGCTACTTCTGTTGAAGGATCGAAGG[G/A]TACAGCTACAATGGATCTGGGCGGTACAAASCTGCATGACAGTGAAAAGG
4666	GQ04003_F23-520	Mapping	GQ04003_F23	0.37	1	N	NA	NA	GTACCAGAAGAGTATCAGGAGAGGGAGAGCAGGAARAAGGCAGTACAGAT[G/A]TGTGGGGTTTGATCATTCAAGGTAGAGGTGGTGGAGTCACTGGCTGGGCT
4668	GQ04011_F07-728	Mapping	GQ04011_F07	0.45	1	N	NA	NA	GCGAGGCCATCATGGAGATGAGCAATAGCAGCATCGGAGGCCAAGTTTCT[C/A]TGCAGCCCGGCACCAGATGCCATGTGGAGGTCTGAGTTTTAGTTTGAAGG
4673	GQ04107_L23-110	Mapping	GQ04107_L23	0.26	1	Y	LG08	81.541	CAGTTCTGCTTATATTCACCGCGGGAATTTCCCTGGGATCGCCGTAGCTC[G/A]WCCCGGGCCTTCGTTTGATCCCCGTTTTGCCGTACTCTGCACAGTTCTTG
4674	GQ04108_P21-561	Mapping	GQ04108_P21	0.40	1	Y	LG07	193.507	TGACCAAATGGTTGGACCTTCCAAACGCAGAAGCGACGACGAAACCAGCG[G/A]TGATTCTGATAATGAAGACGATGCTGTCGAYTTCAGGGTGCCTTTAAGTA
4680	WS0082_P06-239	Mapping	WS0082_P06	0.47	1	N	NA	NA	CCCTCACCACAAGCCACGACTCAACATATAGGGCACTCAACCCACCTCAA[A/G]CCCTCACAATTTGACCCCCAAGAGCCCACGACTCTCCTCCTAAGCCCGTG
4685	WS03213_D11-274	Mapping	WS03213_D11	0.23	1	N	NA	NA	GGGGATTCGAACCCCGGGTAGCTTCATGGGCTCGATTGTGAATTCCGTTA[T/C]TGTTGTGTGGAGGTGAAGATATGGAACAGGGCTCCAGCGAGGGCAAGTCG
4686	WS03226_C05-463	Mapping	WS03226_C05	0.48	1	N	NA	NA	AGCCTTTGTTATGGGGTTGAT[MNP]ATCATTCTAGATCAGATTATGCCGTCTG[G/T]CTGATCCGGCGTCGATTCTACGGAGTGGCAGAATGAAAGAGAGGAGGGAA
4687	GQ0024_H21-525	Mapping	GQ0024_H21	0.39	1	Y	LG08	104.362	TGGAAGCAAAGCTACAGCTTCAGAGATGAGATCAAAATAAAATTGTGTAA[A/C]GCATTTTGTATCTGAAGGCGGAAAGGAAAAACAAAATGCCCAGTTGGAGA
4692	GQ0132_H05-774	Mapping	GQ0132_H05	0.27	1	N	NA	NA	TGAGTTTGTTCCAATGAAGTAAAGGTTTGACTTGTGCTTTCAAATTTGCA[T/G]ACCATTTCTTGCAGAAATAACAATAAAGGTACTATGAATTCTACACAGAA
4697	GQ0193_D02-264	Mapping	GQ0193_D02	0.24	1	N	NA	NA	TTTGTTCTCAAAAAACTGCCAGGATTCTTATATCAGTTCCACTAGTGGCA[G/T]GAGTCCTCGCCATTATAGAGAAAGTTCTGATCAAAAATATGCATATAACA
4700	GQ0205_E08-1488	Mapping	GQ0205_E08	0.15	1	N	NA	NA	GATGCATATGGKAGTGTAGGCGACCAAATCTATATCGTTAGAGATTATAA[G/A]AAGTGTTCGAATATCCAGAAGGCTAAAGATTGAAAAAATCAAGATGCATG
4701	GQ0206_G04-634	Mapping	GQ0206_G04	0.25	1	N	NA	NA	GAAACCMACCCTCCGAGARGGCAAGTTCAATATGGTMTGTATCATTCTAT[G/A]TCGTGTCTATGCACCACATTTCATTTCGTTAGTTATATTCTAGTGTATTC
4703	GQ0207_I13-457	Mapping	GQ0207_I13	0.41	1	N	NA	NA	AATAAAAAGTGAGACTCTTCAAAACAAAATGGATGTAACCATTTAAAAAT[A/C]GAAATAAACCAGATTTTGTGGACAAACAACTGCCAAGAACTCTTAATCAT
4706	GQ0273_F03-381	Mapping	GQ0273_F03	0.08	1	N	NA	NA	AAGGGGAAAAAGGTAGGATTATTGTTAAAGGGGAAAATGTATCTTCTCTA[T/C]CGGTTTAATTAACGRGATTTCTGATGCTACTTAATAAACCCAGTGCAGTG
4709	GQ02808_H16-413	Mapping	GQ02808_H16	0.26	1	Y	LG09	143.872	AAAAYTGGTAATGTAATAGTTAGGTGTGACTTCGAAATCTTTAGGTTCCT[C/T]GTATTGAAGGTTTGAGTTGGCTTCATGGTTGTTTGTATGTAAAGTTTGAA
4712	GQ02812_A02-796	Mapping	GQ02812_A02	0.43	1	N	NA	NA	TTGTTTAAGCAGATATGCAACAGATATTGGTATTCGCACTGATGTAGTTA[A/G]GGCACCAGYAGAAAATTTSGCTGTCAATCTTGGTTGGTCAACTGGTAGCG
4715	GQ02818_P10-310	Mapping	GQ02818_P10	0.15	1	N	NA	NA	ACATCTACATTCTTAAA[MNP]ATGCGTGTTGAAAGGTTACATGAGAGAAAGCT[G/A]AGAATAGGTGGAGAAAGCCAAATAGGTTAGTGCTAATTCCATTTAAAGAA
4717	GQ02824_A04-412	Mapping	GQ02824_A04	0.29	1	Y	LG04	120.403	GAATGAGTCCTATCAGTCATATCTTAAGCTGTTAYAGAGTGTAGCACATG[G/A]AAAACCTATTCTTGCTAAAGAAATTGACGTAGAATCCCGCATTATAGAAC
4721	GQ02901_O10-628	Mapping	GQ02901_O10	0.18	1	N	NA	NA	CAAATCAGGCAAATCGTTTCTTTAAATTGAAAAACATGGTTATAGTTGGG[G/A]CAGGTAATATTGTTCAATTGACAGGGTTATGATTTCAAGTAACCAGTTTG
4733	GQ03113_P07-998	Mapping	GQ03113_P07	0.35	1	Y	LG10	68.991	AAAGAAAG[MNP]TTTTGAGGTGGTTCAGTT[MNP]TTGTGGCTGGGAAGAAGTCATT[C/T]TCTGGGCAGGTTATTATGTCATTGAGAACAAATTGTGAATTTGCTGATAT
4734	GQ03115_C20-163	Mapping	GQ03115_C20	0.12	1	N	NA	NA	AGCAGAAACAAACTCAAAAGATTCGATAGATGTTCTCAGGAAATTTAGGT[G/A]TTATATGCCTGGCCCGCAGGGTTTCTTAATGAYTCCTTTGGCTAASATTA
4735	GQ03116_A09-178	Mapping	GQ03116_A09	0.32	1	N	NA	NA	TTTACCGAAGCAATGAGTTTGGTTATACAAGACTATATGCAACTAAGGAA[G/A]CATTGATACTTT[MNP]CTATATCGGGAACCATGAC[MNP]GACAGGTCCATGATGTT
4736	GQ03117_L05-1534	Mapping	GQ03117_L05	0.19	1	Y	LG09	62.469	ACTTACTTGAACTTGGAGATCGAATTGGTTACGTCAATACAGGGTTAAGT[G/A]AAGACACTATTTTTCAGTGCCTACAAAAGATGAAGCATTGTATCATGGAA
4739	GQ03121_I01-464	Mapping	GQ03121_I01	0.23	2	Y	LG06	150.617	TTGAGATTGTTTGAGCAGCTTAAGAAATTGAAAAYGGAGTTAAATGTGAC[T/A]GAAGATCATTTAAAGCAAATTGCAGATAAAGATGGAAGTGATTCTCCCAG
4741	GQ03125_A15-644	Mapping	GQ03125_A15	0.22	1	N	NA	NA	TTTTTTCAATTTTGAGTTGGAGAAGCTGCAAAACTCCACTATATGCTTCT[G/T]AGCAACCAAAATGATTTGAGTTGCATAAGAATTTTCAGAGCAACAGTCTT
4743	GQ03203_O06-779	Mapping	GQ03203_O06	0.48	1	N	NA	NA	ATAATTTAATCACTTTTAAAACCAGTGGAGATGTGCAGATTGTGCAGCAA[A/G]CAATAACAACCAACAGCAAGGTTATTGTGGAGACGGCCGCAGGAATAATA
4747	GQ03211_K07-507	Mapping	GQ03211_K07	0.38	1	N	NA	NA	GAAAAGCTAACGAGAAGAAGAGAGGATGTTATTTTTCCTTCACATATTGA[A/C]GAGAGAAGAGCCATGAGTTGGTGGCTTCMTCTCTTTGGTTGGTCTCAGAC
4748	GQ03215_K23-1916	Mapping	GQ03215_K23	0.33	1	Y	LG07	2.821	ATTTTTCAGAATATTGCGTGCACTAACAAAATTGATGCTCTATGCACGTT[T/G]CCACATGGGAGCTGTAGTTGTTCRTTCTGATGGAGA[MNP]GATGAGTTTACGG
4751	GQ03223_L01-1196	Mapping	GQ03223_L01	0.25	1	N	NA	NA	GGTCTTGTAGAACTGTATTTGGATAAGAAGCTTGAACTGGAGAAATTTAT[T/C]ACACATGAGGTTTC[MNP]TTTGCCAATATCAACAAGGCATTTGATTACATGMT
4752	GQ03224_N23-777	Mapping	GQ03224_N23	0.24	1	N	NA	NA	CATCCATCCATTCTTTTTCTCATTGACTATTAGTGTTTAGTGTTTCCATG[C/T]CATTTCCTTGATGTTGTCTTATGTGCTATTTCCCTGTTGTTTTCCATSTT
[truncated: 3,195 more rows]
